# Supplementary material for: Metabolomics and molecular marker analysis to explore pepper (Capsicum sp.) biodiversity
Source: Metabolomics. 2012 Jun 2;9(1):130–44. doi: 10.1007/s11306-012-0432-6 (PMC3548101; doi:10.1007/s11306-012-0432-6)
Supplement: Supplementary file 1 — Supplementary material 2 (XLSX 162 kb) [file 11306_2012_432_MOESM1_ESM.xlsx]

## Sheet: Sheet3
Table S1. Semi-polar metabolite composition of 32 Capsicum accessions
Compounds marked with # are not different among accessions (p values > 1e-3)
														red	red	brown	red	red	red	red	red	yellow	red	dark red	red	red	red	red	red	brown	brown	red	red	brown	red	red	dark brown	red	salmon	orange	red	red	red	red	red
														mild pungent	mild pungent	pungent	mild pungent	mild pungent	low	high	high	very high	low	low	low	low	low	very high	very high	very high	very high	very high	low	low	very high	very high	very high	very high	very high	very high	very high	very high	very high	very high	mild pungent
														Indonesia	Surinam	Peru	Indonesia	Indonesia	Netherlands	SriLanka	SriLanka	Yemen	USA	USA	Zambia	USA	USA	Bolivia	Peru	USA	Netherlands	Jamaica	Mexico	USA	Mexico	Mexico	n.d.	Surinam	Brazil	Brazil	Indonesia	USA	Chile	n.d.	Brazil
														I2 Tit super	I1 PI 281428	I1 PI 315023 (Mishme Black)	Laris HS	Jatilaba	Bruinsma Wonder	PBC 473 - none - cayenne	PBC 535 - IR - 12x1cm - cayenne	Bisbas	California Wonder 300	Keystone Resistant Giant	Long Sweet	Sweet Banana	Yolo Wonder L	No. 1553	Miscucho colorado; PI 152225; 1SCA no.6	No.4661; PI 159236	No.4661 Selection; PI 159236 Selection	AC 1979	CM 331; Criollos de Morelos	Sweet Chocolate	Chili Serrano; PI 281367; No. 999	Chili de Arbol; PI 281370; No. 1184	AC 2212	No.1720; PI 281426; 1GAA	RU 72-194	RU 72-241	Lombok	Tabasco	Aji Blanco Christal; CAP 333		RU 72-51
														C. annuum	C. chinense	C. chinense	C. annuum	C. annuum	C. annuum	C. annuum	C. annuum	C. annuum	C. annuum	C. annuum	C. annuum	C. annuum	C. annuum	C. baccatum var. baccatum	C. chinense	C. chinense	C. chinense	C. annuum	C. annuum	C. annuum	C. annuum	C. annuum	C. annuum	C. chinense	C. chinense	C. chinense	C. frutescens	C. frutescens	C. baccatum var. pendulum	C. baccatum var. pendulum	C. baccatum var. pendulum
Group	RT (min)	Chemical Formula	Observed [M-H]‾	Theoritical [M-H]‾	ppm error	Putative Identity	Compound Group		MS-MS fragments ES(-) QTOF	RT Orbitrap (min)	MS2 ES(-) fragments Orbitrap	MS3 ES(-) fragments Orbitrap	References	1	2	3	4	5	6	7	8	9	10	11	12	13	14	15	16	17	18	19	20	21	22	23	24	25	26	27	28	29	30	31	32
	23.3546	C37H38O19	785.195	785.193	2.52493	Laricitrin Hexose-Deoxy-Coumaroyl	Flavonoids	#					database in house (MS & RT-based)	-0.998141	1.02253	0.182454	0.391714	-0.535699	-1.46686	-0.146209	-0.115355	0.86909	0.534478	0.60394	-2.0946	0.006862	-2.46472	0.267974	1.35536	0.248284	-0.556555	-0.371381	0.296858	0.550645	0.519475	-0.772997	0.718636	0.703069	0.102011	-0.901229	0.173582	2.0799	-0.352528	-0.30788	0.457289
A	8.87218	C26H34N2O16	629.185	629.182	3.93377	C26H34N2O16		#						0.380303	-0.81065	0.758679	0.777014	-0.359725	0.743104	-0.573078	-1.34154	-1.10761	-0.985061	0.055189	-0.430164	-0.057015	-0.045434	2.05676	0.287668	-0.053011	0.283874	0.144026	0.275937	0.768668	0.900669	0.605232	-0.695069	-0.972149	-0.731083	-0.597948	0.936555	-0.059825	-0.184808	0.323531	-0.293038
A	28.7		985.948											-0.591173	0.171294	-0.963429	-0.045271	0.137793	-0.052259	-0.375659	0.320703	-0.405771	-0.728595	-0.674114	-0.45012	-0.677999	0.161905	5.02473	0.130652	-0.00404	0.183005	2.67091	0.139756	-0.122298	-0.504284	0.155854	-0.606725	-0.451968	0.144897	1.77722	-2.47695	-0.684933	-0.127897	0.335555	-1.41079
A	38.5		1459.15											-0.240451	0.328268	-0.077805	-0.08405	0.36009	0.03021	-1.60334	0.586385	-0.207067	0.541189	0.500034	-1.47946	0.320326	0.284036	7.84922	0.293448	-0.133641	-0.764495	-0.180765	-2.28746	-1.98724	-0.575285	-1.01021	-0.528368	-1.09928	0.401377	-1.19208	-0.32123	-0.14116	2.26832	0.244451	-0.093965
A	17.3		1289.51											-0.818997	0.081813	0.556756	0.258796	0.271408	-1.16444	-0.065289	0.390334	-0.615583	0.336189	0.049461	-0.055873	0.480226	-0.459781	5.72292	-0.49889	0.542213	0.164123	-0.746875	0.425813	0.407696	-0.641506	0.043215	-0.44478	-2.57275	-0.430803	-0.839046	-0.670981	-0.231761	0.42293	-0.03921	0.142667
A	38		1416.14											-1.30387	-0.584253	-0.004059	0.546405	0.592065	0.39845	0.527435	0.175701	0.229362	-1.5369	0.431793	-0.791559	0.042595	-0.890135	7.30025	0.500999	0.136754	0.104952	-1.3544	-0.330684	-0.399299	-0.970828	-0.09347	0.29612	-1.54202	0.098375	0.017017	0.532323	-0.952275	-0.312165	-0.336464	-0.528219
A	29.9		1016.46											-0.45283	-3.0857	-0.65799	-0.285023	-0.449075	0.21003	-0.588055	-0.800936	-0.474802	-0.582285	-0.282125	-0.900996	-1.20686	-0.927569	-2.64219	-1.79648	0.400615	-0.482713	-0.658568	-0.904762	-1.29084	1.99938	1.3368	-1.58943	-0.555394	-1.40743	-1.19297	4.72462	2.51075	4.1348	3.66452	4.23351
A	29.8		1067.97											1.62383	-1.72218	-1.71176	0.685505	-0.074954	0.695259	0.421198	-1.90838	0.180884	1.11162	0.738049	1.08296	0.405851	-0.690327	4.15988	-2.82273	-3.03419	-1.50907	-2.9913	-1.27265	0.517168	1.2121	0.908805	0.33469	-1.82237	-1.8318	-1.75251	1.77782	-1.51958	3.5732	2.65662	2.57835
A	10.3		390.051											0.275471	-1.29319	-1.42971	2.07172	2.28774	-2.0461	0.735542	1.85338	1.71752	0.247042	-1.76913	-3.27473	-1.81905	-0.544164	6.17848	-1.94983	-2.37279	-1.94327	-1.99224	-1.46196	-0.777132	-3.20552	0.123389	-0.838564	-1.92504	-1.94294	-2.24616	2.25955	3.5385	4.26399	3.23352	4.04566
A	25.5		343.108											0.262139	2.26845	-1.17124	-1.40363	0.184136	-1.49052	-0.677632	-1.14348	-0.407454	-1.93907	-2.8781	1.02916	-0.946065	-1.74395	6.05633	1.73253	-0.898891	-0.224681	-0.645464	-0.994229	-2.08339	-1.04594	-0.796755	-1.41573	-1.00851	-3.02725	-0.72727	3.27003	1.29343	3.7296	5.34811	1.49534
A	15.9	C13H18O9S	349.061	349.06	4.1009	Benzyl glucopyranoside; ?-D-form, 2-O-Sulfate	Phenylpropanoids			13.99	349.06 [M-H]-; 331.05 [M-H]-18.01; 241.00[M-H]-108.06	241.00 [M-H]-108.06; 222.99 [M-H]-108.06-18.01; 96.96 [M-H]-108.06-144.04	MSn Fragments; Dictionary of Natural Products	1.52154	0.308468	-0.66499	0.84016	2.03776	-1.96659	0.692562	0.82151	2.99144	-1.65004	-2.36389	0.129426	-1.72639	-3.51986	3.36797	0.582937	-0.355135	-0.227585	-2.96826	-1.64751	-1.53571	-2.50257	3.07086	0.752862	-1.01155	-4.67706	-2.65511	1.47626	0.647893	3.19092	4.85186	2.1878
A	18.1		329.092											1.65462	1.03426	-1.86628	0.189657	0.952799	-1.52981	-0.420931	-0.114851	1.65094	-1.56812	-1.76081	0.087034	-0.441083	-1.24694	4.57421	-1.13354	-0.741115	-1.13762	-1.55478	-1.84572	-2.34361	-1.61207	3.2135	0.239583	-3.2854	-2.61101	-2.77581	3.01719	0.531763	4.11003	5.6333	1.10061
A	42.4		1370.12			double charge baccatum							MS-MS based	-0.47039	-0.694381	-0.374694	0.078853	-0.72608	-0.45855	-0.891833	-1.78257	-1.32878	0.207874	0.064631	-0.167454	-0.960734	-1.25096	6.37166	-0.304305	-0.249313	0.392107	-0.118855	0.305843	-0.126087	-0.327736	0.02655	-1.72837	-0.786864	-1.85783	0.201629	-0.642906	-1.0669	3.69064	4.74533	0.230463
A	41.2		1408.15			double charge baccatum							MS-MS based	0.474383	-0.304872	-2.02744	-0.65308	-0.368403	-0.063116	-1.15183	-1.08471	0.296318	-1.29622	-2.41561	-1.06694	-1.13198	-0.401063	6.79535	-0.573961	-0.990673	-0.451292	-0.516139	-0.070181	-0.391446	-0.079061	0.16735	-0.642949	-1.01774	-0.529059	-1.61212	-1.28521	-2.3874	7.17983	6.7112	0.888055
A	40.8		1365.14			double charge baccatum							MS-MS based	0.052383	-0.321344	-0.661691	-0.37563	-0.022287	-0.11359	0.002729	0.069439	-1.41149	0.02792	-1.33598	0.080506	-1.56186	-1.03952	5.22746	-0.416397	-2.22498	-0.197987	-0.96099	0.160629	0.159806	-0.96099	-1.77733	-0.668501	-0.109282	-1.1646	-0.573686	-0.093159	0.166108	6.17578	5.87073	-2.00218
A	42		1327.12			double charge baccatum							MS-MS based	-0.016535	0.149593	-0.362896	-0.640651	-0.514629	-0.568439	-0.92941	-0.427847	-2.1821	0.065184	-0.287837	-0.300079	0.21778	-1.12742	5.28892	-0.427847	0.130244	-1.07645	-0.39767	-0.570041	-0.922232	-0.362202	-0.703864	-0.511548	-0.163845	-0.490163	-0.128604	-0.095357	-0.688995	3.51702	4.72418	-0.196253
A	41		1451.15			double charge baccatum							MS-MS based	-0.359408	-1.07529	-0.16449	-0.611304	-0.216831	-0.269004	-0.073423	-0.179334	-0.421516	0.013491	-0.045696	-1.01362	-0.259873	-0.525276	5.51582	-2.00954	-1.01311	-0.502123	-0.811989	-0.851678	-1.29395	-0.236698	-0.5151	-0.508237	-0.00597	-1.10169	-0.685569	0.241931	-0.966813	5.42201	4.9591	-0.434813
A	41.7		1451.15			double charge baccatum							MS-MS based	-0.788074	-1.3348	0.05284	-1.08782	-0.960535	-0.144695	-1.88251	-0.38862	-1.28347	-1.25024	-0.121975	0.120035	-1.06116	-0.52504	7.30542	-0.910789	-1.30891	-0.816572	-1.49165	-0.320643	-0.073458	-1.21188	-2.32151	-0.127999	-0.061879	-0.127496	-1.46535	-0.175556	-0.982651	7.26455	6.57378	0.908631
A	33.1		1167			double charge baccatum							MS-MS based	-1.73223	-0.490662	-1.3059	0.420982	-0.183419	-0.231032	-0.922255	0.296201	-1.14823	-0.781802	0.193773	-0.67685	0.063641	-1.02077	2.85354	-1.49352	-1.40779	-0.883694	0.209935	-0.751657	-0.424067	-0.865057	-1.73126	-0.39819	-0.10323	-0.473219	-0.56649	2.84952	-1.55791	4.57637	3.37413	4.31114
A	23.2		1199.5			double charge baccatum							MS-MS based	1.91629	-1.58391	-1.90174	-1.59913	-0.486703	-1.01261	-2.53063	-0.80196	0.91413	-1.52375	-1.60638	-1.14633	-1.21472	-1.05923	2.67832	-1.13519	-1.17742	-1.24733	-1.10348	-0.716226	-0.876785	-1.88195	-0.586435	-1.95407	2.02028	1.85165	-1.10589	2.01334	-0.963893	5.56104	5.46167	6.79906
A	32.9		1106.47			double charge baccatum							MS-MS based	0.005782	0.017535	-0.374211	-0.776738	-0.129299	-1.72633	-0.716384	-0.507198	-0.538458	-0.079738	-0.656075	-1.02063	-1.56021	-0.784881	3.00062	-1.51149	-1.18429	-0.734549	-0.765708	-0.671089	-1.41758	-0.949018	-0.077691	-1.85367	0.55336	-0.225003	-0.473607	3.25421	-0.96071	4.7579	3.58379	4.52137
A	28.9		1046.98			double charge baccatum							MS-MS based	0.611088	-1.78873	0.274314	-0.535001	0.037324	-0.309278	-1.28772	-1.29294	-0.559923	-2.49173	-0.517943	-0.130382	-2.19425	-1.47583	4.22232	-0.341627	-0.809335	-2.02758	-0.653684	0.209836	-1.66265	0.633093	-1.69987	-0.661905	1.46191	-1.08471	-1.24275	2.18505	0.464141	4.66936	3.89468	4.10473
A	34.6		1043.47			double charge baccatum							MS-MS based	-0.363578	-0.958034	-0.513762	-0.264532	-0.636361	-0.879604	-1.79034	-0.143447	-0.512509	-2.81022	-2.0878	-0.291952	-0.195789	-0.545771	5.29153	0.153337	-0.999126	-0.670544	-1.04459	-0.940233	-2.32787	-1.45631	0.937984	-0.455709	-0.678603	0.026747	-1.092	1.28366	0.336775	5.24598	4.49019	3.89247
A	21.6		441.144			Unknown baccatum		#						-0.136436	-0.809765	0.069745	-0.603888	-0.512763	0.063412	-0.635589	-0.751956	-0.747414	-0.960764	-0.24082	-0.388927	-0.873132	-0.629117	3.52459	-0.9718	-0.482251	-0.688042	-0.968913	-0.445665	-0.179734	-0.741653	-0.903592	-1.25746	-0.566308	-0.371346	-0.689626	-0.340854	-1.33713	5.13634	4.22438	4.21647
A	34.8		1050.98			double charge baccatum							MS-MS based	-0.681477	-1.84581	-0.810391	-1.43105	-0.791672	-0.240218	-0.938371	-1.17708	-1.45147	-1.96479	-0.816325	-2.11095	-2.30132	-2.08923	8.16103	-0.494072	-0.396498	-0.753911	-0.559068	-1.43727	-1.05248	-1.23371	-1.13266	0.916147	-1.03381	-0.829083	-1.32036	-2.98166	-0.706305	7.90706	7.83373	7.76307
A	22.8		1114.5											0.179431	-1.30175	-0.379255	-2.25599	-0.181054	-1.58191	-0.457173	-0.571954	-0.090537	-0.510733	-0.325548	-0.979964	-0.176128	0.149401	0.409162	-1.62243	-0.327367	-1.08807	0.401055	0.2991	-0.883675	-0.162751	-0.107942	-0.233984	-2.20293	-0.359392	0.009986	0.182502	-0.733815	4.95937	4.576	5.36833
A	32.7		1063.47											-0.565314	0.282907	-0.835641	0.063691	-2.42451	-1.00727	0.299645	-0.694155	-0.124742	-0.360696	-0.556451	-0.632737	-0.188358	-0.212521	0.245155	-0.007548	-0.686663	-1.61047	-0.108751	-0.105515	0.041572	-0.114062	-0.685784	-0.22332	-0.226832	0.398678	-0.976316	1.44676	0.07618	3.60775	2.37487	3.51045
A	16.3	C15H18O12S	421.046	421.045	3.89854	1-O-p-Coumaroylglucose; ?-D-form, 3'-Hydroxy, 6-O-sulfate	Phenolics			14.88	421.04 [M-H]-; 241.00 [M-H]-180.04; 179.03 [M-H]-242.01	241.00 [M-H]-180.04; 96.96 [M-H]-144.04	MSn Fragments; Dictionary of Natural Products	-0.269048	-2.41426	-0.232655	0.998575	-0.155142	-0.884695	2.27804	-2.25559	-0.258217	-1.47965	-0.784644	-1.27622	-0.740227	-0.724144	4.54069	-0.614972	0.98752	0.026928	-1.10175	-1.27729	-0.434935	0.086167	2.03124	1.64463	0.09526	-1.0317	0.149433	-1.04571	-1.3596	3.5872	-0.873766	2.78852
A	12		567.104											-0.532352	-0.514365	-0.336928	1.75678	0.242645	-0.437147	1.03006	0.079755	-0.992585	-0.827105	0.103245	-0.275363	-0.092176	-0.622599	4.14652	-1.73961	0.132557	-0.346842	-0.308237	-1.01033	-0.569013	-1.82295	0.420895	1.83924	-0.919752	-1.08912	0.081234	-0.446354	0.044291	2.74126	-1.25842	1.52277
A	16.8	C15H18O11S	405.051	405.05	3.25012	1-O-p-Coumaroylglucose; ?-D-form, 6-O-Sulfate	Phenolics			15.19	405.05 [M-H]-; 241.00 [M-H]-180.04	241.00 [M-H]-180.04; 96.96 [M-H]-144.04	MSn Fragments; Dictionary of Natural Products	-2.30022	-2.2099	-0.751732	2.88386	1.92287	-1.96859	2.97888	-0.172063	-1.0097	-1.78964	-0.237158	-3.67456	-0.855918	-2.49081	5.46264	-1.44139	-0.478167	-0.414036	1.95479	-0.021122	0.48194	-3.39361	3.61084	3.23333	-1.25009	-1.57219	-1.73002	-2.37688	-1.39336	5.23032	0.199905	3.57178
A	9.47	C15H18O9	341.087	341.088	2.36197	Caffeic acid-hexose	Phenolics						database in house (MS & RT-based)	-1.85801	-1.11931	0.2761	1.53749	1.38548	-0.940343	0.116281	-0.76215	-0.793124	-1.59722	-1.51661	-0.823295	-1.40752	-1.31798	2.69545	1.20682	-0.284368	-0.119308	0.461315	-1.50399	-2.01069	2.24471	0.487155	0.737327	-1.02474	-1.95442	0.744487	-0.123734	-0.421871	4.27177	2.64852	0.765756
A	12.9	C16H20O9	355.104	355.103	2.74669	Ferulic acid-hexose II	Phenolics			13.42	355.10 [M-H]-; 193.05 [M-H]-162.05; 175.04 [M-H]-180.06		MSn Fragments; Dictionary of Natural Products;database in house (MS & RT-based)	0.769116	-1.39732	1.17649	1.48904	2.49328	-2.73274	1.9199	0.076298	0.072057	-0.334042	-2.24846	-0.435052	-1.0291	-2.17255	1.51427	-0.131348	2.20776	1.49539	0.853082	0.504334	-1.11031	1.06567	0.392002	1.71529	-2.58103	-3.70676	-3.94108	-1.6171	0.119409	3.1591	2.52956	-0.115138
B	12.6124	C18H26O10 + FA	447.152	447.151	1.74764	Benzyl alcohol-hexose-pentose + FA	Phenylpropanoids	#					database in house (MS & RT-based)	-0.104109	-1.75481	0.104471	0.477413	0.40271	-0.215525	-0.476038	0.229184	0.519508	0.281943	-1.47071	-1.00453	-0.772181	-1.8098	0.200254	-0.179594	0.315475	0.351005	2.68914	-0.264998	-0.211077	1.52418	1.32444	0.558024	-0.5148	0.750288	-0.715955	1.23218	0.08531	-0.195616	-0.895232	-0.460556
B	18.8		519.188											2.13679	-1.55991	-1.07901	0.126711	0.396472	-1.00417	1.8157	1.05767	1.61406	-1.78795	-2.1818	1.25561	0.009053	-2.09748	2.50937	-1.54608	-0.592166	-0.122902	3.60441	-0.89147	-2.42968	2.1468	2.28309	0.396472	-0.82999	-1.36115	-1.2774	1.22445	1.29813	-0.37425	-0.904914	-1.83445
B	25.9		439.108											2.01025	-1.99669	0.130158	1.26121	0.410787	-2.38113	0.966305	1.17375	3.11905	-2.16894	-1.72672	-2.84631	-1.69407	-1.61006	3.37202	-0.255558	1.50935	1.46091	4.16675	0.249036	-2.1197	0.048217	2.48879	-0.726717	-2.64993	-2.37157	-1.40735	0.852892	-0.311679	0.868893	-1.0587	1.23676
B	11.5	C16H18O9	353.089	353.088	3.69698	3-Caffeoylquinic acid (Chlorogenic acid)	Phenolics	#	353.10-191.06				Standard compound	-0.692517	-1.10806	-1.57407	1.48436	-1.17834	-1.22077	1.05445	-1.86558	1.67592	-0.828716	-1.98834	-0.502383	-0.578468	-1.29388	3.35074	0.514235	-1.73944	-1.25705	1.74276	-1.14157	-1.25705	6.75273	6.21061	-1.23021	-1.58801	-1.36608	-1.35254	1.73346	-1.68451	1.57574	-1.44462	0.797204
B	13.4	C16H18O9	353.087	353.088	1.99848	4-Caffeoylquinic acid	Phenolics	#					database in house (MS & RT-based)	-0.197601	-1.46168	-0.56286	1.11163	-0.317735	0.220592	0.784567	-0.851044	0.772975	-0.588899	-0.266081	-2.50146	-1.46317	-0.559688	0.045207	-0.111753	-1.69237	-1.19545	2.31974	0.104653	0.108148	6.06663	5.6145	-0.893848	-0.664411	0.354631	0.092101	-1.04369	-0.585668	-1.94209	-0.724867	0.028967
B	12.1694	C23H30O14	529.158	529.156	2.71349	Feruoylquinic acid-O-hexoside	Phenolics	#					database in house (MS & RT-based)	-0.442167	0.003263	-0.290004	-0.348058	-0.069981	-0.068435	-0.807255	-0.062887	-0.191189	-0.020144	-0.161895	-0.085524	0.234153	0.064259	-0.817082	-0.520281	-2.02194	0.10919	2.86164	-0.766599	-0.343566	4.67938	3.5483	-0.33797	-0.317637	-0.50557	-1.40698	-0.194219	-0.728033	-0.274601	0.144795	-0.862952
B	11	C19H28O11	431.157	431.156	1.83637	Benzyl alcohol-dihexose	Phenylpropanoids						database in house (MS & RT-based)	-0.21027	-1.04586	-0.450604	-1.10534	-1.2163	-0.931879	-0.582566	-0.255193	1.4359	-0.659203	-0.770892	-0.670628	-0.877545	-0.358418	0.47026	-0.853113	-0.457184	-1.39322	4.31942	-1.69181	-0.776367	3.63431	2.93971	2.71427	-0.869843	2.45062	-2.56855	-0.82058	-1.7338	0.151579	4.01468	-1.83158
B	12.2	C17H32O11	411.189	411.187	3.51276	3-Methyl-1-butanol; O-[?-D-Glucopyranosyl-(1?6)-?-D-glucopyranoside]	Ile/Leu derivative						Dictionary Natural Products (MS only)	0.240941	-0.235262	-0.020849	-0.550783	-1.29207	-0.153361	-0.265888	-1.79562	2.16009	-1.11808	-0.252683	-0.535778	-0.74502	-0.432243	0.613023	-0.27387	-0.640043	-1.19738	5.67096	-0.20867	-0.808011	2.73219	3.12398	-2.09957	-1.51426	-1.77954	-1.6454	-0.705303	-0.398888	0.19713	4.82767	-0.897434
B	16	C18H34O11	425.202	425.203	2.33206	1-Hexanol; O-[?-D-Glucopyranosyl-(1?2)-?-D-glucopyranoside]	Fatty acid derivative						database in house (MS & RT-based)	-0.02019	-1.75215	2.01201	-3.24432	-0.835382	-0.799001	-1.84245	-1.68708	2.25903	-0.489676	-0.653286	-2.60455	0.261096	-2.55901	1.32952	-0.590202	-0.496071	-0.264116	6.26019	-1.12855	-1.23708	3.94238	3.87597	0.843307	-1.51656	-0.744687	-0.730684	1.51724	0.269316	0.349043	2.17402	-1.89807
B	21.3		1347.57											4.60857	-0.676702	-0.826973	-0.104249	-0.912396	-0.436803	-0.222335	-0.959945	2.9815	-0.951376	-0.38998	-0.645556	-0.454856	-0.163012	1.4559	-0.875117	-1.09773	-1.4373	6.1465	-2.96604	-0.271259	-3.48082	2.43188	-0.348842	-0.936503	1.81099	-1.14499	5.3025	-2.75004	-0.544907	-0.922479	-1.21762
B	17.9	C17H32O10	395.194	395.192	4.06703	Hexanol - pentose - Hexose	Fatty acid derivative						database in house (MS & RT-based)	-0.654001	-0.327831	-1.11894	-0.390587	-0.482896	0.096329	-0.030125	-0.432584	-0.790746	0.067177	-2.26769	-0.287265	0.023502	-0.545542	1.14139	0.107557	-0.118419	-0.457521	2.97	0.272478	-0.580076	0.301516	0.334959	-0.359951	-0.84773	1.63571	-1.4473	4.2116	2.56008	-1.00621	-0.583683	-0.993193
B	19.9		1421.65											-1.32642	-1.58091	-1.8214	3.14906	-0.272354	-0.953333	1.57671	-2.53005	2.35746	-2.86698	-2.63223	-1.5444	-1.69088	-1.58057	5.58071	-1.64097	-0.364098	-1.07612	7.70573	-1.68979	-1.51167	1.1477	-1.19482	-1.41203	-1.47811	3.64836	-1.34856	4.27164	4.36565	-1.79621	0.085095	-1.57621
B	2.71		133.013											-0.25243	-0.455769	-0.035222	-0.483013	-0.098935	-0.769745	-0.038893	-0.772798	-0.295691	-0.419428	-0.791255	0.66084	0.132462	-0.704156	0.528194	-0.153605	-0.235481	-0.167602	0.546682	-0.426622	-0.311145	1.20952	0.883718	-0.874082	0.323269	0.200984	0.145458	1.58117	1.30529	-0.500623	0.211838	0.057086
B	37.6	C29H36O2	415.263	415.264	3.38483	C29H36O2								-0.444417	1.73756	0.961875	-1.21209	-2.21836	-0.439227	-0.164454	-1.24422	-1.14842	-0.360631	-1.99223	-1.06845	-0.386552	-0.217575	1.39697	0.281493	-2.07034	-0.896222	4.24639	-1.50949	-0.553358	-0.199908	1.23449	-1.27926	1.40072	1.12537	1.63271	3.05137	2.77088	-1.1028	-0.754844	-0.576974
B	10.5		337.152											-2.64633	-1.63965	2.07287	-1.43567	-2.0451	-3.32738	-0.420963	-2.50006	1.72674	-1.27873	-1.49002	-0.946345	-0.182845	-2.06633	2.92587	0.704899	-1.59232	-0.619071	3.9568	-2.06832	-2.93972	1.07004	3.86196	-4.00211	1.27128	4.53102	4.55193	4.29486	4.32362	-2.17478	-0.594112	-1.32202
B	39.5	C19H29NO3	318.173			capsaicin analogue	Phenylpropanoids			40.63	318.17 [M-H]-; 304.19 [M-H]-13.98; 168.14 [M-H]-13.98-136.05		MSn Fragments	-1.60668	0.351586	1.96245	-0.512622	-1.80951	-1.25264	-2.39114	-1.55521	2.35159	-1.84645	-2.72374	-1.9598	-2.37082	-2.33353	2.66249	1.03748	-2.53332	-0.892505	4.19489	-1.81161	-3.06262	1.41299	2.66091	-1.49673	0.931312	2.65139	2.07358	4.31335	3.66091	-0.920068	2.06881	-1.25478
B	25.7		1002.45											-0.026241	-0.362343	1.09169	-0.100801	-0.67322	0.170608	0.012809	-0.208961	-0.764388	-1.22752	-1.99816	-0.330261	-0.959852	-0.111103	0.156884	-0.178441	0.858344	1.32955	5.62938	-0.447198	-0.403571	0.389904	-1.22074	-1.03453	2.85161	2.10523	0.002711	-1.35528	-1.66814	0.203224	-0.647093	-1.0841
B	15.7896	C27H34O16	613.177	613.177	0.133012	C27H34O16		#						0.962686	0.701358	0.919358	0.248307	-0.942819	-0.534192	0.550491	-1.66156	0.56844	-0.673986	-2.52459	-0.009247	-0.971241	-0.905565	-1.73443	0.88193	0.539086	0.617088	4.76454	-1.56684	-1.18307	0.928129	1.69109	-1.74387	-0.265866	1.97966	0.979659	1.60072	-0.32133	-0.712453	-0.555795	-1.62569
B	13.2618	C16H18O8	337.093	337.093	0.284669	Coumaroylquinic acid	Phenolics	#					database in house (MS & RT-based)	-0.029132	-0.260192	0.109249	0.044627	0.374914	-1.15842	0.877759	-0.438171	0.322375	0.240061	-0.265872	-0.099071	-0.734249	-0.091654	0.542674	-0.953233	-0.133968	0.055904	2.51335	0.334689	-0.501991	0.471624	0.197486	-0.497528	-1.77795	-0.261704	-0.185436	0.251771	0.600849	0.468206	0.962794	-0.979751
B	31.9		1050.97											-0.291854	-0.279643	-0.142305	-0.650182	-0.55587	-1.09929	0.484962	-0.72561	-0.371253	-0.728512	-1.2236	0.008204	-1.31347	-0.492844	1.07058	-0.094465	-0.226524	-0.778324	7.57877	0.010195	-0.033477	0.005962	-1.46285	-0.473939	-0.183516	-0.354828	-0.363178	0.704001	0.919901	1.54549	-0.079834	-0.402689
B	38.2		555.26											-0.648479	0.043638	-0.278678	-0.805069	-0.091627	-0.940257	-0.878838	-1.40348	-1.90558	0.00451	-0.189405	-0.281455	-0.36292	-1.5451	2.09742	-0.996174	-0.789176	-0.865445	7.97689	-2.00303	-0.919781	-0.59742	-0.159472	-0.273694	-0.446455	3.78548	-0.055058	-0.287582	3.929	-0.471283	0.343794	-0.985268
B	13.4	C27H30O15	593.151	593.151	0.427547	Apigenin 6,8-di-C-hexoside	Flavonoids		575 [M-H]-18; 533 [M-H]-60; 503 [M-H]-90; 473 [M-H]-120; 383 [Aglycone (270)+113]; 353 [Aglycone (270)+83]				Marin et al. 2004 & Wahyuni et al. 2011	2.38769	1.83483	1.09819	2.96418	0.739734	-1.11816	1.55158	-0.633445	-0.794744	-2.38169	-1.17385	2.07068	-1.06933	-2.6495	0.630919	3.12348	0.955652	0.749292	0.161945	-3.07193	-1.57946	-4.28709	-0.005936	-0.285141	0.540221	-0.874291	-0.996776	2.28792	1.71764	-0.371298	-1.20516	-0.316138
B	14.3896	C26H28O14	563.141	563.141	0.535213	Apigenin 6-C-pentoside-8-C-hexoside	Flavonoids	#	545 [M-H]-18; 503 [M-H]-60; 473 [M-H]-90; 443 [M-H]-120; 383 [M-H]+113; 353 [M-H]+83				Marin et al. 2004 & Wahyuni et al. 2011	3.30392	-4.36935	0.680191	3.51641	1.52362	-0.561883	2.31963	0.281482	-0.068552	-1.8227	-0.475727	2.81529	-0.46531	-2.0144	0.985604	-0.922972	-3.85144	-0.61789	1.07842	-2.29894	-1.0144	-2.99314	0.804842	0.22632	0.362655	0.324141	-1.74505	2.87262	2.38801	0.117922	-0.59273	0.21341
B	18		581.226											2.6616	-0.044759	-1.42632	0.531683	1.63344	-0.649969	1.64887	-1.41344	0.084174	-0.367391	-1.71142	3.13502	-1.74868	-0.737401	-2.48708	-0.099398	1.01711	0.708988	1.74293	0.303731	-1.25917	-1.19386	1.94394	2.7212	-2.79469	-0.11044	-0.571344	1.45183	-0.725415	-0.920829	-0.740078	-0.582832
B	18.4	C26H34O11	521.203	521.203	0.783687	Icariside E5.	Phenylpropanoids						MS-based; Dictionary of Natural Products	2.15918	-0.670795	-0.137827	0.638309	0.179682	-1.10727	2.17835	0.520252	2.11959	0.132907	-1.92873	1.35843	-0.323556	-1.90601	-0.971338	-0.235946	0.633147	0.87644	2.15333	0.373212	0.186746	-1.73609	2.82729	1.20512	-1.95609	1.09211	-0.25257	2.93503	2.37166	-5.01459	-3.62753	-4.07245
B	21.5623	C31H40O16	667.221	667.224	4.18441	C31H40O16		#						-1.21499	-0.744747	0.706735	1.79726	0.555012	-1.08146	0.752708	-1.85401	-0.26524	-0.628679	-1.17587	1.18241	-1.17372	-0.675659	0.454707	-0.656333	-1.18483	0.309102	2.11097	0.262919	-0.484056	-1.58555	2.10363	0.604643	0.004938	-0.514463	-0.687328	3.45903	3.57639	-1.02404	-1.34155	-1.58793
B	2.89483		245.04											-0.28106	-0.998149	-2.01537	-0.174231	-2.39985	-0.567181	0.451299	-0.779571	-1.01174	0.406904	0.465798	0.930466	1.4144	0.019453	3.63251	-1.33659	-0.964322	-1.16147	1.88264	-0.608506	0.603302	0.654832	-0.570136	-0.846066	-0.851809	-0.708498	-0.863361	1.62284	1.50142	1.39937	0.376531	0.776138
B	2.06		301.056											-0.386421	0.324883	-0.405308	-0.313255	-1.0137	0.327427	0.085841	-0.210025	-0.403197	0.228799	0.516572	0.387185	-0.178998	0.253092	0.296594	-0.059499	0.055468	-0.228593	-0.514988	-0.363668	-0.355483	0.19715	-0.281891	-1.22859	-0.007268	0.194366	0.280926	0.618781	1.23762	0.395696	0.417355	0.133146
B	2.09		131.045											-0.153094	0.088574	-0.150237	-0.024588	-0.53748	0.033102	-0.010919	-0.302082	-0.183437	-0.036407	0.101815	0.104808	-0.327674	-0.052987	0.467178	0.049348	0.113153	0.174827	0.194063	-0.292601	-0.29024	0.022381	0.354025	-0.276936	-0.198852	0.036868	-0.226418	0.357039	0.273869	0.245406	0.266405	0.181079
B	1.96		128.959											0.100551	0.029909	0.12335	-0.207199	-0.082474	-0.262873	-0.009727	0.09133	0.170962	-0.020683	-0.162943	0.13057	-0.013701	-0.277731	0.16526	0.015356	0.169648	0.251405	-0.347493	-0.046406	-0.321398	0.111083	0.076451	0.054792	-0.151403	0.102388	-0.21347	0.363279	0.243934	-0.324479	0.076451	0.16526
B	27.7		1361.57											-1.26873	3.20784	1.46068	0.262076	-1.32402	-1.94665	1.55237	-1.55072	-0.640151	-1.39378	-1.44621	-0.757524	-0.900978	-2.99444	5.68247	-0.170449	3.21122	2.01374	-2.98781	-1.84543	-2.95108	0.794828	-0.940636	-1.74524	-1.48099	-2.15134	-1.56761	6.90706	5.89879	-0.11026	0.475226	-1.29227
B	31		1477.62											-0.826557	-0.918733	0.959945	-0.052229	1.19955	-1.17146	1.33191	-1.25033	-1.76095	-1.77904	-1.71919	2.03379	0.183342	-1.37875	-1.77097	1.75282	3.50184	3.03235	-1.27895	-0.920964	-2.28813	-1.37263	0.235353	-1.21104	-1.14514	0.642556	-1.9421	5.22405	4.29755	-1.79368	0.916876	-0.731084
B	32.9		1345.57											-2.30246	0.554086	2.06277	-0.082821	0.484316	-2.90683	1.36938	-0.46461	1.0736	-2.27668	-2.6479	2.60428	0.045075	-1.20618	-0.401167	-0.692008	3.48025	1.50368	-2.11554	-0.817446	-1.68454	1.38339	2.05403	-1.63796	-1.6536	-1.59037	-1.82435	6.00745	5.34677	-1.35521	-0.58218	-1.72724
B	23.5762	C39H42O20	829.22	829.22	0.660693	Kaempferol-hexose-dehydrohexose, -C12H12O5 (236)	Flavonoids	#					database in house (MS & RT-based)	0.249323	0.583356	0.534112	-0.161734	-0.379002	-0.532418	-0.43154	-0.227808	2.44318	-0.740252	-0.345888	-1.31978	-0.113531	-0.3172	-2.02531	-0.141345	-0.470803	-0.234062	-0.310576	0.025893	-0.662276	-0.230237	-0.167708	0.304307	-0.621166	0.084589	-0.582967	2.80696	2.65543	-0.295963	0.445794	0.178623
B	22.8		601.16											2.30933	-0.387444	0.49278	2.56112	1.44906	-0.864571	2.42104	0.757607	-0.126061	-0.438062	-1.49778	-1.55539	-0.940751	-1.27538	0.154611	-0.643756	0.49278	0.056047	-1.17175	-2.5545	-1.38784	-0.803538	0.965849	-0.483091	-0.384079	-0.298489	-1.23382	4.43161	4.23324	-1.57331	-0.641863	-2.06361
B	25.7		1169.55											2.53251	1.7933	-0.927072	-0.21481	-0.773532	0.073751	-0.360718	-0.793919	-2.08906	0.541268	0.217802	-0.41745	-0.63298	-0.295814	1.33486	-0.566028	-2.02653	-0.676171	-0.688686	0.144441	-0.164739	-1.9928	0.966097	-0.206121	-1.67987	-0.319767	-0.466094	6.03838	3.06494	-0.594529	-0.41014	-0.410523
B	32.2		1315.57											-0.654396	3.12615	-1.72698	-0.443273	0.217071	-0.951052	-0.26165	-0.319449	1.05226	-0.649007	-1.27059	-0.837049	-0.079466	-1.10322	-0.506297	-1.53252	-0.626768	-0.451589	-0.773126	-1.0228	-0.96289	-1.43604	1.9023	-0.38662	-0.059867	-0.67372	-0.467574	6.16198	7.09721	-0.613004	-0.669168	-1.07886
B	26.7		1255.56											-0.49496	0.199418	1.37887	-1.65438	-0.252768	-1.17591	-0.605148	-0.139099	-1.03349	-0.049868	0.081612	-0.390102	-0.327677	-0.836175	2.59473	-2.4681	-0.427937	-0.943058	-0.260143	-0.921308	-0.58613	0.529265	0.579868	-2.31374	-0.557889	0.042258	-1.19047	7.42837	4.64114	-0.367255	-0.033978	-0.445939
B	19.2	C29H32O17	651.156	651.157	0.470762	Luteolin-O-acetyl-diglucose	Flavonoids			19.95	651.16 [M-H]-; 609.14 [M-H]-42.01; 591.13 [M-H]-42.01-18.01; 489.10 [M-H]-162.05; 471.09 [M-H]-162.05-18.01; 327.05 [M-H]-162.05-162.05; 285.04 [M-H]-162.05-162.05-42.01	285.04 [M-H]-162.05-162.05-42.01; 267.03; 243.03; 241.05; 217.05; 213.05; 199.04; 197.06; 175.04; 151.00; 133.03	MSn Fragments; Dictionary of Natural Products	-0.383184	-0.829941	2.0311	-0.500715	0.053203	-1.04168	-1.14949	-0.36274	-0.079906	-0.597632	-0.878349	-0.815978	-1.051	-0.330125	-0.785532	0.29801	-0.156386	-1.67924	-0.383184	-0.125613	-0.820949	-0.40094	-0.324114	-0.568076	-0.192976	-0.159216	-0.275875	5.9322	6.57079	-0.392405	-0.517162	-0.082888
B	21.6	C30H34O17	665.174	665.172	1.79572	Chrysoeriol diglucose	Flavonoids			22.37	665.17 [M-H]-; 605.15 [M-H]-60.02; 503.12 [M-H]-162.05; 485.11 [M-H]-162.05-18.01; 341.07 [M-H]-162.05-162.05; 299.06 [M-H]-162.05-162.05-42.02; 284.03 [M-H]-162.05-162.05-42.02-15.02		MSn Fragments; Dictionary of Natural Products	-1.00778	-0.524844	2.87273	-0.185874	-0.239393	0.127611	-0.837738	-1.22429	-0.651851	-0.50497	-2.16719	-1.51994	-1.0825	-0.465301	-0.023698	0.404947	-0.081947	0.119662	-0.680585	-1.32063	-0.89466	-0.041684	0.147412	-0.277691	-0.428104	-0.476576	-0.333804	5.815	6.11182	-0.102931	-0.421412	-0.103777
B	24.6		1183.5											-1.03183	-0.421436	-0.814911	0.024147	-1.69397	-0.597032	-0.130994	-1.18646	0.063403	-0.866745	-1.17658	0.168321	-0.307067	-0.370881	6.60757	-0.33103	-1.74199	-1.0928	-0.420407	-0.627174	-0.747142	-0.947423	-0.926826	0.028171	0.40413	-1.5423	-0.143671	5.25229	0.093	-0.109559	-0.249607	4.8368
B	13.8942	C38H48O25	903.242	903.241	0.968246	Quercetin-dihexose-deoxyhexose-pentose	Flavonoids	#					database in house (MS & RT-based)	0.079109	0.283706	0.104205	0.28558	-0.590406	0.099647	-0.051004	-0.505082	-1.15974	0.091712	-0.449246	0.551644	0.399245	-0.348227	0.783035	-1.42803	-0.505545	0.050422	-0.9034	0.13631	-2.16266	-0.739248	-1.01761	-0.120212	-0.249162	-0.031873	0.12499	3.41547	1.5552	0.67647	0.636539	0.988159
B	18.4	C32H38O19	725.194	725.193	0.713465	3,4',5,7-Tetrahydroxyflavone; 3-O-[Rhamnosyl-(1??)-galactoside], 7-O-arabinoside	Flavonoids						MS-based; Dictionary of Natural Products	-0.403667	-0.049672	-0.497652	-0.906727	-0.010085	-1.46766	-0.04181	-1.17305	-0.666884	-0.413164	0.015715	-0.890377	-0.846553	-0.836627	1.44348	-2.25002	-1.00382	-0.527284	-1.0995	-0.521309	-1.57841	-0.794783	-0.172013	-0.580133	-0.564347	0.273642	0.976605	5.48685	3.52193	-0.018711	0.880709	4.71533
B	20.5		767.204											0.640168	-2.17957	-1.00328	2.01868	-0.133323	-0.152507	1.18972	-0.914298	-1.21899	-2.11262	-1.07769	-0.528544	-0.685371	-0.468766	2.03872	-1.91084	-0.458618	-0.61262	-0.933689	-1.3473	-1.25464	-0.908531	-0.846571	-0.367986	-0.629597	0.23089	-0.146612	5.9195	3.54005	-0.584455	0.42608	4.4726
B	24.4		1199.52											0.803219	-3.34445	1.07399	0.959637	0.546686	-2.78444	0.880242	-1.41372	1.41584	-3.2615	-3.06793	0.691374	0.301882	-3.1295	6.84783	-0.560555	0.60658	0.487096	-2.61021	0.170951	-0.646357	1.21184	0.324757	-0.323158	-3.91341	2.81999	0.213595	4.70451	1.2379	-0.127633	-1.39299	1.27794
B	25.4		1271.56											-1.43484	0.572248	-0.057158	-0.647789	-0.530565	-1.04178	-0.097703	0.227403	-1.4766	-0.982554	-1.82912	0.585114	-0.794752	-0.822692	3.84533	0.425572	0.362117	-1.28333	-0.765493	-1.51339	0.459187	0.458923	0.313645	0.079488	-0.084958	0.296036	0.441677	5.88329	0.083941	-0.459054	0.662735	-0.874923
B	39.9		671.366											-0.246115	-0.598927	-0.148942	-0.382277	-1.79387	-0.534733	-0.604042	-0.165319	-0.347548	-0.479975	-0.421726	1.70243	-1.15108	-0.201132	5.7631	-0.16667	0.123672	-1.43436	-0.960039	-0.769444	-1.56291	2.82302	3.06665	-0.899947	-1.31214	-1.58513	-1.22401	5.29047	1.44383	-2.62246	0.211967	-0.812352
B	27.5		1290.55											-0.659505	-0.28234	-0.906587	2.41024	0.760969	-0.865651	-2.26742	3.97674	-0.121394	0.011619	-3.23755	-0.912081	-1.2549	-0.224555	0.714989	-0.192442	-0.37198	-1.86756	0.038114	-1.27297	-0.041801	2.07051	1.81844	0.710783	-2.22969	-0.771686	-0.188389	4.2349	2.42976	-0.696615	-0.604141	-0.207806
B	16.6435	C32H38O19	725.173	725.192	2.41651	Kaempferol-hexose-deoxyhexose, -pentose	Flavonoids	#					database in house (MS & RT-based)	-0.379718	-0.937412	-1.10259	4.33412	-0.736474	-0.696981	-1.59601	-0.200346	-0.596006	-0.39132	-0.23405	3.40981	-1.11442	-0.246391	-0.252913	-0.364505	-0.595217	-0.426695	1.78245	-0.136646	-0.123212	0.461466	-0.600752	-1.40267	0.100845	-0.088359	-0.880039	3.00375	2.07057	-0.174764	-1.44542	-0.440099
C	27.2151	C15H12O5	271.062	271.061	2.59373	Naringenin Chalcone	Flavonoids	#	271.06; 177.02; 151.00-119.05				MS-MS based; database in house (MS & RT-based)	1.35037	-0.559622	-2.24703	1.2394	-1.54481	-1.34871	-1.3375	-0.95005	-0.66507	-1.51924	-1.27733	0.025341	-1.48746	-0.755995	2.2444	3.72566	4.12281	4.53807	0.724586	-2.52014	-1.77559	-1.25492	-1.73666	2.03693	-0.824519	-1.45593	-0.764821	-2.10171	-0.74484	2.01756	2.34105	2.50577
C	30.9		1421.63											-0.929286	0.090996	2.47211	-0.254206	-1.87263	-0.07158	-0.113983	0.230864	-0.587174	-1.44614	0.145698	-0.183877	0.213822	-0.724796	-0.1171	2.10024	3.77887	3.46028	-0.120224	-0.630661	-0.181205	-0.119087	-0.565333	-1.69951	-0.685981	-0.052464	-1.24426	-0.049483	1.08509	-0.625001	0.140011	-1.444
C	19.3929	C43H48O24	947.243	947.246	3.15635	Quercetin-hexose-deoxyhexose, -hexose, -C10H8O3 (176)	Flavonoids	#					database in house (MS & RT-based)	-0.03189	-1.54029	-0.373378	-2.13666	-0.642575	0.249355	0.183684	-0.080938	-0.264713	-0.282508	-1.16333	2.67183	-1.391	0.532136	-0.540727	2.35643	4.29249	4.13212	-0.830671	0.270929	0.06118	0.129786	-1.7813	0.001506	-1.78751	-1.0765	-0.441104	-0.400485	-0.830137	0.37537	0.502541	-0.163662
C	7.58	C13H16O8	299.078	299.077	3.06075	C13H16O8								-1.22647	-0.855337	1.56005	-2.2183	-0.998312	-1.43684	-1.11948	-1.09451	1.01712	-1.38137	-2.19158	0.322743	-0.996783	-2.47859	3.95289	0.38109	1.38268	2.12885	1.8144	-2.86407	-0.520018	-0.738156	-0.357079	0.65686	0.008119	0.717971	-1.31784	0.432154	0.922205	1.95924	2.25104	2.28734
C	9.01	C14H18O9	329.089	329.088	2.20427	C14H18O9								-0.436542	-1.06914	0.971786	-1.38073	-0.736875	-2.14369	-0.228084	-1.75346	0.54493	-0.782944	-2.40673	-1.07956	-0.284204	-2.4332	3.22157	0.718805	0.151765	0.691498	2.21226	-0.580755	-0.336337	1.44673	1.43945	-0.151912	-2.04649	-0.005692	-0.092689	1.71203	1.73821	0.4808	1.8914	0.727794
C	21.9		1261.57											1.98566	0.061286	3.28392	-1.86197	-3.52422	-4.16775	-2.70732	-3.53082	-0.849036	-3.27511	-3.16133	4.98758	4.55595	-3.51479	2.31946	2.94445	2.89628	3.84619	-0.537449	-2.95623	-3.36545	3.19731	2.33087	-2.60785	-2.92439	4.90883	2.24599	5.42284	1.17333	-1.82047	-2.61418	-2.74159
C	32.5		1016.97											-0.903948	-0.948497	-0.418141	-1.1788	-1.19578	-2.66696	-1.43461	-1.129	-0.761046	-2.50193	-0.653486	3.79948	2.56599	-1.04635	3.1379	-1.2934	-0.555479	-1.47798	-0.809717	-0.668369	-1.24629	2.33205	-0.650137	-0.84693	-0.803814	-0.894672	-1.22704	4.54103	0.978025	3.48423	2.80076	1.67291
C	23.6		1113.5											-1.24659	-2.2766	0.787445	-1.59877	-0.14474	-2.078	-0.97547	-1.99232	-2.07239	-1.24817	-0.897495	2.39537	1.5981	-1.01287	6.49262	-0.830132	0.152242	0.30664	-0.903211	-1.76351	-0.994446	1.45487	-2.02176	-2.41746	-0.508488	1.90589	-1.3056	4.55003	1.16536	2.14443	1.8142	1.52086
C	33.2		1037.97											-2.48891	-3.41392	0.760257	-0.297695	-1.87711	-2.00903	-1.78553	-2.61511	-1.75962	-2.29224	-2.55986	4.41833	3.13894	-2.5428	4.14328	-1.54571	1.31321	0.686018	-2.06338	-1.92955	-3.17726	2.99743	-0.261708	-1.75393	-0.338859	0.136332	-0.417604	5.14912	2.31321	4.05617	3.38609	2.63143
C	33.8		1058.98											-2.40963	-3.70281	2.45548	0.662951	-2.31409	-2.29372	-3.59984	-2.63935	-3.71613	-2.22173	-2.66528	4.13526	2.49878	-3.40452	4.30505	-1.83476	2.51667	1.97551	-2.51318	-4.07478	-2.74781	3.07359	0.430531	-3.7802	1.12178	2.39259	0.932647	5.60199	2.96731	3.62269	2.65324	2.57178
C	25.9		1437.62											-1.22764	-1.55384	1.74823	-1.51536	-1.00037	-1.52373	-0.45949	-0.804078	-0.750782	-1.63087	-1.75103	1.97682	0.362331	-1.08084	3.83774	1.00437	3.74932	2.91816	-3.16083	-2.16934	-0.989894	-0.445507	-2.02452	-0.899704	-1.68289	-1.78836	-1.22354	3.7921	2.03853	2.6838	2.11057	1.46066
C	16.7	C32H38O20	741.187	741.188	1.82761	C32H38O20								-2.54007	-2.22189	1.42454	-0.990742	-2.18643	-2.25969	-2.75274	-2.90942	-3.62936	-2.9594	-2.68164	5.15705	3.21196	-2.98864	3.97634	3.29116	2.61062	3.0145	-2.29479	-3.53831	-2.20301	2.49672	0.676199	-3.38019	0.219535	-2.87397	-2.20881	6.00184	5.72391	2.72761	-0.719154	4.8063
C	18.8	C35H41O23(+)	827.187	827.189	1.74519	C35H41O23(+)								-2.47211	-3.30721	1.62941	-0.279934	-2.38367	-2.04404	-2.75516	-3.45375	-2.93397	-3.13701	-2.14873	5.07952	2.89324	-3.35213	4.56534	3.33998	2.31817	2.79828	-0.618176	-3.71254	-3.20923	2.56961	0.981803	-2.44042	-0.048388	-2.83682	-2.36749	6.03374	5.39009	2.45129	-1.15229	4.6026
C	23.4		1099.52											-1.53023	-3.55795	4.44036	-1.96766	-1.64021	-3.0821	-0.959343	-4.15323	-2.89264	-0.677572	-4.03642	1.11418	1.35122	-2.86694	1.67353	4.27487	4.61952	4.8203	-0.798879	-2.40141	-0.940979	0.480236	1.43432	-2.18838	2.61537	3.80633	0.114185	3.29205	1.17559	-3.19303	4.0776	-2.40269
C	30.3		1421.63											-3.0989	-1.27055	3.53747	-2.57709	-1.78146	-1.40203	-3.74416	-2.69248	-1.54976	-2.08699	-1.7716	3.51551	0.902037	-1.40919	-1.79593	3.82595	5.21036	4.51131	-1.61882	-1.71207	-1.74737	-0.562072	-0.330946	-2.85026	-0.140607	2.42174	0.630574	2.09818	1.60212	3.01428	1.76243	1.11035
C	27.8		1245.57											-3.17118	-3.18333	5.76957	-2.61399	-3.12237	-3.30741	-3.40437	-4.19432	-3.34297	-3.7697	-3.36978	1.88678	1.91811	-4.19874	-0.467165	5.62589	5.93391	6.25774	-3.31014	-3.06706	-3.4727	-0.30946	-1.88748	-4.51893	4.24785	6.21039	5.1974	1.71383	1.77448	2.69214	2.2204	3.26264
C	28.8		1331.57											-4.22762	-3.52567	5.53153	-3.19039	-1.55079	-3.77908	-1.27241	-4.11755	-0.026842	-4.73744	-4.35052	2.92691	2.94625	-4.54924	-0.296723	5.09637	5.52306	5.64792	-5.48375	-4.54768	-3.66517	0.50771	-0.570422	-3.78893	4.46421	6.00773	4.78043	2.05113	2.32821	1.631	1.2718	2.96597
C	21.1		1117.53											-2.61857	1.60633	3.75896	-3.90256	-2.92012	-3.01333	-2.57695	-3.25487	-2.77973	-3.13035	-3.85143	2.3	1.99073	-3.55608	2.26069	2.71245	4.34351	4.18524	-2.5656	-3.06177	-3.70089	1.10069	1.2598	-1.77973	2.07876	2.77579	0.24913	3.73621	1.10662	2.38777	2.49028	2.369
C	22		1203.53											-1.69489	2.45654	4.43368	-2.14555	-3.61549	-3.89088	-3.76586	-2.74109	-4.24715	-4.16883	-3.54047	0.9543	0.303346	-4.00247	2.82069	3.10793	4.70994	4.48069	-2.67394	-4.51441	-3.78311	1.24401	0.622805	-2.96498	3.27128	3.81746	0.83386	4.14992	1.4176	2.92626	3.08583	3.11296
C	28.6		1083.5											-3.50856	0.56504	4.9677	-1.24162	-3.11122	-5.43985	-3.72288	-2.61818	-4.31952	-4.61818	-5.40537	3.9188	2.93587	-4.6858	-0.370255	4.33647	4.97565	5.0709	-5.44747	-4.08685	-5.19293	2.6339	3.91689	-4.41457	2.54275	4.80543	2.83563	4.57181	4.17806	1.86039	2.09147	1.9765
C	29.5		1169.52											-4.45409	1.11437	4.73106	0.020233	-5.76241	-4.85658	-5.33101	-4.86465	-5.55039	-3.53114	-5.21575	4.79791	4.33149	-5.46445	2.17294	4.09626	4.71638	4.78291	-5.58866	-7.49178	-4.59554	4.34084	3.87208	-5.71669	2.72566	4.84445	2.13821	4.67636	4.59038	3.22123	3.48009	3.77029
C	24		1099.52											-4.39573	1.2749	3.97187	-4.29502	-4.02414	-4.86367	-5.1328	-4.93492	-5.64401	-3.72439	-4.62731	4.06489	5.01613	-4.7842	5.75164	3.51224	1.25001	5.33245	-4.14015	-4.42653	-4.10531	4.42084	4.39503	-4.52103	-1.53723	4.4851	2.25502	5.91237	4.35015	3.12762	2.98012	3.05602
C	24.8		1185.52											-6.54633	2.13789	4.53524	-0.476547	-5.21834	-4.62779	-4.397	-5.57842	-6.49756	-3.96564	-4.94282	4.12865	3.8647	-6.1212	4.5391	3.77368	4.52298	4.53554	-2.63855	-5.29692	-4.70889	4.09138	3.35119	-4.07507	-1.88182	4.53738	3.70908	4.54326	4.38458	3.47275	3.271	3.5745
C	28.3		1098.5											-3.24653	-2.18068	2.19331	-2.2975	-3.01715	-2.81021	-2.47904	-2.42056	-1.95932	-3.81181	-1.68115	2.22614	0.969261	-1.84388	3.39083	0.53171	2.28185	1.65892	-2.53604	-1.81795	-1.93792	1.45247	-0.419745	-1.61826	2.64685	2.60253	1.45247	3.51505	2.58492	3.20489	2.33097	3.03558
C	29.3		1183.5											-4.67245	-3.39183	3.11559	-0.949794	-3.63081	-3.5573	-3.01978	-3.85584	-4.029	-2.3472	-4.73667	2.2544	0.73499	-3.69941	4.63483	1.40474	3.01199	2.437	-3.3566	-4.14493	-3.00903	1.40688	-0.266201	-3.31373	3.50292	4.31797	2.02457	5.37298	3.37312	4.60675	4.19875	5.58308
C	25.3		477.235											-2.97972	-2.92854	2.11163	-3.08875	-1.2091	-2.68236	-1.74321	-1.7066	-2.84995	-4.29122	-4.1079	5.00198	0.942002	-2.44696	1.87978	1.94741	3.23385	3.47319	-3.3195	-2.40092	-2.06854	3.80287	1.25909	-2.70287	4.17662	0.952788	0.56349	3.10076	1.83529	3.29605	1.95681	0.992535
C	27.3	C24H40O12	519.245	519.245	0.80386	C24H40O12								-2.47564	-2.67831	2.67425	-3.48235	-3.09149	-2.06312	-3.37242	-2.69697	-2.22308	-2.79826	-2.24546	4.54724	0.19412	-4.37412	2.81447	2.61482	3.57593	3.70768	-2.14293	-2.68638	-2.47261	2.68958	-0.198355	-3.10177	3.74035	1.65268	0.883494	3.58051	2.48222	3.67211	1.96274	1.31107
C	16.8		453.198											-3.2597	-3.34122	4.61224	-2.39575	-2.12419	-2.2694	-2.7875	-3.30552	-2.14546	-2.50074	-1.99737	-1.89074	0.144259	-2.49808	2.41791	1.81776	1.98514	1.42544	-2.6681	-2.33509	-2.32528	3.38093	1.76337	-1.94851	2.31891	3.86838	4.22706	3.96976	3.46009	3.48614	2.05803	-1.14279
C	19.9		1201.51											0.926823	-2.23708	2.82846	-2.90407	-2.11577	-2.56225	-2.38943	-2.87086	-1.82302	-1.74156	-1.50876	-1.59979	-1.39336	-2.34315	4.98703	2.73792	3.47713	3.64995	-2.03521	-1.5571	-2.01055	1.40285	0.812125	-1.44515	-0.362684	3.46363	0.694927	3.23557	0.485313	1.862	0.859708	1.47638
C	18.9	C33H40O20	755.204	755.204	0.292106	C33H40O20								-2.39295	-2.16857	3.40873	1.19206	-3.30265	-2.21302	-2.05156	-1.82062	-1.59442	-2.58648	-2.95703	0.830607	-1.07533	-1.69659	3.15151	5.29213	-1.68777	-0.636519	-1.84886	-1.79925	-2.0037	-1.03487	-1.76855	-2.29816	4.34435	3.01749	2.51124	6.69132	6.16552	-0.414127	-1.86534	2.61141
C	20.9	C35H42O21	797.213	797.215	2.19715	C35H42O21								-2.64719	-0.435137	3.52555	1.89503	-2.86184	-2.96596	-1.54958	-2.49321	-1.54132	-2.3475	-3.33685	1.11983	-1.20246	-1.96627	3.93143	5.54593	-2.01508	-2.58235	-2.51106	-1.97578	-2.12429	-0.800035	-1.21104	-2.40712	4.13877	3.48931	2.22036	7.34607	6.46729	-1.21236	-2.51291	3.01977
C	19.7		725.266											-1.27743	-1.41998	3.5465	-0.754417	-0.792958	-1.37364	-1.17667	-1.71044	-0.777168	-1.01187	-1.33681	-1.36313	-0.753191	-1.36613	-1.07972	2.39574	3.12606	3.05958	-3.04	-1.39873	-0.61803	-1.60713	0.534252	-1.45863	2.22582	5.13933	3.29562	2.99537	1.06828	-1.47068	-0.67913	-0.920667
C	27.3		1045.97											-1.84264	-1.08786	3.86441	-1.05445	-1.39281	-1.36789	-1.13768	-0.495212	-0.375448	-1.34133	-1.34669	-1.97991	-0.381354	-1.16035	-0.406512	1.6805	3.35223	3.5522	-0.739883	-0.90477	-1.56072	0.657946	-1.99147	-1.91605	-0.605438	4.74121	3.49866	3.45494	2.11064	-1.26799	-0.60174	-1.95453
C	33.5		1008.97											-2.01199	-1.75404	2.98348	0.708512	-1.47266	-1.58737	-1.47292	-2.11534	-1.48159	-2.0494	-1.3664	-1.95197	-0.859684	-2.55014	-2.04901	0.009826	3.98944	3.52688	-1.8783	-1.29264	-1.91058	-0.233749	-1.15115	-1.88945	2.88727	1.99655	2.62193	5.93139	5.44302	-1.95307	4.16868	-1.23553
C	3.29		447.959											-0.945439	1.76081	1.61664	1.31071	-1.27847	-1.42097	-1.30677	-2.07035	-0.78729	-1.15097	-2.24369	-0.975876	-1.42929	-1.7196	0.66187	1.2993	1.62123	1.66187	-1.3911	-0.181965	-0.560908	-1.08582	-1.23703	0.067392	1.69271	1.25866	1.96226	2.14857	2.09681	-0.189497	-0.539247	1.35544
C	34.7		1105.46											-2.3969	-0.089073	1.82753	0.345591	-2.31279	-1.19565	-1.04589	-1.2595	-0.529124	-0.79306	-0.093508	-1.34046	-1.3887	-0.682696	0.138434	0.417329	1.76765	1.68591	-0.289966	-0.635693	-0.498513	-1.08952	-1.09662	-0.780134	1.82753	1.90182	1.90738	1.27733	1.39281	0.755377	0.896239	1.37687
C	33.9		1051.48											-2.41256	-2.43081	4.31874	1.18522	-3.57933	-2.43751	-2.80532	-3.37753	-2.64691	-2.42887	-2.1619	-3.0817	-2.77745	-2.91435	3.08839	2.24416	3.3375	4.81397	-2.83044	-2.69926	-3.35994	-3.09929	-5.30278	-2.72326	4.04026	4.98656	4.56804	5.85896	5.50192	3.0194	3.0459	3.0602
C	34.5		1050.98											-2.46638	-2.94818	5.74392	3.65919	-3.25861	-3.48733	-3.04841	-3.55095	-2.60042	-2.99743	-3.37244	-2.13329	-4.10957	-3.67859	0.985517	2.84953	5.85538	5.46552	-2.86217	-2.39358	-2.50942	-3.7724	-2.99435	-2.66536	5.31219	5.65613	5.19668	6.65057	6.22037	0.576963	0.756203	-0.079278
C	26.8		1024.97											-2.14466	-2.2319	3.90379	-0.903061	-0.997972	-1.74742	-1.73535	-1.84046	-0.174454	-1.87919	-1.92972	-1.46459	-0.707667	-0.992653	4.7296	2.42004	3.68332	3.97837	-0.063042	-0.856001	-0.880639	-0.527894	-0.795915	-2.70281	-0.164922	4.12768	3.1393	0.384417	-0.608866	0.177966	-0.147261	-1.04804
C	27.3		1046.97											-2.2761	-3.07364	2.45659	-1.34428	-0.043626	-1.18276	-0.993054	-0.139959	-0.49022	-0.292447	-0.506065	-1.33593	-0.011784	-1.02493	4.6283	-0.186013	1.95909	2.10429	-0.10855	-2.71045	-1.04612	-1.09181	-1.41526	-0.775612	-0.186763	3.33978	2.07848	2.0362	-0.105233	1.12461	0.07869	0.534595
C	31.5		1058.98											-2.17417	-2.49392	1.78431	-0.838451	-0.104041	-1.39203	-2.88358	-1.83106	-0.671764	-2.33202	-1.89336	-2.61511	-1.70863	-1.4851	6.26005	1.26915	1.74651	1.75922	-2.27424	-1.05515	-1.66813	-3.52935	-1.46604	-4.18484	2.56537	3.0599	2.21327	3.23543	0.391219	4.68594	3.7869	3.8437
C	30.9		1059.47											-2.3086	-2.14725	1.9465	-1.67668	-0.276475	-0.024288	-2.19241	-2.13426	-0.244414	0.048691	0.009342	-2.93101	-3.1003	-2.17962	3.80525	-2.35509	2.17853	1.89705	-0.093997	-1.16439	-1.2877	-2.3469	-1.06473	-2.06683	-2.02483	1.32019	2.06956	4.79251	2.91135	3.95817	3.22722	3.45542
C	34.3		1014.97											-1.56405	-1.86793	1.39511	0.016834	-0.793529	-1.41846	-1.96145	-1.28741	-0.743397	-0.445696	0.091556	-1.68162	-0.471095	-3.17002	2.74633	-0.598251	1.92988	1.30702	0.012018	-0.376175	-1.95107	-0.562969	-1.94638	-1.13167	0.992346	0.524346	-1.09484	3.23899	2.48908	2.7427	2.73541	2.84441
C	34.9		1035.98											-1.36949	-1.52801	2.06977	-0.855426	-1.10708	-1.23707	-0.737184	-1.54308	-1.10848	-2.97271	-1.68548	-2.06432	-1.31254	-1.74653	3.12146	-1.59553	2.23349	1.58062	-1.45172	-1.69386	-0.977818	-1.32714	-1.15229	-1.36849	1.57627	1.99022	0.689399	3.9318	3.06667	2.87092	2.75825	2.94536
C	27.8		1067.48											-0.571848	-0.746901	1.31739	-2.58092	-0.59139	-1.01824	-0.821122	-0.490938	-1.03574	-1.78955	-0.701106	-0.475187	-0.468737	-1.42726	5.32811	-1.0516	0.699758	0.304264	-1.48067	-0.844379	-0.248538	-0.328041	-1.58199	-1.06913	-0.376912	3.75247	2.07148	4.68384	2.96095	0.268477	-0.794507	-0.892049
C	35.1		1042.98											-1.13137	-1.54889	1.62843	-0.410784	-2.09398	-1.28004	-1.48462	-0.531265	-1.09536	-0.966293	-1.03517	-0.485293	-1.61765	-0.665549	2.16736	-1.41616	1.82368	0.962761	-0.840868	-0.458176	-0.757907	-0.899351	-1.65025	-2.45773	1.0356	1.78669	0.178112	4.73786	5.62483	1.0277	1.26137	0.592328
C	1.7		288.936											-0.0134	0.742558	0.483729	-0.763018	0.581163	-0.358295	-0.150903	0.185622	-0.011178	-0.14846	-0.610641	-1.19057	-0.112301	-0.469778	-0.85962	0.447042	0.954002	1.02174	-1.1509	0.456702	0.542372	-0.793232	-0.175566	-0.410031	-0.11707	0.806917	0.240715	-0.20827	-0.577397	0.402749	0.834351	0.420959
C	14		683.257											-1.08371	2.33156	2.29798	-1.20292	-1.47891	-1.12404	-2.18002	-2.58019	0.456242	-1.86569	-0.847533	-0.702857	-3.48429	-1.09164	3.76405	1.74788	2.81151	3.15524	-0.915243	-1.11985	-1.94067	-3.24008	1.32901	1.24474	1.64478	3.04744	2.16674	-1.36197	-1.52071	-0.591183	1.59033	0.744044
C	23.8		1208.59											-1.10308	-3.16197	3.80995	1.25532	1.29964	0.038301	0.574993	-1.13553	-1.21001	0.188619	-2.14453	2.07961	4.13998	-3.38461	0.106063	3.51187	4.28621	4.93781	-0.992047	-2.04583	0.351477	-1.37858	0.044879	-2.104	1.86925	2.30835	1.67597	-3.01185	-2.88458	-4.28331	-1.77663	-1.86175
C	32		935.439											-0.978408	-2.50858	3.1786	-0.672748	1.10365	1.64671	-0.1538	-3.70514	0.742222	1.51469	1.03825	-2.32741	-1.6632	0.243695	-0.732566	2.83661	3.3442	3.29692	-1.9042	-1.19962	0.567797	-1.26025	0.355988	-1.79289	3.29079	2.51619	2.55031	-1.65344	-1.55754	-2.09428	-2.17847	-1.84408
C	31.4		1016.47			double charge chinense							MS-MS based	-1.8571	-2.57764	4.42675	-1.65609	-1.60392	-2.81087	-2.71409	-1.98379	-2.11093	-0.884038	-2.77734	2.2571	0.465686	-1.26107	-1.29625	3.19666	4.69871	4.57755	-1.71254	-1.60643	-2.15699	2.27426	2.82215	-0.87926	4.37712	3.9777	3.38786	-2.11859	-0.952884	-0.896713	-0.92419	-1.68083
C	31.9		1037.97			double charge chinense							MS-MS based	-1.61612	-3.43343	4.89556	-0.606944	0.264323	-1.3628	-1.66657	-2.93063	-2.64113	-1.74701	-1.4468	-0.106515	0.277471	-2.94717	0.922217	3.65694	4.89762	4.7809	-2.76234	-1.7224	-2.07827	2.42782	-0.349786	-3.79243	4.68954	4.84929	3.91815	-2.63442	-3.98264	1.2417	1.15444	-0.148579
C	32.5		1058.98			double charge chinense							MS-MS based	-2.17728	-3.68785	5.43886	-2.32883	-1.06299	-2.00894	-2.75454	-1.61596	-2.47009	-3.85239	-1.54708	-0.352501	-2.53733	-2.33586	3.26475	4.16757	5.23709	5.17183	-1.79632	-2.57009	-2.80775	-0.950884	-1.57466	-1.74235	5.07749	5.67	4.44848	-1.90445	-1.28296	1.91313	2.21304	0.75886
C	29.1		964.44			double charge chinense							MS-MS based	-0.060066	-2.4659	4.67943	1.67263	-0.256918	-0.320971	0.076469	-1.76646	1.36486	-1.58994	-3.49845	-1.91233	-1.56644	-2.38894	-1.63082	3.27459	4.50811	4.47172	-0.107727	0.744059	0.106778	-1.35377	-1.07765	-1.03075	2.94764	4.34418	3.4809	-2.64609	-3.5478	-2.04101	-0.345435	-2.06391
C	30.7		1184			double charge chinense							MS-MS based	-0.972084	-0.322991	2.28438	-1.58739	-0.595883	-0.358697	-0.388966	-0.21293	-1.44187	-1.32627	-0.354056	-0.619512	-0.98279	-0.059621	0.744192	0.531903	1.68905	1.73817	-0.240739	-0.852722	-0.273468	-1.79463	-0.62261	-0.236225	2.48476	3.15923	2.4703	0.173049	-0.284464	0.005221	-0.830707	-0.921621
C	29		986.442			double charge chinense							MS-MS based	-0.734869	-1.52426	3.34766	-0.320602	-1.52087	-1.05036	-0.009441	-1.43868	-0.778116	-0.39683	-2.28221	-0.908934	-1.23943	-1.24421	0.79864	1.91039	3.14553	3.08925	1.78893	-1.53154	-1.53691	-1.8851	-0.917498	-0.912734	4.47353	2.99732	2.17938	-0.949016	-0.539108	-0.855845	-0.273018	-0.88106
C	27		993.945			double charge chinense							MS-MS based	-1.4172	-1.63227	4.23272	-1.58755	-1.17251	-2.02109	-1.85495	-0.860624	-1.62699	-0.965593	-1.57903	-1.09786	-0.617571	-2.79746	-1.15689	2.73009	3.86409	4.206	3.72902	-1.20953	-1.36168	-0.874899	-1.14394	-0.769307	3.02388	5.3831	3.67214	-1.04701	-1.22707	-1.3573	-0.746936	-0.715767
C	29.7		985.947			double charge chinense							MS-MS based	0.776033	-1.5404	6.43085	-1.49573	-1.94755	-2.21811	-3.35922	-3.64064	-0.02894	-1.8801	-2.09583	-1.48573	-1.38989	-1.74309	-1.69994	4.39572	6.02444	6.03182	1.11256	-3.73505	-1.43532	-1.65573	-1.26137	-2.23034	4.08012	6.28799	5.47929	-1.36137	-1.74239	-1.88396	1.27277	-2.0609
C	20.8		1279.58			double charge chinense							MS-MS based	-1.01407	-0.612617	3.42776	-2.16995	-0.690339	-0.609653	-0.231505	-1.52512	-1.15995	-1.22061	-0.57195	0.89243	-0.83239	-0.832736	-0.64048	1.26425	3.94881	4.19011	-1.44421	-0.822061	-0.489535	-0.251234	-1.52847	-0.976925	3.00791	3.15459	1.5321	-0.608764	-0.209348	-1.16734	-0.96627	-0.842446
C	21.6		1365.58			double charge chinense							MS-MS based	-1.84574	-3.55465	4.40711	-1.31786	-1.33825	-1.7984	-1.38435	-0.956913	-1.65066	-1.20849	-0.712336	-0.138148	-1.6298	-0.893624	-0.685515	2.10253	4.62191	4.825	-0.834772	-1.35783	-1.00127	0.621862	-0.844714	-1.09005	4.73373	4.57845	3.10915	-0.080835	-1.56683	-0.699788	-0.6664	-1.74252
C	17.5	C37H50O20	813.283	813.282	0.842832	Flavanone tri-methyl glucose pentose	Flavonoids			18.22	813.28 [M-H]-; 795.28 [M-H]-18.01; 681.24 [M-H]-132.04; 651.23 [M-H]-162.05; 633.22 [M-H]-162.05-18.01; 357.13 [M-H]-132.04-162.05-132.05; 339.13 [M-H]-132.04-162.05-132.05-18.01	651.23 [M-H]-162.05; 633.22 [M-H]-162.05-18.01; 357.13 [M-H]-132.04-162.05-132.05; 343.12 [M-H]-162.05-14.01-162.05-132.05; 339.13 [M-H]-132.04-162.05-132.05-18.01; 327.12 [M-H]-132.04-162.05-132.05-30.01	MSn Fragments; Dictionary of Natural Products	-0.733866	-0.506102	2.96151	-0.533164	-1.0659	-0.431723	-0.410314	-0.205143	-0.588861	-0.390673	-0.10501	-0.764853	-0.205911	0.113145	-0.171987	1.50552	3.58028	3.75	-0.853968	-1.29684	-0.525791	-0.844765	-2.04604	-2.0534	1.6544	2.48631	3.19283	-1.79267	-1.3811	-0.77736	-0.558125	-1.00045
C	27.5		998.483			double charge chinense							MS-MS based	-0.568176	-1.22916	3.16892	-0.309118	-0.010748	0.161521	-1.14256	-0.788456	-0.20279	-0.397906	-1.12303	-2.84851	-1.13142	-0.350155	-0.753296	2.82461	3.8448	4.12054	-1.15146	-1.12951	-0.659009	-0.631154	-1.74771	-0.845993	3.76356	1.93091	2.40978	-1.00618	-1.59906	-1.02134	-0.751531	-0.826352
C	28.1		1019.49			double charge chinense							MS-MS based	-0.3513	-0.862445	3.84255	-0.763227	0.548306	-0.410555	-1.32441	-0.518058	-0.221216	-2.71063	-1.42289	-1.36695	-0.865301	-0.0976	-0.439583	3.39099	4.11124	4.45917	-1.51606	-0.888031	-3.02289	-1.20585	-0.338015	-1.63179	4.19359	3.17441	3.13327	-0.660163	-1.10903	-1.33713	-2.87103	-0.919346
C	24.3		1347.57											2.48007	-5.44145	4.27156	0.104333	-1.46706	-2.24435	-0.271606	0.956112	0.861155	-0.766103	-2.08388	-0.004156	-0.039699	-2.8546	-0.911659	1.65325	3.94964	4.32721	0.690052	-2.93513	-1.55523	0.040065	0.052678	1.66768	-2.87238	4.78087	2.88714	1.99462	-1.8111	-2.03635	-2.14019	-1.28147
C	26.4		705.37											-1.64931	-1.34739	1.59306	0.914985	1.5068	-0.107029	1.10763	-1.49347	0.209448	-0.970553	-1.81649	-2.09245	-0.381661	-0.767711	-1.12133	1.26516	3.21615	3.27153	0.103837	-0.013449	-2.28451	-0.50418	1.05445	-0.376607	-1.04437	3.70307	-1.13834	0.751486	-0.615278	1.71644	-0.615576	-2.07434
	30.4074	C28H42O10	537.271	537.271	0.090085	C28H42O1								-0.403993	0.513866	-0.215188	2.64811	2.72823	0.184467	0.3323	-0.041703	-0.1117	-0.444911	0.6569	-0.066432	-0.419201	-0.710455	-1.83183	-1.67149	0.139907	-0.224805	0.773152	-1.41454	0.613551	0.142212	-0.219619	0.447875	-0.030954	0.083174	-0.183102	0.240116	-2.13942	0.032837	-0.03063	0.623274
	8.4799	C15H18O8	325.094	325.093	4.14331	Coumaric acid-hexose I	Phenolics	#					database in house (MS & RT-based)	0.970254	-0.368009	-0.203038	2.40752	0.929469	-0.724081	1.52421	-0.058802	-0.696102	-1.25965	-0.393564	-0.216332	-0.731045	-2.8134	-0.403172	-0.70613	0.118761	1.35915	0.695696	0.231714	-0.356835	1.36504	-0.5359	0.43453	-2.41322	0.609564	-0.766855	1.57215	-0.285386	0.161503	0.24147	0.31047
	15.0727	C32H38O20	741.187	741.188	1.9105	Quercetin-hexose-deoxyhexose, -pentose	Flavonoids	#			301.03-595.13-741.19		database in house (MS & RT-based)	0.114786	0.272903	0.127418	-0.297573	-2.69474	-0.536186	-0.126504	-0.736557	0.154766	-1.62693	1.00537	0.023779	-0.662557	-0.221761	1.39858	-0.103281	-0.198888	0.293828	3.57191	3.33728	-0.518318	-1.33555	-0.070891	0.031013	0.140245	-1.85278	0.115714	-0.325853	-0.11957	-0.188922	0.494582	0.534688
	15.8		429.143											0.900357	-1.15207	-1.42806	2.19261	-1.41124	0.197539	-0.060274	2.45329	-0.587802	0.311069	-0.248578	-0.096537	-1.01705	-1.87572	1.09408	-1.98893	-1.43852	-1.24686	4.72367	3.14236	-1.08418	-0.963554	3.85427	2.16051	-0.803867	-0.645909	-1.82228	-0.713047	-0.463423	-0.55403	0.251768	-1.6796
	31.2		411.134											-1.07001	-2.26901	-1.8822	-1.01816	-0.954973	2.01237	-1.16419	5.4258	-2.32637	2.09964	0.420966	-0.66152	-1.88699	0.56812	-0.385252	-1.16303	-1.5273	-1.73168	4.77828	3.84023	-0.073553	-1.86746	5.44199	4.69315	-1.12239	-1.75512	-1.63189	1.04729	-1.93031	-1.69975	-0.494239	-1.71244
	2.11		145.061											0.574057	0.399621	0.922546	0.90661	1.01675	-0.158352	0.534608	0.633354	0.704863	0.059072	-0.446263	-1.02903	0.009842	-0.174001	-0.535189	0.796038	0.720573	0.310734	-0.110081	0.252489	0.521963	0.210457	0.020458	0.647805	-0.121706	-0.769288	-1.69273	-1.28988	-1.76381	-0.394579	-0.374969	-0.381943
	3.22		383.047											0.45609	0.305805	0.519996	0.478272	0.468077	0.186506	0.58119	0.332277	0.613928	0.392818	0.263199	0.399987	0.017359	-0.370741	0.508434	0.085637	0.442267	0.403559	0.528198	0.133732	-0.109233	-0.797006	0.253338	0.286594	0.087859	0.190646	-1.02762	-2.20115	-3.75946	-0.096565	-0.069085	0.495107
	20.4		1057.47											2.47665	8.81477	-1.65237	2.28096	0.261334	-0.952585	-1.69775	-0.34729	1.69356	-1.58331	-1.93527	-1.39929	-2.34233	-1.21205	2.23138	0.11295	-1.66508	-0.471355	2.57534	-1.30556	-1.81997	-1.74938	3.72883	1.24644	-1.56427	1.7545	-1.0113	-1.44823	0.941628	-1.85596	-0.258047	-1.84698
	30.2		1007.46											-0.815505	6.67536	1.42575	1.14765	2.56106	0.54143	2.3705	-1.09381	0.420383	2.68979	0.099798	0.146021	-2.98221	-0.483489	-1.18896	-0.701781	1.01338	1.02756	-0.367624	-1.70976	1.31016	-1.44872	4.2237	-1.51911	-0.815505	0.258496	0.401453	-3.3501	-1.27945	-4.0109	-1.67904	-2.86651
	22.5		1041.47											1.12401	7.79158	-3.30762	1.67642	1.53603	2.00778	1.69685	-0.882036	-0.419917	1.74278	1.66816	-2.36373	-1.92311	0.730941	-0.242201	0.128954	-2.55924	-0.246798	0.781567	0.20614	2.44715	-2.51232	3.45976	0.20614	-1.96924	-1.21904	-2.32103	-2.28308	-1.19234	-2.44881	0.7349	-2.04866
	31.1		1007.45											3.10458	4.13926	-2.14142	1.64672	2.07712	2.36636	2.82313	0.91319	1.87549	2.72218	1.72055	-1.48727	-1.8652	1.53954	-1.2606	-0.909271	-1.09186	-2.82454	-2.11036	1.47507	2.35587	-2.27332	2.91891	1.51711	-1.68281	-1.91923	-2.72709	-1.94723	-3.08589	-2.51257	-1.26319	-2.09323
	14.6		568.177											-2.53364	-0.430317	-1.61619	3.26378	2.00354	0.372213	2.35864	-0.862986	1.35549	-2.67598	-0.273789	0.162961	0.157181	-0.263093	-0.193135	-1.03757	-0.414451	-0.655916	0.414413	-0.133774	-0.43068	2.84406	1.73917	0.12003	-0.525482	-0.34343	-0.100218	-0.155187	0.330026	-0.994581	-0.061235	-1.41984
	20		837.346											2.23602	-1.95861	-3.34166	1.65106	-0.277489	0.502322	2.25164	-1.67058	0.343776	0.428664	0.67442	-1.48106	3.62506	0.080741	-0.981983	-1.04794	-1.38786	-1.7851	1.95759	-0.511322	-1.63625	4.48921	2.71019	2.1153	0.367837	1.17794	0.508835	-2.13909	-1.86167	-1.14767	-1.3881	-2.50422
	27.8		1331.58											2.024	-2.06338	0.595158	4.74416	5.45917	2.39833	2.29245	-1.06116	-1.46228	3.2355	2.29065	-1.92426	-2.77367	1.39833	-0.622434	0.30493	-1.29945	0.283415	-1.86392	-0.248978	2.22422	-1.94586	-2.1461	1.50477	-2.80046	-0.351633	-2.79985	-1.4762	-2.13559	0.204981	-0.479889	-1.50496
D	25.7		1493.63											1.6343	-1.15464	-2.76765	1.97158	1.24912	3.78517	1.85002	-1.10421	-1.49079	5.39344	4.10655	0.710414	-1.63038	3.49704	0.149582	-2.23868	-1.52328	-1.86631	0.059401	-0.741615	1.38297	0.532052	1.00993	3.06901	-2.13212	-2.22972	-2.22214	-4.25906	-2.22392	-1.43049	0.088181	-1.47376
D	32.2		999.443											3.16012	-1.00246	-1.22438	0.529211	0.109207	3.54278	2.19765	-1.22187	1.23612	3.60731	3.39588	-1.36242	-1.79086	2.45417	-0.650321	-0.868415	-0.901445	-0.729368	0.753726	-1.98962	2.57879	-0.611817	-0.842525	1.68863	-1.00641	-2.15582	-2.2711	-1.34596	-0.734121	-0.847344	-2.0707	-1.62665
D	33.1		1118											1.62329	-1.16834	-1.76262	0.131758	-0.028202	3.87015	1.18504	-1.75753	-1.5297	4.51192	3.63443	-1.7905	-1.53513	3.21501	-1.49118	-1.39322	-1.08976	-0.923806	-0.750981	-1.31295	3.46564	-1.0757	1.16982	0.390023	-1.6649	-1.27337	-1.72819	-1.48241	-0.930949	0.788244	-0.147942	0.852059
D	30		943.436											1.28246	-1.29101	-2.21149	1.68736	2.04799	4.03435	2.49659	-1.016	0.136855	3.52978	3.88558	-1.97238	-1.49508	3.1464	-1.6721	-1.96853	-1.32824	-1.91885	-1.6499	-0.346862	3.55866	-1.71339	1.83631	2.19932	-0.685806	-1.81939	-2.20177	-1.35707	-0.853728	-2.17553	-1.21702	-0.947531
D	32.8		1161.01											2.93123	-1.61511	-2.2829	1.89131	1.99181	4.49352	2.67493	-0.692898	-1.55841	5.12009	4.11948	-1.96934	-1.46455	3.52554	-2.33606	-1.24783	-1.14108	-2.22911	-1.49506	-0.267323	4.35101	-2.26423	2.1556	0.972811	-1.87387	-1.49657	-1.44719	-1.81646	-1.29022	-1.57365	-2.18601	-1.97946
D	23.9		889.368											0.610233	-2.69883	-0.573947	1.54977	-1.1043	2.3057	1.42679	0.953535	1.1735	1.96621	2.24458	-1.03632	-0.805379	1.77776	-0.746566	-1.71223	-0.456758	-0.548004	-2.24718	1.23064	2.18077	-1.43883	0.200211	1.83876	-0.894836	-1.8982	-0.71871	-0.46649	-0.524883	0.978772	-1.21173	-1.35404
D	30.5		964.944											2.91888	-2.75097	0.716391	-0.332421	-0.70336	3.96565	3.53899	1.22899	1.6306	3.75401	3.78092	-2.70185	-3.33593	3.16474	-2.56929	-1.64445	0.38099	0.377422	-3.35479	1.96358	4.0187	-4.08465	3.01727	1.77703	-0.205042	0.747117	-1.23214	-2.50442	-3.65962	-1.77442	-2.98176	-3.14616
D	30		912.419											3.59727	-1.62395	-2.57247	2.47492	-0.525077	2.29704	3.2765	0.799158	1.6538	2.26736	2.6019	-2.23121	-2.03537	1.49498	2.77827	-1.81448	-2.29512	-2.15744	-0.720428	1.97674	2.88743	0.73314	3.24469	2.64613	-1.48996	-4.0093	-1.83065	-2.69801	-2.3715	-2.88264	-2.06191	-1.40978
D	33.4		904.42											4.78982	-1.85497	-2.10723	0.042234	-3.53963	3.29951	5.1247	3.98043	4.65529	3.1901	2.9246	-0.776607	-1.61813	2.11525	-3.41083	-2.10276	-2.41267	-2.10574	-2.72954	2.5124	2.26475	0.278889	4.5875	2.23761	-3.51076	-2.56294	-1.97525	-2.43027	-1.97559	-1.39052	-3.28415	-2.21549
D	28		1269.47											1.7085	-1.49761	-2.33301	0.848264	1.65123	1.74941	1.64104	1.57563	1.39327	1.43222	1.72065	-1.82298	-1.75436	1.59424	2.7375	-1.7522	-2.66158	-1.68371	-0.029689	1.51829	1.86343	-2.03712	1.50991	1.17037	-2.17479	-2.42042	-3.0837	4.47948	1.75651	-2.16045	-2.30869	-2.62963
D	30.4		1153.53											2.72116	1.88308	-1.18589	2.53749	2.71229	1.44279	3.23396	1.19469	1.61212	1.81634	0.86318	-2.80085	-2.53994	-0.161067	-1.93853	-2.57513	-2.15684	-2.29275	1.29614	1.16574	1.81891	-2.64865	3.43405	0.146114	-1.99553	-2.40448	-2.30386	3.00795	2.59291	-3.36865	-2.62417	-2.48259
D	21.5		505.192											0.248678	-1.56478	-2.66679	2.3139	1.3801	1.1539	-0.163583	0.863898	1.77694	1.50754	1.0235	0.932991	0.998924	0.714916	-3.17249	-1.80501	-3.13894	-1.77317	3.188	1.70887	1.6406	-0.103376	1.6658	1.97644	1.0235	0.135977	0.383905	-2.21924	-1.41936	-1.88656	-1.46704	-3.25805
D	25.5		1215.5											3.37841	-1.32622	-1.36717	3.17671	4.17925	1.93579	2.87808	1.398	3.94021	1.86328	1.33483	-1.38649	-1.11634	-2.2435	-0.746358	-2.72854	-2.62227	-2.8259	3.76321	2.70838	1.90361	-1.80259	-1.98068	-2.96475	-1.19654	-1.5877	-1.94118	1.32406	-1.22283	-1.21653	-1.76486	-1.74341
D	24.2		1069.43											4.82594	-2.08679	-2.90957	1.53885	1.12594	1.47144	3.533	1.358	3.18212	2.04447	1.02337	-2.06622	2.65122	0.40771	-2.14431	-3.08653	-2.51756	-2.41227	-0.167975	0.951764	2.27879	5.55942	3.95216	0.727775	-1.98455	-2.47335	-2.14186	-3.85674	-3.23964	-0.612348	-2.34517	-2.58709
D	26.3		1201.51											3.42862	-1.82754	-1.91305	2.63046	2.29558	1.37435	3.44726	2.44546	2.89945	1.7073	1.00386	1.8801	-0.009192	0.253842	-3.2695	-3.67618	-2.60865	-1.97728	2.08085	1.61246	2.40789	2.6993	3.23943	1.35665	-3.06918	-2.52865	-2.66416	-2.95969	-2.06127	-2.58813	-3.31806	-2.2923
D	28.1		1023.46											-0.623696	-3.22219	-2.41594	2.44669	3.26166	1.87455	3.12405	4.12703	1.3763	3.43183	1.10604	2.46847	-1.2838	1.96793	-2.2251	-2.85439	-2.3803	-3.1447	1.52469	1.57095	2.79958	0.870292	3.98807	5.29755	-2.33576	-2.98421	-2.90727	-3.80013	-2.99288	-3.41068	-2.43101	-2.22364
D	20		417.214											1.79684	-0.944232	-1.51487	1.22295	1.24817	0.041527	2.05016	0.041527	1.1174	1.39542	-0.066277	1.78827	0.660705	0.857102	0.275415	-1.07965	-0.346829	-0.02944	1.5875	0.833966	1.26062	0.690452	2.62553	1.51453	-1.85903	-3.51758	-2.90767	-2.0896	-2.19498	-0.176065	-2.0633	-2.21856
D	27.1		1147.52											1.43208	-1.42739	-2.55206	1.15739	1.38791	1.66582	1.88556	0.61563	0.795451	1.6933	1.37665	2.21752	0.516551	0.772731	2.20484	-1.42214	-2.3141	-1.28616	0.303246	0.523372	2.00002	1.23008	2.17266	0.714314	-1.76161	-1.44993	-1.72914	-1.88551	-2.12645	-2.22224	-2.41847	-2.06992
D	31.1		985.948											4.37591	-2.94473	0.219481	3.77892	4.13146	3.21565	3.85807	2.07474	2.92741	3.67523	3.00959	-4.1971	-3.03436	2.36178	-3.75322	-4.81464	-3.94048	-3.29791	-4.56724	2.37933	3.59488	0.258835	3.38501	2.68017	-2.82831	-3.72372	-4.20946	2.85943	-2.73498	-0.23785	-1.83014	-2.67175
D	31.2		964.443											1.95744	1.07602	-2.21767	3.3492	3.43439	3.19279	2.41888	-0.363183	1.42924	2.61471	3.07602	-0.043857	-1.38942	2.2207	-1.58774	-2.57987	-3.88259	-3.31915	-3.08807	0.373782	2.95484	0.900393	1.94043	2.98515	-3.07566	-3.12506	-2.421	1.0664	-2.79759	-0.197598	-2.78743	-2.11452
D	31		539.285											-0.632069	-1.17792	-2.2374	1.37493	3.29916	-0.395071	1.77139	1.51548	3.82641	1.29916	-1.26516	-1.15992	-0.535575	1.07687	-1.2589	-0.841573	-0.366968	-2.15526	-0.968295	2.2117	1.77139	-0.926348	2.35805	5.04459	-1.26725	-1.66895	-1.69463	-2.05278	-0.521767	-1.81377	-1.91318	-0.696322
D	25.7		555.282											-0.082491	-0.350428	-1.39599	1.49923	2.75221	0.742086	3.08219	1.84973	2.00597	-0.519162	0.868463	-2.28997	-0.547195	-0.158975	-0.848782	-1.39197	-1.31723	-1.92095	0.967378	1.27884	0.084192	-0.903677	1.28583	3.2398	-0.566192	-1.39778	-0.933875	-1.29329	-1.10717	-1.26607	-0.580859	-0.783853
D	33.8		562.255											-0.936202	-1.22761	-1.05819	2.58274	3.60167	0.179379	3.47311	1.99337	1.17938	0.810145	0.888148	-0.64746	-1.48449	-0.172725	-1.02636	-1.18625	-1.26977	-1.6081	-0.417265	1.43464	1.42158	-1.2702	1.42158	1.30556	-0.948693	-1.24458	-1.40465	-0.757192	-0.614005	-0.932174	-0.792964	-1.2924
D	23.8		821.372											2.53927	-2.94111	-3.61718	3.01506	2.62032	4.87689	4.1253	3.27622	4.03931	4.45685	4.71414	-0.203445	-2.49763	3.70834	-4.41421	-2.96704	-3.77018	-3.11358	1.34367	4.16788	4.44851	1.29436	3.89162	-4.26819	-3.10806	-4.83336	-4.38406	-3.69342	-3.3793	2.16933	-3.96252	-3.5338
D	32.4		956.444											2.7703	-3.18468	-1.45444	-0.69245	0.530373	3.85958	3.43089	1.52193	3.50632	3.69091	3.45696	-3.79718	-1.74706	3.12745	-2.05066	1.69755	-1.36047	-2.40315	2.43614	1.97183	3.34732	-1.93765	3.11533	-0.849105	-1.93361	-2.15549	-1.95861	-2.47661	-2.83718	-2.7284	-2.74788	-2.14828
D	31.7		1345.57											1.90404	-0.651557	-1.7854	2.67448	4.01952	0.167074	5.09315	3.42121	4.74676	3.01482	-3.01168	-2.2191	-1.62617	-0.946887	-2.53152	-1.97634	-1.30418	-1.66128	-0.533357	2.89611	0.297513	-2.30293	4.37878	-0.872138	-1.58731	-2.39549	-1.92763	0.795476	-0.20618	-1.45031	-2.72466	-1.69481
D	29.9		1259.57											2.98824	-1.7851	-1.6017	2.22791	4.82405	2.08662	4.95845	2.74543	5.28512	3.09483	-1.6411	-2.50709	-1.78816	0.506287	-1.87042	-1.93338	-3.05501	-1.56247	-1.28558	3.19386	2.01774	-2.40495	5.56802	-2.11991	-1.92213	-2.50877	-2.27911	-2.44247	-1.26934	-1.1354	-2.80941	-1.57503
D	30.6		1345.57											4.56803	-2.44083	-2.29139	3.63658	6.37282	1.6374	6.53951	4.22894	6.70728	3.86086	-2.8944	-2.56268	-3.26505	-0.503369	-2.66165	-2.2399	-2.32463	-2.37052	0.95008	4.47272	2.3424	-2.44613	6.45496	-2.06399	-2.15257	-0.291453	-4.47063	-3.03767	-4.01305	-2.81293	-4.17854	-2.75023
D	27.1	C50H84O25	1083.52	1083.52	0.00134746	Capsianoside VIII	Acyclic diterpenoids						Dictionary of Natural Products (MS based)	5.95833	-2.45747	-4.11672	5.89939	5.97954	-3.97023	6.06693	5.55323	5.60895	5.07641	-3.90345	2.09383	-2.1265	-3.95222	-5.1265	-4.45747	-4.92136	-5.05556	4.82356	5.31142	5.07566	-0.880184	5.89933	5.6659	-4.06742	-4.64934	-4.23617	-1.46658	-4.09652	-2.77036	-3.11072	-3.64768
D	29.5		1367.62											2.53706	-1.52335	-0.814386	2.67724	2.23593	-1.34113	3.21768	1.96674	2.74547	0.210594	-1.29653	-0.612179	-1.79578	-2.2824	-0.921105	-1.03797	-2.41702	-1.84688	1.43136	2.44832	1.63554	-1.25108	3.55395	-0.05017	-1.39266	-1.81832	-1.57685	0.721755	1.02281	-0.979003	-1.58314	-1.86448
D	22.8		1407.64											4.2585	-1.08197	-3.04832	3.12272	1.51646	1.91104	1.72427	-0.29284	3.66516	1.70359	1.81518	-2.15474	-4.02605	0.365589	-2.14528	-1.85402	-1.61121	-4.13248	6.04795	2.03451	1.63973	-1.45723	4.2816	-1.4655	-1.77563	-2.05878	-1.85894	0.320913	0.347808	-1.90609	-1.38359	-2.50235
D	25.6		1331.58											6.14028	-3.42156	-3.98189	4.92642	3.39155	3.63969	3.95712	2.45371	5.98673	3.57541	3.29822	-4.24366	-3.59283	0.93622	-3.06677	-2.36342	-3.86312	-2.86982	6.82185	4.15095	3.82654	-3.90263	6.12266	-3.69061	-3.95436	-2.82664	-2.53654	0.476161	-2.40326	-3.87011	-5.23385	-3.88244
D	24.4		1215.49											2.70072	-2.55748	-2.52618	4.12199	4.21308	3.2256	3.57265	2.04231	5.79826	2.67257	-0.9423	-2.1797	-2.71595	-1.73829	-4.00601	-2.58871	-3.29456	-2.41203	6.9816	3.7449	2.23994	-1.9523	6.55541	-1.32195	-1.89169	-2.59059	-2.21321	-2.88798	-2.47978	-1.76247	-2.87188	-2.93595
D	26.9		1053.44											4.58404	-3.91243	-3.62991	5.38269	6.09688	0.665406	5.24641	4.29617	6.27654	4.47229	3.77267	-3.38722	-3.77881	-1.73665	-0.332957	-3.89378	-4.37505	-4.25862	5.65513	5.26557	4.06309	-4.08593	5.99912	3.47487	-4.00239	-4.70617	-3.48039	-4.93173	-3.54986	-3.8215	-3.48329	-3.88416
D	24.7		1245.57											5.40635	-3.26567	-3.49101	5.32015	4.51915	5.15427	4.64946	2.99393	5.09324	5.51368	1.05168	-2.17108	-4.10152	0.071429	-3.39514	-4.00467	-3.7903	-3.63961	6.30783	4.16598	5.19709	-3.3687	5.98043	0.113077	-3.53041	-3.73436	-3.37955	-4.9293	-2.88598	-5.46907	-3.32355	-3.05782
D	24		1215.49											1.98294	-2.28979	-2.29978	3.42188	3.58109	2.88708	2.97925	1.28231	4.86767	1.95619	2.73542	-2.17051	-2.61956	0.724689	-2.50844	-2.55419	-3.65578	-2.07645	6.10192	2.92894	2.21748	-2.02675	5.99813	-0.417259	-2.14815	-2.19828	-2.81866	-3.48773	-2.55624	-3.36035	-2.33282	-2.14429
D	25.8		967.436											1.87587	-2.48666	-3.40836	2.27616	3.53337	4.15956	2.77337	2.01504	4.36716	2.96238	3.28529	-3.14294	-3.37512	2.1881	-2.49855	-2.78681	-2.93845	-2.79499	5.37938	2.97479	3.37999	-3.28388	6.0336	2.62726	-3.13476	-2.65065	-3.12994	-3.27119	-2.51728	-2.64246	-2.68337	-3.0859
D	31.1		1029.94											2.31067	-1.15542	-2.45872	2.68934	3.09916	1.44381	2.1891	-1.30663	1.83974	1.2138	1.38571	-2.42284	-1.66138	0.333385	-1.90378	-1.93583	-1.17115	-1.17348	6.38336	1.33425	1.59505	-1.21891	1.66512	1.48498	-1.33788	-3.28609	-1.84769	0.845497	-1.5635	-1.48971	-2.19815	-1.68178
D	32.2		948.917											2.3935	-1.59696	-2.24432	2.12028	2.27258	0.67971	2.3012	1.48025	2.37893	0.786625	0.111495	-1.14018	-0.677119	-0.502914	-1.03809	-1.34169	-2.04725	-1.72165	6.25473	1.84434	0.525592	-2.12155	1.60237	2.58554	-1.83895	-2.02073	-1.51013	-2.08986	-0.555315	-1.89168	-1.26279	-1.73596
D	21.5	C26H42O10	513.271	513.271	0.207415	Capsianoside V	Acyclic diterpenoids						Dictionary of Natural Products (MS based)	2.87145	-1.02912	-0.933735	1.4729	2.14275	0.519822	0.801965	-0.163523	2.78045	-0.263668	0.884954	-1.33953	-0.738051	0.368716	-1.29988	-1.55309	-0.756104	-1.36616	1.86692	2.06974	0.782856	-1.2408	2.24054	1.51404	-1.04577	-0.281055	-1.43787	-0.81544	-2.04338	-0.91958	-1.18293	-1.90742
D	24.8	C28H42O11	553.267	553.265	1.99796	Trihydroxy-phytatetraen-one-acetyl-O-glucose	Acyclic diterpenoids							2.55636	-1.07059	-0.567492	2.59662	3.38456	0.635792	2.45195	1.19301	2.42537	0.030071	0.696333	-1.154	-2.33483	-0.16132	-0.617711	-1.18279	-0.680736	-1.17265	0.517736	2.22761	1.24122	-1.12787	1.2614	1.59397	-0.514838	-2.4274	-1.02589	-2.63154	-1.57749	-1.13453	-1.4729	-1.95744
D	28.8		1421.63											4.01816	-1.86119	-2.1067	3.55904	1.24444	1.36553	6.32091	3.03939	3.43052	3.60053	0.309436	-1.88776	-2.1923	0.909152	-1.87875	-1.44737	-1.86894	-2.49964	-2.22691	3.07721	2.87842	-2.1652	3.45945	1.51079	-2.31744	-2.42838	-2.59682	-2.52344	-2.01059	-1.87268	-1.91215	-2.92675
D	32.1		904.42											4.44411	-2.14041	-2.1797	3.22398	3.29037	2.35106	4.31658	3.54394	4.39069	2.88009	2.22623	-2.56551	-1.76935	1.19362	-3.25348	-2.5659	-3.55506	-2.34918	-2.57917	3.2093	3.01524	-2.52568	3.72501	2.44079	-2.49688	-2.37379	-2.58742	-2.17229	-2.21246	-2.98534	-2.00759	-1.9318
D	32.7		904.421											3.60099	-1.59058	-2.35461	3.39523	3.67204	1.25623	3.65109	1.93533	3.32936	1.72572	1.61147	-1.42352	-1.86567	-0.537461	-1.4125	-1.20384	-2.56044	-1.42273	-1.78091	1.89221	2.29476	-2.04813	2.73459	1.93789	-1.89532	-1.50673	-1.22824	-2.29076	-1.06036	-2.23747	-2.05138	-2.56625
D	33.4		1125.53											3.48516	-1.64076	-1.43901	3.58893	3.59932	1.98999	3.8537	2.66938	3.35221	1.91433	1.55303	-1.4802	-1.54659	0.709583	-1.19635	-1.37881	-2.99234	-1.35401	-2.44584	1.38381	2.11306	-3.0138	3.3005	0.668063	-1.86559	-2.12145	-1.65597	-2.31769	-2.36819	-0.968244	-1.90453	-2.49168
D	25.1		1245.57											3.77524	-2.37445	-2.82232	2.80601	2.64076	2.97801	2.87312	0.75516	4.15944	3.84072	0.619596	-0.920172	-1.79024	1.53169	-1.9587	-1.35952	-2.0296	-1.6225	-1.85829	1.92919	2.55603	-1.32683	4.71207	-1.7944	-1.3337	-1.58992	-2.82851	-2.52218	-1.63262	-1.26307	-2.53858	-1.61145
D	34.4		896.423											3.48851	0.750988	-1.93153	2.40331	3.35954	3.29658	4.24202	2.51652	4.5138	3.77756	1.58037	-3.84377	-2.79155	2.58556	-3.21133	-3.00334	-2.28376	-2.25494	0.014023	4.04942	3.03012	-2.8054	4.5472	-0.472638	-3.60084	-1.84534	-2.79241	-2.50408	-2.6016	-3.34538	-2.42472	-2.44288
D	36.3		896.422			double charge compound							MS-MS based	3.17189	-2.82385	-2.17021	3.7242	4.32891	3.56446	4.29091	2.43106	4.46514	4.03066	1.74025	-2.80052	-2.69817	2.22376	-2.59121	-3.12236	-2.79535	-2.67836	-0.862639	3.14691	2.657	2.65464	4.69272	0.172985	-3.53668	-2.77145	-3.51724	-2.56076	-3.01986	-3.43664	-3.29851	-2.61168
D	22.8		1208.6											2.93605	-1.95558	-2.7333	5.01106	5.01851	3.706	4.25167	2.59926	1.7282	3.63318	1.75439	0.167264	-0.701033	-0.713544	-2.20526	-2.02189	-1.85579	-2.44486	-0.845792	0.184705	3.96203	-2.21674	1.48659	1.50213	-2.73476	-2.28481	-1.97008	-2.15174	-3.54054	-1.68229	-2.67203	-3.21099
D	25	C41H64O22	907.379			Phytatetraen derivative with acetyl-O-diglucose	Acyclic diterpenoids			25.84	907.38 [M-H]-; 863.39 [M-H]-43.99; 845.38 [M-H]-18.01; 745.33 [M-H]-162.05; 701.34 [M-H]-43.99-162.05; 683.33 [M-H]-43.99-162.05-18.01; 641.32 [M-H]-43.99-162.05-18.01-42.01;		MSn Fragments	5.23613	-6.28665	-5.17117	4.99204	5.24916	4.20721	5.09097	4.0201	3.79265	4.23353	2.32411	2.19959	0.843192	3.25112	1.0054	-4.51321	-4.44751	-5.44588	0.011578	4.68866	3.34748	0.675256	3.4994	4.74731	-6.25121	-6.51633	-4.8658	-5.11156	-4.82792	-0.467702	-4.91479	-4.59518
D	26.5		1185.52											3.94871	-5.34522	-3.16507	6.34999	6.26465	2.24465	4.75931	5.97394	3.61023	3.22248	1.6761	-1.13827	-2.67883	0.463999	-3.73178	-2.73698	-2.86597	-3.70046	1.17709	1.72165	2.9137	-4.12781	4.29828	5.84803	-2.87305	-3.79602	-2.99838	-1.06741	-2.99897	-3.99778	-4.10136	-3.14946
D	25.2	C50H84O26	1099.51	1099.52	4.09956	Capsianoside III-2	Acyclic diterpenoids			26.09	1099.52 [M-H]-; 953.46 [M-H]-146.06; 937.46 [M-H]-162.05; 791.40 [M-H]-162.05-146.05; 775.41 [M-H]-162.05-146.06-162.05	937.46 [M-H]-162.05; 791.40 [M-H]-162.05-146.05; 775.41 [M-H]-162.05-146.06-162.05; 629.35 [M-H]-162.05-146.06-162.05-146.06	MSn Fragments; KnapSack	3.72306	-5.50372	-4.19787	4.08831	3.99096	4.31043	4.88457	5.25863	4.35729	4.95757	3.59957	1.66198	-1.37955	3.58159	-4.89729	-5.09174	-4.29157	-4.85498	1.88965	2.2837	4.75158	-0.199774	4.9243	5.34913	-5.18707	-4.38463	-5.15496	-3.54813	-4.88897	-2.86552	-4.95238	-2.21413
D	26.1		1185.52											5.29471	-5.05038	-6.29172	4.39348	4.30053	4.34987	5.45138	5.45983	5.04887	5.08347	3.71832	1.46306	-2.6063	2.6265	-4.84866	-4.89602	-3.06402	-5.65423	2.74847	4.34032	4.42266	-1.36636	5.22951	5.45973	-4.28729	-4.15387	-4.96271	-3.44109	-5.88388	-5.6252	-4.30189	-2.95709
D	24.3		555.281											4.66343	-0.955783	-4.41364	4.86213	4.43695	2.11793	4.87588	3.73523	5.05689	2.57686	2.14734	-0.68116	-3.35478	1.71664	-4.19573	-3.44368	-2.90435	-3.03003	0.908604	4.43833	4.0424	-1.56125	4.06354	4.23468	-3.99112	-3.20594	-4.35662	-3.53912	-3.30413	-4.12967	-3.33648	-3.47335
D	29		891.388											3.04521	-3.62817	-2.72117	3.67898	4.20305	3.19912	3.32991	3.10359	4.48587	3.58855	1.87669	-2.62102	-2.42566	2.91348	-2.91399	-2.12604	-2.35727	-4.65773	0.973614	4.15787	2.5275	-2.63133	3.71051	4.89692	-2.82385	-3.18896	-2.36849	-2.87944	-3.35656	-2.50219	-4.17297	-2.31603
												775.41 [M-H]-162.05-146.06-162.05; 629.35 [M-H]-162.05-146.06-162.05-146.06	MSn Fragments; KnapSack
D	26.7	C32H52O14	659.328	659.328	0.745516	Dihydroxy-phytatetraen-oic acid-O-diglucose	Acyclic diterpenoids			27.84	659.33 [M-H]-; 641.26 [M-H]-18.07; 609.23 [M-H]-18.07-32.03; 497.27 [M-H]-162.05; 479.26 [M-H]-162.05-18.01; 319.23 [M-H]-162.05-16.00		MSn Fragments; Dictionary of Natural Products	3.53302	-3.19779	-4.18773	3.85382	4.43522	3.05518	4.37566	3.67285	5.10936	4.11323	2.54631	-1.57426	-2.4052	3.08202	-4.34223	-3.24071	-3.119	-3.4077	1.35993	3.90401	3.68308	-3.40104	3.62377	5.38214	-3.7601	-3.80369	-3.69659	-3.64293	-3.76543	-0.597846	-3.51288	-4.07442
D	27.9		701.339											3.75888	-2.52111	-3.67704	4.3097	4.52114	2.45869	4.255	4.00815	5.08472	3.32907	1.97246	0.041194	-3.31222	2.68118	-4.40946	-3.89975	-2.89892	-4.77046	2.09736	3.85595	2.66152	-2.09948	3.09994	4.47948	-2.68982	-2.85162	-4.52598	-2.88172	-4.39311	-0.458624	-3.54951	-3.67563
D	27.4		849.376											4.40836	-2.41793	-1.6569	3.16597	3.05684	1.6996	2.57638	3.40787	2.36122	1.42245	1.24136	-1.08584	-1.50264	0.640968	-1.60236	-1.61342	-3.13782	-1.64161	0.456846	3.11423	1.73429	-2.2761	1.78297	2.88785	-2.65984	-1.24751	-2.44364	-2.35081	-1.52275	-1.8738	-3.41571	-1.50852
D	20.5	C26H42O10	513.27	513.271	0.386814	Trihydroxy-phytatetraen-oic acid-?-O-glucose II	Acyclic diterpenoids			21.13	513.27 [M-H]-; 495.26 [M-H]-18.01; 351.22 [M-H]-162.05; 335.22 [M-H]-162.05-16.00	335.22 [M-H]-162.05-16.00	MSn Fragments; Dictionary of Natural Products	3.74598	-2.09745	-2.11862	2.88652	2.57497	3.2107	2.85926	1.80552	1.01767	2.50192	2.83469	-1.69781	-2.03269	0.653937	-2.73833	-2.44172	-3.72286	-2.23877	-0.669473	2.8303	2.6894	-2.51689	2.62304	4.79955	-1.85299	-1.95384	-1.39239	-1.9881	-2.05326	-1.99173	-2.14893	-1.37761
D	21.8		761.322											4.56942	-3.35018	-2.70426	3.92868	3.90394	3.17421	3.95709	2.8085	1.76474	2.98697	3.38398	-0.803946	-3.14824	2.45054	-3.42543	-2.80395	-3.83536	-2.7325	0.202973	3.61066	3.00675	-0.646405	3.35359	4.88296	-2.73171	-3.27365	-2.59461	-2.73356	-3.22752	-2.77619	-3.90686	-3.29065
D	27.1		1039.46											2.46742	-2.95613	-2.72488	3.97259	2.46008	1.91146	3.76959	2.3708	2.52907	2.4527	1.75226	-3.61559	-1.86686	0.357473	0.840857	-1.96338	-3.64569	-1.59906	2.14722	2.39996	2.46889	-2.4006	3.1691	2.01128	0.970528	-2.68526	-4.00147	-2.23129	-1.75081	-2.10709	-2.90488	-1.59832
D	29.3		1139.51											3.64249	-3.99296	-2.28994	3.43092	3.42382	2.02941	4.35559	1.80659	2.46352	2.45921	1.71006	-2.12655	-3.12759	0.550165	-0.546546	-3.3034	-2.46794	-2.65518	0.382487	1.82604	2.64586	-4.67304	4.31024	0.991495	-1.91738	-1.12001	-3.69641	0.940254	-3.70086	-0.074924	-1.17248	-0.10294
D	32.2		912.419											2.83939	-0.557856	-2.10634	2.43434	2.11241	-0.565264	2.39057	4.05101	2.18517	-0.785491	-0.31417	1.36991	0.356248	-2.92318	-1.46412	-0.735984	-2.7528	-1.64068	-0.472552	0.570333	-0.462143	2.00486	1.20085	3.33125	-0.805404	-0.876028	-1.02128	-1.11485	-0.553113	-2.45181	-1.97017	-1.27308
D	35.7		904.42											2.40524	-1.45243	-2.52289	-1.81782	-0.035644	0.191068	2.9836	4.68709	2.00259	0.773413	-1.23779	2.03985	0.017381	0.110936	-2.41163	-1.39471	-1.48235	-2.01246	2.71792	2.23037	1.9703	1.64912	1.56119	3.21416	-1.4344	-2.59134	-1.33011	-1.28152	-1.70317	-2.28095	-1.38769	-2.17735
D	19.7	C25H24O12	515.124	515.119	7.96002	4,5-Dicaffeoylquinic acid	Phenolics	#					database in house (MS & RT-based)	1.34034	-1.09106	0.408604	1.73223	1.19598	-1.39309	2.50521	1.77683	0.709404	-0.775563	-2.04422	-0.378346	-1.92314	-2.39943	-3.31351	0.693206	0.768021	1.01885	3.40577	2.61122	-0.458797	2.26883	3.30011	1.87549	-0.139974	-1.2166	-3.24806	1.55919	-0.924706	-2.12661	-4.01124	-1.72494
D	23.9	C25H24O12	515.122	515.119	4.46568	Dicaffeoylquinic acid	Phenolics	#					database in house (MS & RT-based)	1.62973	-0.236368	-0.825175	-0.052238	1.83634	-1.14234	2.15616	1.17571	-1.71408	0.230161	-0.825619	0.519668	-0.238141	-0.50823	-1.60367	0.382549	0.457126	0.333254	2.6492	2.26709	0.545663	1.51967	1.30816	1.47076	-0.825175	-1.73062	-2.48629	0.57961	-0.566069	-2.36058	-1.38722	-2.55903
D	13.1	C17H22O10	385.115	385.114	2.67593	trans-p-Sinapoyl beta-D-glucopyranoside	Phenylpropanoids						database in house (MS & RT-based)	0.65654	-1.50217	0.331187	1.07158	3.09593	1.19515	1.58233	-1.92842	-0.701012	1.96511	0.873897	0.958786	0.695117	0.683652	-1.54901	0.384092	0.338517	0.574078	3.67451	0.640816	1.28641	1.45549	0.654583	1.88812	-3.89778	-2.18444	-3.68705	-0.952074	-0.952074	-2.45985	-0.905152	-3.28688
D	13.8		431.193											1.21708	-0.526525	-0.621313	1.60255	0.866144	0.449603	1.51971	0.132931	0.749398	0.92846	0.561025	1.65731	0.393621	-0.111487	-1.52209	-0.734685	-0.084007	-0.376299	1.52614	0.507112	1.18129	0.500592	1.65894	1.91381	-1.16346	-1.25857	-2.30604	0.833659	-1.5762	-2.56704	-2.27091	-3.08074
D	17.2		611.195											1.93592	-1.83478	-4.14748	2.82679	2.50555	0.214133	2.68873	-0.799124	1.61653	1.269	0.048396	0.857542	-0.2502	-0.762681	-1.87752	-1.49149	-0.422055	-0.082849	2.09621	0.151273	1.37283	3.02468	1.72647	2.45793	-2.40066	-1.35117	-2.27793	-0.002678	0.832263	-2.86778	-2.42588	-2.62998
D	29.1		1141.52											3.22375	-2.64757	-2.00174	-0.653821	-1.73003	1.66623	3.65046	1.45009	2.23436	2.10383	1.39817	-0.989637	-2.32228	0.160586	4.30052	-2.27189	-2.11059	-1.68389	-0.183666	1.41319	2.73811	-0.049981	0.650142	-1.57549	-3.10802	-2.98313	-1.87877	0.950019	1.17525	1.22162	-2.02182	-0.123981
D	2.96		317.054											0.570148	-2.02506	-0.012194	1.54172	0.621659	2.18074	-0.063087	0.731121	1.35441	2.42402	2.19378	1.63887	0.206711	1.86607	0.909034	-5.15226	-1.20325	-3.10214	2.00015	1.27958	2.3256	-0.722275	-1.01675	2.96961	-3.79293	-2.74545	-1.07167	-2.40875	-3.24634	0.857721	0.061124	0.830098
D	23.3		827.377											0.627869	-0.882615	-2.60469	3.01197	2.78981	1.46227	2.83396	1.37246	1.57434	1.83861	1.28882	2.91057	1.53921	0.433859	1.97066	-3.67225	-3.57447	-4.45754	-3.79547	2.50125	1.20325	1.39649	1.85911	0.639763	-3.01868	-3.17858	-4.15373	-3.44503	-4.59707	1.53667	2.54238	2.04678
D	23.5	C32H52O14	659.329	659.328	0.921331	Capsianoside I	Acyclic diterpenoids						MS-based; Dictionary of Natural Products	-1.10734	-1.75994	-3.44042	0.611325	0.507946	2.45077	1.37143	0.258369	0.135687	2.14208	1.98747	-1.46222	-0.576592	1.61745	0.010932	-1.46197	-2.33777	-2.11951	-1.39261	1.75995	1.98984	0.135687	-0.107846	1.55256	-1.57701	-1.76918	-1.58318	-1.03407	-2.23397	5.25223	1.4283	0.751616
E	28.9		1493.62											1.69731	-1.23234	1.7009	3.83693	5.16911	-1.22414	4.34676	1.42923	2.0997	-0.195265	-1.5926	-1.67031	-1.0984	-1.9793	-1.71366	0.45822	1.34447	1.73284	-2.16984	-0.983214	0.525581	-2.27773	3.16879	-1.71213	0.371956	-1.51819	2.33756	-1.88622	-3.49598	-2.83745	-1.46537	-1.16722
E	22	C34H46O14	677.281	677.281	0.560683	C34H46O14							database in house (MS & RT-based)	5.42865	-3.35291	-2.55065	6.09153	6.45098	-2.9673	6.34494	2.41787	4.73624	-2.53148	-2.42015	0.805387	-1.28681	-3.3797	0.111277	-2.78728	-2.55362	-3.83756	3.27271	-0.007488	-3.95939	0.495192	2.14031	-2.68271	5.78255	-2.50463	3.92782	-2.47897	-2.75229	0.522394	-2.07395	-4.40095
E	22.0747	C34H46O15	693.277	693.276	0.400504	C34H46O15		#					database in house (MS & RT-based)	1.9116	-1.45945	-1.37232	2.13748	2.34637	-0.007796	2.24328	1.37769	1.46476	-0.618422	-0.773331	-0.842993	-0.301729	-1.0122	-1.44059	-0.694543	-0.439346	-0.541758	-0.103884	-0.233623	-1.14831	-0.34928	0.983157	-1.04362	2.06788	-0.705002	1.94782	-2.15649	0.066123	-0.479186	-0.181832	-0.640481
E	18.3	C27H30O15	593.152	593.151	1.32236	Kaempferol 3-O-rutinoside	Flavonoids						Standard compound	3.52595	0.185157	0.127037	1.89673	0.709852	-1.33694	3.18869	-0.164413	-0.784689	-1.0073	-1.3262	0.530303	-1.02711	-0.50774	-0.30713	-0.966993	-1.12501	-0.130217	4.07114	0.010755	-1.09199	-0.146519	-0.205505	-0.335991	-0.011341	0.039128	0.074841	-0.328722	0.039128	-1.3193	-1.61515	-0.660457
E	20.2		809.325											2.19509	-0.023709	-0.432339	4.06432	1.97174	-2.61296	3.8871	0.087728	0.659837	-0.20721	-0.020502	0.164649	0.222414	0.055673	-0.264231	-0.951181	-0.311463	-2.58584	1.26531	-1.33883	-1.3302	-0.388268	0.134755	-0.321624	-0.499217	-0.706927	-0.043104	0.185628	-1.2066	-1.27821	-0.669607	0.297791
E	21.3		605.152											7.60439	-0.629601	-2.29374	7.89435	4.28308	-1.88994	7.79342	5.54458	-3.1999	-3.1746	-2.41512	-0.589244	-2.55542	-2.16419	-1.1253	-2.59323	-1.91915	-1.72782	2.50114	-1.4908	-1.51214	-2.37238	1.17494	-2.89731	-2.67492	-1.98805	-2.12126	3.49705	0.26427	-1.89928	2.71063	-0.034443
E	22.5		710.172											4.55145	-1.93309	-0.881656	5.67596	3.27632	-1.73888	2.78539	3.12737	-0.364107	-1.19409	-0.840763	-0.716516	-0.616173	-0.347867	-0.390155	-0.87789	-1.23109	-1.17826	1.46791	-0.847007	-0.97955	-1.38453	-0.56169	-1.09372	-0.70546	-1.14711	-0.715843	1.01195	0.784323	-0.693827	-1.80242	-0.438982
E	21.5		769.197											5.10893	-0.873861	-0.860059	4.65204	3.98411	-0.734228	5.43555	3.7172	-0.97649	-0.638554	-0.360543	-0.694611	-0.781764	-1.12381	-1.34765	-1.68618	-0.757191	-1.87617	-0.800472	-0.999722	-1.33486	-0.91608	2.81187	-1.34948	-0.986452	-0.716354	-0.554643	-0.887464	-2.6518	-0.602814	-0.40423	-0.794209
E	34.6		395.139											4.90852	0.155017	-0.564118	2.62392	6.08412	-1.24825	5.54454	4.04602	-0.483494	0.332836	-1.55152	-2.07556	-0.676907	-1.55716	-1.4162	-3.15659	-0.914415	-0.441129	-0.780838	-2.08516	0.347878	-0.987012	-0.71885	0.917799	-0.28588	-0.775445	-1.53522	-1.36896	-0.348568	-1.32146	0.609676	-1.2776
E	11.3	C15H18O9	341.088	341.088	1.15612	Caffeic acid 3-glucoside	Phenolics	#					database in house (MS & RT-based)	1.08571	0.030217	-3.55192	3.28211	1.85098	-0.238485	3.19015	-0.244177	-0.221546	-0.969783	-0.561834	0.664613	-2.33187	-1.39099	0.514296	0.741497	0.394881	0.673696	2.47066	-1.35102	-0.215943	1.28062	1.63081	-0.568959	-1.08762	0.207458	-2.49327	-0.400622	-0.350653	-1.00134	-0.887321	-0.150355
E	13.2449	C20H32O10	431.194	431.192	4.24233	C20H32O10		#					database in house (MS & RT-based)	3.01235	0.485222	-1.2564	1.90983	0.513318	-1.15513	2.86727	0.552527	1.73781	-0.844759	-1.1472	-0.421068	-1.7029	-0.653152	-0.672111	0.49435	-0.222667	0.253166	-0.740677	-0.731228	-0.28198	0.303068	1.48357	0.170258	-1.46448	-0.164283	-0.814142	-0.952865	-0.748069	1.39046	-0.895452	-0.304639
E	17.5		589.285											4.28661	-1.55785	-1.21702	4.21015	2.47591	-1.42844	-0.904501	-0.937356	3.84992	-0.26626	-0.802991	-0.669691	-0.507956	-1.84134	-1.29418	-1.20697	-0.619172	-0.227902	4.27321	0.210757	-0.309961	-0.673838	2.62753	0.847089	-0.063832	-2.61851	-0.904501	-1.30165	-0.528772	-0.37121	-2.24605	-0.281207
E	23		599.271											3.37256	-0.646011	-1.04664	2.28594	2.32404	-0.402315	1.59333	-0.923255	3.09812	-0.381321	-1.23429	-2.16512	-0.042755	0.151314	-1.70386	-0.326885	-0.208776	-1.62844	1.53768	2.14941	0.010077	-2.54437	2.18088	0.246025	-0.565105	-1.77215	-1.50577	-0.173584	-0.067939	-0.244849	-0.800144	-0.565802
E	20.7	C56H94O31	1261.57	1261.57	2.74139	Capsianoside X-2	Acyclic diterpenoids						MS-based; Dictionary of Natural Products	3.9789	-0.008217	-0.562967	2.92485	-0.479332	-0.162755	-1.34337	-0.023221	2.96687	-0.223841	-0.795628	-1.39993	-1.8716	-0.270926	-0.37942	-0.431965	-0.463618	0.153361	4.64968	0.537312	-1.21818	-0.449546	3.41294	-2.18222	-0.181913	-0.833115	-3.04005	0.108011	-0.884995	-0.985065	-0.3159	-0.224156
E	23.5		1185.52											6.12432	-2.01519	-1.09852	5.24956	4.07965	-4.673	0.121655	-2.33167	5.58595	-0.883333	-3.64833	-0.530421	-1.00856	-2.69904	3.14287	-3.59214	-0.554094	-0.234289	5.18896	2.14185	-1.02685	-0.204845	4.94317	-1.68736	-5.63706	-1.77799	-3.99511	2.90775	-3.17118	-0.034819	0.554492	0.763585
E	22.3		1145.52											5.67645	0.830534	-1.06361	1.9147	2.19774	0.043938	-0.055598	-1.0132	3.61784	-0.219097	-0.735939	-0.279043	-1.32908	-2.52953	-1.2371	-1.5599	-2.18714	-1.20417	4.04694	0.990045	-1.35452	-0.147883	3.43969	-1.73987	-1.71402	-0.710161	-1.18657	0.075804	-1.27889	-0.523103	-0.080413	-0.684835
E	22.3	C50H84O26	1099.52	1099.52	1.43567	Capsianoside III	Acyclic diterpenoids						MS-based; KnapSack	6.98561	1.34542	-3.2632	2.54835	2.90934	0.953969	0.852312	-0.98349	4.45412	0.807535	0.165887	-2.42548	-2.92825	-0.915184	1.01432	-5.22714	-4.89827	-2.0453	4.98948	1.84001	0.27224	-2.49632	4.42312	-0.948933	-3.60243	-2.87214	-2.86922	1.40069	-2.39655	0.960801	0.965337	0.983344
E	7.73		203.083											-0.736539	-1.64512	-0.709821	1.8473	1.56639	-0.417309	1.83488	-0.151576	1.13854	-1.00227	-1.1926	0.187331	-1.93885	-0.723118	1.43937	0.481996	-0.664224	-1.40966	2.34377	-0.500726	-0.723118	0.846175	1.52199	0.322895	-0.014481	-1.70982	-1.06015	-0.313099	0.249915	0.627903	0.753216	-0.249187
E	23.1		677.289											2.91406	-1.90821	-1.95202	4.30654	4.19773	-0.576548	5.62144	2.32304	2.23406	0.683581	-0.09565	0.081478	-2.60023	-2.79794	-0.690393	-3.29671	-4.43721	-2.38417	3.69161	1.64132	-2.21312	1.79643	3.22237	-2.36713	1.4432	-2.44282	-1.9105	-2.8171	-2.273	1.63265	-0.994643	-0.032085
E	19.1		839.334											3.99539	-3.84774	-4.4996	3.96613	2.17163	0.844978	5.72812	2.53995	3.68889	1.1857	1.07327	1.57186	-2.27772	-0.631802	2.0661	-4.76191	-5.44113	-5.40318	5.40505	2.50826	-3.81498	2.4882	4.11156	1.3208	1.40743	-3.88674	1.81309	-2.01823	-2.63752	-4.17024	-1.0789	-3.41673
E	25.4		805.33											3.43346	-4.92014	-4.93422	5.37257	4.06812	1.16815	5.50858	3.19647	3.55278	1.96001	0.616944	1.14409	-2.94469	0.171939	3.48366	-4.12703	-5.77665	-3.87529	5.27776	2.60337	-2.60227	3.52087	4.02499	0.740952	-2.34542	-5.0562	-3.2096	-1.79049	-2.78334	-4.57646	0.574212	-1.47713
E	19.6		919.371											0.132275	-0.174416	-0.365091	3.6649	1.07797	-2.01988	4.52118	-0.115894	-0.08062	-0.910725	-0.750952	0.21418	-0.066958	-0.219339	-0.209202	-0.274133	-0.353562	-0.628961	2.97378	0.064185	-1.69492	1.19239	1.88194	0.025465	-0.645267	0.165375	-2.29818	-0.40057	-1.13413	-0.607502	-0.463892	-2.49945
E	27.8		437.092				Phenolics							2.42058	-1.1495	-1.84184	3.24197	0.932876	-1.52079	2.50715	3.27384	4.13786	-3.5381	-1.6182	-0.703514	-1.37792	-1.51526	-0.06181	-1.53869	-1.62697	-1.34295	4.91446	1.36643	-1.44109	-0.712145	4.54116	0.672373	-2.17428	-1.77146	-2.19554	1.45806	1.87309	-1.2598	-1.91508	-2.03491
E	11.5709	C15H18O8	325.094	325.093	2.73756	Coumaric acid derivatives	Phenolics						database in house (MS & RT-based)	2.70533	-2.27718	-1.11765	6.09557	3.21926	-1.13278	5.09619	0.987048	0.343523	-2.32326	-2.5489	0.738789	-1.6208	-1.65582	0.806476	-3.51185	-2.37141	-0.286763	4.86681	1.49577	-0.615794	0.606944	4.04361	-0.257436	-2.55878	-1.44335	-2.9345	-0.0236	-2.26854	-1.51065	-0.125198	-0.421076
E	11.6	C15H18O8	325.094	325.093	2.73756	Coumaric acid-hexose III							database in house (MS & RT-based)	2.11355	-4.85332	-1.75053	4.55453	2.39958	-1.74535	3.81399	0.830209	0.825973	-3.79944	-1.3546	0.836541	-1.10769	-2.01706	1.06943	-1.60763	-0.572192	0.096061	3.77331	1.35175	-0.103639	0.385248	2.94357	0.441721	-1.84817	-0.744215	-3.83388	0.413761	-0.848709	-0.528137	0.581488	0.28386
E	27.7612		910.351											2.07159	-0.708981	-1.57358	3.22901	1.14664	-1.19234	1.99612	2.04687	1.67308	0.057516	-0.522152	0.327605	-1.67146	-1.30275	-0.999317	-2.9607	-0.877493	-2.18061	4.70646	2.42949	-2.21232	2.69343	4.04954	-0.686066	-1.63488	-1.33804	-1.57885	-1.20247	-1.13077	-1.35639	-0.759418	-0.538735
E	18.6		840.337											2.81173	-1.44802	-1.3304	3.63731	1.70095	-1.51151	4.44238	0.930714	2.33973	-1.06257	-1.46902	-1.58203	-1.34236	-1.11257	0.568144	-1.13521	-0.58661	-1.37369	4.0926	1.18658	-1.51543	1.15001	2.8204	-0.340422	-0.231657	-1.59766	-0.053345	-0.952626	-1.20324	-1.30187	-1.90464	-2.62568
E	23.7		967.386											0.721761	-1.02944	-0.927915	3.92378	2.70171	-2.61977	4.01237	0.327229	2.01689	-1.22848	-1.01462	-0.691272	-1.06015	-0.736763	1.98406	-1.80832	-1.21486	-0.681172	4.49651	3.07652	-1.03601	0.573981	3.21695	-0.80781	-0.931252	-1.68211	-1.09683	-1.78248	-1.57777	-1.27965	-2.32538	-1.5197
	1.84		371.047											-0.865009	-1.04563	-0.93709	2.22658	1.35307	0.98975	0.342503	-0.607866	1.74689	0.32113	0.77074	-2.32812	-1.3434	-0.260177	0.920376	-2.03843	-1.41189	-0.979691	2.47904	0.567924	-0.221398	-0.694023	1.79032	-0.269227	1.57697	-2.99865	-0.776639	0.096259	-2.29078	2.40225	0.962399	0.521827
	1.96		257.066											-0.687582	-1.36356	-0.976152	2.0057	1.31452	1.11615	0.229955	-0.810814	2.15783	0.216493	0.95796	-1.80421	-2.2111	0.123384	0.930739	-1.0053	-2.69706	-2.41	2.34681	0.688981	-0.285256	-0.679171	1.79241	-0.216692	1.66275	-0.535579	-3.19231	0.520274	-1.27255	2.47011	1.03922	0.574045
	16.6	C20H24O6	359.149	359.15	2.82205	Benzopyranone-Methyl-C9H15O2	Phenylpropanoids			17.26	359.15 [M-H]-; 341.14 [M-H]-18.01; 329.14 [M-H]-30.01; 205.09 [M-H]-154.06		MSn Fragments; Dictionary of Natural Products	-0.112973	-0.654119	-0.596707	-1.30048	-1.12788	-1.49106	-2.70431	-1.67274	3.27237	-0.426453	-1.13647	1.39736	0.08654	-1.86627	4.41482	0.146172	0.22203	0.341249	-0.054843	0.65418	0.305238	-1.31503	4.31767	2.58371	-0.211601	0.852726	-1.02863	-4.9742	-3.62531	1.31708	1.80587	2.58208
	19.8	C37H38O19	785.193	785.193	0.507646	Kaempferol-synapoyl-hexose-pentose	Flavonoids			20.57	785.19 [M-H]-; 579.16 [M-H]-206.06; 561.12 [M-H]-206.06-18.01	561.12 [M-H]-206.06-18.01; 429.08 [M-H]-206.06-18.01-132.04; 285.04 [M-H]-206.06-18.01-132.04-162.05-18.01	MSn Fragments; Dictionary of Natural Products	-0.2107	-0.74669	-0.624808	-1.75887	-0.848327	-0.548496	-0.448554	-0.224454	5.20067	-1.00349	-1.82719	-0.087347	-1.84833	-0.96535	-0.848327	2.32938	1.1386	1.21608	-0.12866	-1.04086	-0.849905	0.746331	4.89827	4.74005	-0.739723	-0.61975	-1.02606	-0.006567	-0.960652	-1.2469	-0.100908	-1.55846
	21.8		827.204											-1.23009	1.1867	-1.71058	-1.52326	-1.68381	-0.590686	-1.19227	-2.31842	5.89808	-1.9447	-0.341825	-0.799172	-0.826629	-0.386122	-0.808985	4.43585	2.44071	1.86381	1.80471	-1.49427	-0.868981	1.67384	5.30337	3.83456	-0.653386	-1.25209	-2.6476	-0.304693	-0.368331	-1.31974	-2.40135	-1.77463
F	26.3		1247.58											1.14806	-3.0948	-2.42807	-0.052285	0.628255	2.55312	1.40894	-1.62549	-0.230883	3.1253	2.56363	3.85197	3.60495	1.95142	-0.123168	-2.34221	-2.7302	-4.112	-1.13108	-1.11128	1.78441	4.4323	4.27063	1.2316	-2.71291	-2.86742	-3.08143	1.1609	1.34285	-2.07359	-2.56799	-2.77353
												579.16 [M-H]-206.06; 447.09 [M-H]-206.06-132.04; 285.04 [M-H]-206.06-132.04-162.06	MSn Fragments; Dictionary of Natural Products
F	26.5	C56H94O30	1245.57	1245.58	3.75613	Capsianoside IX	Acyclic diterpenoids						MS-based; Dictionary of Natural Products	1.66106	-3.90684	-4.37738	0.370544	1.0473	3.38736	1.9002	-2.52931	-0.815322	4.21177	3.45795	5.24854	4.93769	2.68016	0.083854	-5.44542	-4.73781	-2.31622	-1.58062	-0.900681	2.41324	5.60868	4.89328	1.57791	-4.96775	-1.52844	-4.61419	1.53423	1.73023	-0.959332	-3.98886	-4.07582
F	26.6		907.377											0.507707	-2.25862	-0.387211	2.00226	2.92874	-1.56003	1.49806	-1.58252	-1.53234	-1.4808	-1.64586	5.84685	3.89298	-2.71511	-1.28504	0.509693	-1.49435	-1.65445	-1.03442	0.301552	-1.12497	4.2214	2.04487	-0.036013	3.19676	3.04265	-0.370143	-1.69019	-2.68607	-1.82484	-1.72774	-1.90281
F	35.3	C32H52O13	643.333	643.334	0.129855	Capsianoside IV	Acyclic diterpenoids			36.44	643.33 [M-H]-18.01; 481.28 [M-H]-162.05; 463.27 [M-H]-162.05-18.01; 319.23 [M-H]-162.05-162.05; 303.23 [M-H]-162.05-162.05-15.99		MSn Fragments; Dictionary of Natural Products	-1.18577	-1.74442	-0.798281	-0.412386	-0.197369	-0.768518	-0.498322	-0.711835	-0.66413	-0.085117	-0.930456	5.21963	2.8583	-1.71644	-0.518615	-0.587426	-0.146956	-0.863642	-0.292379	-0.662418	-0.362345	4.93167	2.3696	0.174972	-0.42249	-0.195139	-0.553403	-1.01224	-1.99275	-0.824454	1.19428	1.39887
F	27.4		1185.51											1.93216	-2.11918	-2.85632	0.824758	0.897236	0.043477	1.84988	0.686578	0.752001	0.586511	-0.086786	7.91931	6.29533	-1.27845	-2.24544	-2.18052	-3.1936	-2.61541	1.45517	0.174128	1.01444	6.60421	6.46699	2.13923	-4.14568	-2.60809	-3.83695	-2.44899	-2.61504	-2.6488	-2.71917	-2.04297
F	24.7	C56H94O31	1261.57	1261.57	0.0320711	Capsianoside X-1	Acyclic diterpenoids						MS-based; Dictionary of Natural Products	0.664285	-2.12936	-2.03037	0.402249	0.315908	-0.573649	1.87953	1.95288	0.956965	0.384177	-1.13404	8.01111	5.44573	-2.05219	-2.17865	-1.87344	-2.09245	-2.2431	-2.33472	-1.6564	-0.253441	7.48517	7.11358	2.64291	-2.93593	-1.97117	-2.15028	-1.3542	-2.56907	-1.95605	-1.75362	-2.01239
F	25.5		1347.58											1.93913	-2.0893	-3.19364	1.08799	0.290037	-1.1144	1.69273	2.60759	1.00387	0.14651	-1.76363	7.82931	5.27182	-3.07178	-2.80529	-2.89638	-3.75075	-2.51099	-1.37932	-1.07572	-0.704399	7.72826	7.05144	2.05139	-1.97247	0.676096	-1.82457	-0.405629	-2.05614	-2.69431	-2.41344	-1.65401
F	23.7		1202.52											-1.5686	-1.11722	-2.22103	1.53784	1.70619	-1.90587	1.78233	1.09706	1.18294	-0.726446	-2.1598	5.14948	3.39181	-3.19366	-0.303938	-1.92856	-2.17942	-1.65901	0.813101	-0.210227	-2.18241	4.67205	3.971	1.46219	-1.86902	-2.16459	-2.33557	1.09706	-2.58727	0.585233	0.494682	1.36968
F	22.3	C57H80O22	1115.51			Phytatetriene derivative -rhamnose-triglucose	Acyclic diterpenoids			23.06	1115.51 [M-H]-; 969.45 [M-H]-146.05; 953.46 [M-H]-162.05; 791.40 [M-H]-162.05-162.05; 629.35 [M-H]-162.05-162.05-162.05; 483.30 [M-H]-162.05-162.05-162.05-146.05	953.46 [M-H]-162.05; 807.40 [M-H]-146.06; 791.40 [M-H]-162.05-162.05; 645.35 [M-H]-162.05-162.05-146.05; 629.35 [M-H]-162.05-162.05-162.05; 483.30 [M-H]-162.05-162.05-162.05-146.05	MSn Fragments	1.14488	-2.90738	-2.47389	0.816524	1.21446	0.0513	1.18148	0.036746	0.913432	0.336813	-0.344337	5.73506	3.34301	-3.32968	-1.88555	-2.41723	-2.12359	-1.67804	0.184256	-0.776336	0.442658	3.95101	3.38347	1.4588	-2.28475	-2.38558	-2.69121	0.21717	-4.36173	1.68152	1.38106	2.18564
												791.40 [M-H]-162.05-162.05; 645.35 [M-H]-162.05-162.05-146.05; 629.35 [M-H]-162.05-162.05-162.05; 483.30 [M-H]-162.05-162.05-162.05-146.05	MSn Fragments
F	22.8		1116.52			Isotope of Phytatetriene??-Rham-Glu-Glu-Glu	Acyclic diterpenoids							0.935641	-1.27661	-1.60424	0.470973	0.930405	0.085259	1.02187	-0.080654	0.509058	0.075045	-0.410268	5.30967	3.52582	-1.83446	-2.14918	-2.09906	-2.32789	-1.68971	-0.207098	-1.21334	0.103241	3.69517	3.12633	1.19344	-1.7056	-1.8185	-1.58642	-0.302518	-1.42845	0.202156	-0.327017	0.876966
F	26.7		1100.52											-1.46921	-2.8605	1.30075	-1.47885	-1.61207	-0.886132	-0.512842	0.124588	-1.13366	-1.08713	-2.08735	7.33024	5.33531	-2.34726	-2.9779	0.902359	0.784038	0.829345	-2.33949	-1.93314	-0.441759	6.03787	4.70564	1.07212	0.946537	0.223948	0.918498	0.49254	-1.30249	-1.20839	-1.9015	-3.42411
F	32.3		986.448											2.22851	-1.24543	-1.50329	-1.33935	-0.768651	-1.36489	1.11411	-0.114603	1.02006	-1.52189	-0.908765	4.25733	2.65643	-0.990139	1.84123	-1.47858	-2.59237	-0.787367	-1.66502	-2.17254	0.660746	4.54849	3.79283	0.802645	-1.08118	-1.33093	-0.701783	3.1657	-0.627302	-0.820449	-1.82018	-1.25335
F	29.9		701.337											0.944165	-0.323365	-0.459754	0.03058	-0.699969	-1.3061	-1.32529	-1.18467	-0.467551	-1.81856	-1.27757	6.22591	4.7161	-0.854665	3.9172	2.31512	-2.42667	-0.936909	-0.950422	-2.22096	-0.761091	5.88218	3.53177	-1.07448	0.212829	-1.74148	-1.35918	-1.94943	-0.892336	-1.66233	-0.939864	-1.14321
F	26.1		1261.56											-1.67765	-1.43635	-1.16055	-1.25678	-0.771892	-0.813603	-1.36293	-0.569424	-2.43474	-0.594237	-0.817772	6.75715	4.45389	-1.57588	3.00545	-0.94574	0.045681	-0.980756	-0.253953	-1.27147	-2.90046	5.73786	3.95199	-0.490774	-1.20764	-1.1287	-2.26482	3.42662	1.6786	-0.606505	-1.73103	-0.803578
F	26.9		1347.56											-1.54888	-1.37442	-0.822831	-0.691875	-2.55691	-1.87842	-1.74207	-0.983295	-1.57869	-1.16064	-1.92197	6.89042	4.12129	-1.22216	3.62306	-0.922785	1.52385	0.997786	-2.12188	-0.836656	-0.94813	6.55911	5.22838	-0.98986	-2.54006	-1.30195	-1.47094	3.89115	2.64395	-0.666502	-2.35108	-3.84698
F	34.4		1059.97											-1.45345	-0.374356	0.166151	-0.742035	0.201297	-0.700794	-0.239684	-0.593585	-0.352255	-1.54559	-0.533838	5.63574	3.8771	0.290143	0.225702	-0.647975	-1.20083	-0.206944	-1.74711	-1.12614	-2.85175	5.76913	5.21608	-0.718978	-1.23968	-0.532741	-2.25046	-0.212495	-0.126687	0.01857	-1.06143	-0.941093
F	34.2		1037.47											-1.43951	-1.25061	-1.1312	-0.708863	-1.15906	-0.963497	-0.484617	-0.723186	-0.93247	-0.316169	-0.768681	5.65328	3.90717	-1.70602	0.700621	-1.0296	-3.08567	-0.662426	-1.73089	-0.18901	-0.191442	5.90458	5.50046	-1.04632	-0.989423	-0.74543	-1.94846	0.792985	-0.604121	0.664401	0.648542	0.034613
F	35		1058.47											-0.959578	-1.38599	-1.00113	-1.52544	-0.963763	-1.57794	-1.63242	-1.06594	-1.42624	-1.28304	-1.62224	5.20912	3.32338	-1.24723	1.77236	-1.36591	0.060345	-0.371091	-1.71467	-0.759811	-1.57069	5.8872	5.53271	-1.50253	-3.15821	-0.936636	-0.779842	1.84594	0.379522	1.94972	1.68595	0.20408
F	21.2		925.383											1.39954	-2.33418	-2.14999	0.990983	0.565122	-1.38668	1.56946	-0.738884	0.167019	-0.816923	-1.35475	2.83934	1.43801	-0.66424	0.399536	-1.96744	-1.18845	-0.776054	0.399536	-1.55631	-1.86225	2.90261	1.38484	-1.04837	-1.40325	1.21799	-1.07955	-1.22616	-1.00256	4.87527	1.30383	1.10297
F	22		535.24											0.062383	-0.834061	-1.64196	-1.86244	-0.553439	-1.39764	-2.37838	-0.172082	0.466982	-0.607392	-0.352654	4.19645	1.10372	-0.667888	4.25909	-0.396252	-2.80684	-1.74799	-2.24038	-0.718296	-0.702247	2.94218	1.72358	0.111851	0.525713	-0.576241	0.601902	1.50648	-0.369755	4.13895	0.180078	-1.79342
G	17.3	C27H30O16	609.147	609.146	1.31079	Luteolin-di-hexose	Flavonoids			17.82	609.14 [M-H]-; 447.09 [M-H]-162.05; 285.04 [M-H]-162.05-162.05	285.04 [M-H]-162.05-162.05; 267.03; 257.05; 243.03; 241.05; 217.05; 213.05; 199.04; 197.06; 175.04; 151.00	MSn Fragments	-1.08805	-0.22091	1.01052	-2.21504	-0.691904	-0.748704	-1.32346	-1.97794	-0.314542	-1.0536	1.8287	5.02738	0.497214	-0.840966	-1.61519	-0.382254	-0.286321	-0.172956	-0.555883	-0.142237	-1.89663	-1.72141	-0.230991	1.17551	-1.36672	-1.1083	-1.64447	5.30133	6.17609	0.002253	0.975772	-0.396297
G	17.1727	C27H34O15	597.183	597.182	1.47871	Phloretin-C-diglycoside	Flavonoids			17.79	597.18 [M-H]-; 507.15 [M-H]-90.03; 477.14 [M-H]-120.04; 387.11 [M-H]-210.07; 274.99		MSn Fragments; database in house (MS & RT-based)	1.18764	-1.40762	-2.94785	1.15689	-1.80612	-1.27475	1.47793	-1.38935	1.10722	-1.69011	-0.908674	6.52211	-0.078773	-1.13821	0.519957	0.39131	0.022051	0.288332	0.818222	-1.57269	0.263809	-1.40237	0.427308	1.07938	-3.45188	-1.24794	-1.76416	1.91326	1.13903	1.28833	1.24305	1.23466
G	18.4	C32H40O19	727.207	727.209	2.43746	Naringenin O-Pentose-diglucose	Flavonoids			19.03	727.21 [M-H]-; 709.20 [M-H]-18.01; 595.17 [M-H]-132.04; 565.16 [M-H]-162.05; 271.06 [M-H]-162.05-162.05-132.04	271.06 [M-H]-162.05-162.05-132.04; 177.02; 151.00	MSn Fragments	-0.32377	-0.623899	-1.80819	-0.125884	-1.89607	-0.35034	-0.993876	-0.509459	-0.487091	-0.576252	-0.786014	7.56628	-0.348534	-0.695582	1.3257	-1.00854	-1.65818	-0.205406	-0.632667	-0.286394	-0.051986	-0.917783	-0.85146	-0.583672	-1.70981	-1.04076	-0.672796	3.29231	2.13977	2.42145	0.330591	2.06831
G	20.4	C35H42O22	813.208	813.21	2.06409	Flavonoid glycosides	Flavonoids						MS & PDA	-2.66584	-0.924864	-0.912911	0.031267	-0.470285	-0.889767	-2.03818	-0.569996	-0.22387	-1.34295	-0.573002	6.63523	-0.208887	-0.352277	1.48777	-0.536965	-1.63488	-0.670256	0.151571	-0.16258	-1.82159	-0.706936	-0.393869	-0.043906	-0.221215	-0.879961	-0.421037	5.17147	2.99239	1.38685	-0.497873	1.30734
G	11.4	C33H40O21	771.202	771.199	4.0915	Quercetin 3-O-rutinoside-7-O-glucoside	Flavonoids	#		13.32	771.20 [M-H]-; 609.14 [M-H]-162.05; 593.05 [M-H]-162.05-16.10; 463.09 [M-H]-162.05-146.06; 447.09 [M-H]-146.06-16.10; 301.03 [M-H]-162.05-146.06-162.05	609.14 [M-H]-162.05; 463.09 [M-H]-162.05-146.06; 447.09 [M-H]-146.06-16.00; 301.03 [M-H]-162.05-146.06-146.06	MSn Fragments	0.169386	-0.299504	0.701834	-1.18712	-0.296384	-1.16663	-0.312949	-1.51359	-1.40498	-0.33793	0.678017	4.53231	0.222545	-0.431131	0.618821	-1.85139	-0.844866	-0.229837	0.025455	0.128192	0.438264	1.55339	0.278602	0.435051	0.623299	0.25935	-0.215036	-0.593379	0.565444	-0.700042	0.623064	-0.468258
												463.09 [M-H]-162.05-146.06; 301.03 [M-H]-162.05-146.06-146.06	MSn Fragments
G	11.7	C27H30O17	625.143	625.141	3.00278	Quercetin-hexose, -hexose (3,7-O)	Flavonoids	#					database in house (MS & RT-based)	-0.013148	0.455969	0.512456	-0.114476	-0.039505	0.367264	-0.065989	-0.172405	0.211183	0.233074	-0.451708	3.51209	-0.043055	0.140316	-0.308937	-0.489965	0.03345	-0.232758	-0.568129	-1.93026	-0.038795	-0.117093	-0.90097	0.215944	0.13969	0.132153	-0.785244	0.704466	0.124893	-0.731546	-0.057705	0.27873
G	17.6513	C21H20O12	463.089	463.088	1.29686	Quercetin 3-O-glucoside	Flavonoids	#					database in house (MS & RT-based)	-0.972015	-0.004894	-0.636529	-0.010606	0.491127	0.068885	-1.30482	-0.692053	-0.363307	-0.25199	0.186998	5.9518	1.49695	-1.34194	0.02209	1.05543	0.325435	-1.02499	-1.19162	0.157869	0.172508	0.348426	0.405782	2.31215	-1.07998	-1.92331	-1.48394	0.163799	-0.134028	-0.221859	-0.226653	-0.294717
G	16.6	C27H30O16	609.144	609.146	3.95242	Quercetin 3-O-glucoside-7-O-rhamnoside	Flavonoids	#	463 [M-H]-146; 447 [M-H]-162; 301 [M-H]-146-162				Marin et al. 2004 & Wahyuni et al. 2011	-0.655993	0.735723	-0.467648	-0.195415	-0.506937	-0.121198	-0.696876	-2.15523	0.405254	-0.776943	-0.66302	6.18418	1.33839	-1.07665	2.61383	0.930721	-1.1995	-0.804651	-0.826181	-0.34363	-0.763286	-0.796901	-0.712464	1.8512	-0.041655	-1.38167	-1.7682	-1.32317	-0.152256	1.07148	1.81005	0.48863
G	21.6	C21H22O10	433.116	433.114	3.50868	Naringenin chalcone-O-hexose	Flavonoids	#					database in house (MS & RT-based)	-1.37117	0.055007	-0.417897	-0.729752	-0.328623	-0.691624	-0.432734	-1.46089	-0.260001	-0.204425	0.177722	5.91211	-0.619001	-0.427556	2.52616	0.653471	-1.08676	-0.13896	2.0104	-0.447069	-0.63906	-0.423362	-0.530649	1.32035	-1.19587	-0.220286	-0.899926	0.128256	-0.432085	-1.11613	0.70889	0.581461
G	19.3422	C26H32O14	567.172			Flavonoid-C-hexose-pentose	Flavonoids			19.72	567.17 [M-H]-; 549.16 [M-H]-18.01; 477.14 [M-H]-90.03; 447.13 [M-H]-120.04; 417.12 [M-H]-150.05; 387.11 [M-H]-180.06; 357.10 [M-H]-210.07		MSn Fragments	-0.20057	-1.29912	-1.048	0.221343	0.660832	-0.124766	-0.0371	0.70413	-2.23295	0.18115	0.04691	5.49778	0.112984	0.128879	-0.285299	-0.93241	0.480691	-0.612503	0.572978	0.138845	0.463654	0.672609	-0.674208	-0.008786	-0.130161	-0.34857	0.567514	-0.621701	-0.277154	-0.877588	-1.24044	0.501024
G	16.1481	C27H30O16	609.145	609.146	1.88828	Kaempferol-Hexose-Hexose (3-O)	Flavonoids	#					database in house (MS & RT-based)	0.292547	-0.924901	-0.839472	0.227168	-0.327605	0.069874	0.074447	0.01316	-0.451726	0.377204	-0.415552	4.38853	0.290303	-0.874927	0.982554	0.014861	-0.591156	-0.385637	0.18671	0.095811	0.542863	-0.180263	0.59517	0.197829	-0.721539	-0.231751	-0.029661	-0.274306	0.136989	-0.7536	-0.572653	-0.911275
G	12.6124		532.133			double charge quercetin compound	Flavonoids						MSn Fragments	0.005859	0.18833	0.030055	-0.877343	-0.036689	-0.013167	0.60064	0.176471	-0.321837	0.392963	-0.979779	3.70963	0.369383	-1.12801	-0.554401	0.071035	0.06445	-0.27474	0.357852	0.636153	-0.457401	0.235694	-1.04592	-0.736731	-0.38127	0.286371	-0.562022	0.107043	-0.880516	0.06577	0.703599	0.248531
G	12.237	C27H32O15	595.17	595.167	4.96711	Naringenin-C-diglycoside I	Flavonoids	#					database in house (MS & RT-based)	-0.702549	0.146363	0.127319	-2.06913	-0.374151	-0.541506	0.239702	-0.395315	0.002744	-1.45795	-0.205783	5.07305	-0.544459	-0.218301	0.30047	0.346882	-0.543474	0.19968	0.092268	0.159728	-1.39	0.161842	-0.131392	0.168168	-0.563298	-0.012846	0.231095	0.447144	0.07666	0.597337	0.96345	-0.18375
G	16.8	C21H22O10	433.113	433.114	2.9746	Naringenin-O-hexose 3	Flavonoids						database in house (MS & RT-based)	0.837749	-0.632881	-0.141284	0.965756	-1.0137	-0.830481	1.03225	-0.055081	0.545265	-0.533345	0.056226	8.0463	-0.832847	-0.147454	-0.047369	1.02417	-2.04847	-1.07734	-0.417691	-0.278993	-0.995039	-1.23047	0.53796	0.761084	0.067686	-1.23422	-0.20359	-0.125829	-0.858162	-0.648631	0.575547	-1.09711
G	12.8001	C38H48O25	903.238	903.241	3.89663	Rutin; 7-O-[Xylosyl-(1??)-glucoside]	Flavonoids						database in house (MS & RT-based)	-0.524487	-0.307166	0.278925	0.20141	0.263803	-0.601322	-0.186977	0.487063	0.255162	-0.313957	0.095491	6.62195	0.239529	-0.15208	-0.56847	-0.341831	-1.14265	0.322148	-0.391644	0.006836	0.165244	-0.269277	-0.483079	-1.29033	0.114162	0.100324	-0.335291	0.200087	-1.48691	-0.189404	-0.25106	-0.516196
G	16.3	C21H22O10	433.114	433.114	0.649576	Naringenin-O-hexose 2	Flavonoids	#		17.53	433.114 [M-H]-; 271.06 [M-H]-162.05; 229.52; 177.02; 151.00		MSn Fragments	-1.22416	-0.194788	0.359129	-0.506718	0.057766	-0.004756	0.306579	-0.542228	0.05191	-0.559525	-0.272177	7.76451	0.59319	-0.511301	0.515478	-0.461185	0.255044	0.05191	-0.612695	-1.19684	-0.634191	0.447839	-0.791882	-0.473055	-0.025	-1.0378	-0.0389	-0.179716	-0.652072	-0.103549	-0.05405	-0.326774
H	2.55	C6H8O7	191.019	191.02	1.18333	Isocitric acid		#					database in house (MS & RT-based)	1.75902	2.83906	0.868615	-4.89197	2.24953	3.14012	-4.69421	-4.18871	-4.28048	1.49981	3.1596	0.125493	3.18754	2.96646	1.27412	-4.07365	2.38537	2.19439	-3.64551	-4.07055	3.27946	-4.5339	-4.03242	3.35045	1.96245	2.40861	3.14533	-5.34744	1.13495	2.4722	-4.16509	2.52137
H	2.83		292.923											-0.054336	0.085991	0.117463	0.286819	0.462766	0.19233	0.241976	-0.00117	-0.512935	0.511262	0.16132	0.487065	0.188583	-0.395816	-0.990089	-0.431116	0.497096	0.130018	-0.890837	-0.020987	0.384695	-0.639076	-0.473225	0.15519	0.291717	0.073045	-0.179462	-0.304817	0.008212	0.341825	0.047212	0.229267
H	2.91		259.019											-0.302873	-0.278384	0.655658	-0.667148	0.352993	0.532675	-0.418988	0.334496	-0.825743	0.450184	0.273548	0.327361	0.180363	0.187654	0.099548	-0.702662	0.462261	0.294527	-2.04895	-0.505528	0.885668	-0.933694	-0.657314	-0.28006	0.31354	0.386651	-0.067641	1.3435	1.12224	0.235352	-0.308846	-0.440376
H	3.24	C6H8O7	191.019	191.02	4.85311	Citric acid							database in house (MS & RT-based)	-6.00078	-0.23182	0.958933	0.13434	0.860929	0.739676	-0.009569	0.823861	-0.035468	0.857202	0.777627	0.924924	0.70658	0.499864	0.024477	0.752103	0.941735	0.000938	-5.72428	-0.381447	0.650272	0.413695	0.045198	-0.063	0.791036	0.842514	0.334611	0.214511	-0.237899	-0.088489	-0.481221	0.958933
H	21.7	C29H32O16	635.162	635.162	0.214969	Luteolin-Methyl-Acetyl-apiofuranosyl-hexose	Flavonoids			22.27	635.16 [M-H]-; 593.15 [M-H]-42.01; 575.14 [M-H]-60.02; 461.91 [M-H]-173.26	593.15 [M-H]-42.01; 461.91 [M-H]-42.01-132.04; 299.06 [M-H]-42.01-132.04-162.05; 284.03 [M-H]-42.01-132.04-162.05-15.02	MSn Fragments	-2.78801	5.74421	-2.43278	-1.15951	-1.88651	1.68278	-2.20874	-2.03173	2.12484	0.889499	0.551726	-0.26562	-2.45822	0.832355	0.714751	2.76142	-2.34777	-2.00363	3.06098	2.48377	1.203	-2.19263	-0.323621	1.79546	-0.743782	-2.53209	-1.82937	4.47854	0.835993	-3.21927	1.203	0.060979
												575.14 [M-H]-60.02; 560.12 [M-H]-60.02-15.02; 299.06 [M-H]-42.01-132.04-162.05; 284.03 [M-H]-42.01-132.04-162.05-15.02
												299.06 [M-H]-42.01-132.04-162.05; 284.03 [M-H]-42.01-132.04-162.05-15.02
H	17.1896	C26H28O15	579.137	579.136	1.71359	Luteolin 7-O-(2-apiosyl)-glucoside	Flavonoids		447 [M-H]-132; 285 [M-H]-294				Marin et al. 2004 & Wahyuni et al. 2011	-3.37749	-0.05656	-3.33729	-2.26684	-4.23287	2.46513	-1.93464	-3.77573	3.43684	2.19329	2.33781	4.24785	2.04662	2.36901	1.22296	-1.21403	-3.88409	-3.6467	2.92844	2.32004	2.89924	-2.35383	1.5612	4.82085	-3.68639	-2.85081	-2.7504	1.78034	-0.433414	-0.495002	2.22228	1.44418
H	19.5	C28H30O16	621.146	621.146	0.265638	Luteolin (apiosyl-acetyl)-glucoside	Flavonoids		579 [M-H]-42; 561 [M-H]-(42+18); 489 [M-H]-132; 459 [M-H]-162; 285 [M-H]-336				Marin et al. 2004 & Wahyuni et al. 2011	-3.6066	2.38963	-3.95565	-1.82962	-4.72494	3.24202	-2.668	-5.01206	3.72767	2.34783	2.99067	3.68888	1.78786	2.64448	1.0185	0.27502	-4.37881	-4.75794	3.30566	2.99563	3.01667	-1.55857	1.66369	3.88249	-4.41231	-4.28901	-4.67272	2.41299	-0.528008	0.252413	2.90614	1.84598
H	19.5	C28H32O16	623.16	623.162	2.50904	Luteolin-Methyl-O-di-hexose	Flavonoids			20.37	623.16 [M-H]-; 299.06 [M-H]-162.05-162.05	299.06 [M-H]-162.05-162.05; 284.03 [M-H]-162.05-162.05-15.02	MSn Fragments	-3.16446	0.849295	1.23124	-1.67239	-2.91613	1.56871	-3.28773	-1.91158	1.9944	0.79459	1.39342	1.97147	0.260974	1.03479	-0.431292	-0.515625	-2.05743	-2.64718	1.69729	1.26852	1.42753	-2.35355	0.111547	2.064	-1.09787	-2.83842	-2.58348	4.49342	4.99213	-1.25158	1.24065	0.334722
H	13.2	C26H28O15	579.136	579.136	1.60826	Luteolin 6-C-hexoside-8-C-pentoside	Flavonoids	#	561 [M-H]-18; 519 [M-H]-60; 489 [M-H]-90; 459 [M-H]-120; 399 [Aglycone (285)+113]; 369 [Aglycone (285)+83]				Marin et al. 2004 & Wahyuni et al. 2011	-2.38216	-3.55093	-1.17163	-3.1616	-2.65478	2.35136	-2.4644	-2.19511	1.32228	1.20484	2.36397	4.61837	1.46533	1.05737	0.461067	0.407588	-1.25331	-0.985617	0.896238	0.794897	2.02885	-1.81424	-0.696067	3.48907	1.19158	-2.5328	-2.8338	1.55804	2.98352	0.274507	-0.977263	0.204845
H	12.2	C27H30O16	609.148	609.146	2.7225	Luteolin 6,8-di-C-hexoside	Flavonoids		591 [M-H]-18; 519 [M-H]-90; 489 [M-H]-120; 399 [Aglycone (285)+113]; 369 [Aglycone (285)+83]				Marin et al. 2004 & Wahyuni et al. 2011	-3.24072	-0.252319	-0.860632	-2.32173	-2.45278	2.08147	-3.44701	-2.24651	1.07489	0.886387	1.98652	4.29295	1.13178	0.72433	0.560697	0.74586	-0.662951	-0.585875	0.571953	0.531628	1.67646	-2.45735	-0.465915	3.28784	0.779458	-2.93516	-2.0841	1.41413	2.61522	0.363201	-0.948612	0.236884
H	14	C26H28O15	579.137	579.136	2.45089	Luteolin 6-C-pentoside-8-C-hexoside	Flavonoids		561 [M-H]-18; 519 [M-H]-60; 489 [M-H]-90; 459 [M-H]-120; 399 [Aglycone (285)+113]; 369 [Aglycone (285)+83]				Marin et al. 2004 & Wahyuni et al. 2011	-2.94236	-1.55378	-1.47443	-1.98409	-2.30219	2.25975	-3.78182	-3.21476	1.18189	1.13991	2.26887	4.71108	1.37764	0.996717	0.445848	0.533851	-0.81535	-0.978408	0.896061	0.720323	1.93586	-1.59573	-0.376854	3.42094	1.22306	-2.85963	-3.57824	1.89101	3.04453	0.156851	-0.875047	0.128507
H	18.2		527.05											-3.61512	3.68539	2.80245	-3.67069	-3.39965	0.774853	-3.08048	-2.7159	-1.81858	-0.038379	0.553438	0.893034	-0.602877	-0.932126	2.48459	4.35688	3.41605	3.05995	-2.86412	-0.049136	0.600523	-3.00121	-0.377585	1.04179	2.36437	-0.313832	-1.69734	0.19282	0.569304	2.21244	-1.78384	0.953008
H	15	C21H20O11	447.095	447.093	3.08974	Luteolin 6-C-hexoside	Flavonoids	#	429 [M-H]-18; 357 [M-H]-90; 327 [M-H]-120				Marin et al. 2004 & Wahyuni et al. 2011	-3.39114	1.38703	0.375516	-3.80527	-4.45615	1.09667	-3.77266	-4.14223	1.04818	0.147202	0.797472	2.77976	0.157995	-0.297632	2.68008	3.73682	1.52266	1.10134	-0.431455	0.141775	0.782438	-2.07464	-0.327431	1.97327	1.03263	-1.11981	-4.43048	0.016904	1.16693	3.33527	1.05974	1.90923
H	15.4987	C21H20O11	447.094	447.093	2.67819	Luteolin 8-C-hexoside	Flavonoids		357 [M-H]-90; 327 [M-H]-120				Marin et al. 2004 & Wahyuni et al. 2011	-3.24208	1.29315	0.195275	-2.81687	-2.57702	0.822205	-2.50134	-3.68003	1.53516	-0.120435	0.517826	4.10113	0.229149	-0.665241	2.77868	3.32874	0.793677	0.459347	-0.487917	-0.329663	0.331928	-1.52722	-0.830315	2.10362	0.033893	-0.898043	-2.62683	-0.120435	1.32625	3.64162	-3.12199	2.05379
H	14.6	C28H32O16	623.163	623.168	7.88873	Quercetin-Methyl-O-hexose-O-rhamnose	Flavonoids			15.11	623.16 [M-H]-; 477.10 [M-H]-146.06; 461.11 [M-H]-162.05; 315.05 [M-H]-146.06-162.05	315.05 [M-H]-146.06-162.05; 301.03 [M-H]-14.02	MSn Fragments	-1.46084	2.3925	0.618236	-2.72271	-1.56229	0.800828	-3.20362	-1.63248	1.13281	-0.935298	1.0029	5.51882	2.5144	-0.042989	-1.87169	3.50127	0.334443	0.083899	-1.28052	-1.18592	1.52665	-2.36175	0.292007	2.32571	1.3925	1.84553	-1.36153	0.958368	-0.292954	-1.11283	-2.5714	-2.64205
H	20.6		815.205											-1.15084	-1.12506	-2.43931	-2.46035	-1.64269	3.28904	-1.21568	-1.97972	-0.667699	2.11294	2.79703	5.33706	2.02107	1.70407	-1.16876	1.58837	1.90163	-0.195329	-0.931805	-1.14515	1.94394	-0.477892	-1.18253	2.7761	-1.0208	-2.00076	-0.695489	1.20975	-1.33972	-1.24352	-1.60804	-0.989882
H	19.2	C21H20O11	447.094	447.093	2.26888	Quercetin 3-O-rhamnoside	Flavonoids		301 [M-H]-146				Marin et al. 2004 & Wahyuni et al. 2011	-0.558952	-0.551279	-3.3949	-1.48765	-4.22804	2.14297	-2.22706	-3.68377	3.3794	0.607978	3.00404	6.66122	4.30828	2.13882	1.24455	3.1565	-1.20883	-2.48516	-3.48443	-0.437274	3.27805	-4.22023	1.93742	4.62173	-1.66676	-2.93617	-4.05355	-4.16437	-3.83917	3.17859	2.63219	2.33583
H	12.9	C27H30O16	609.146	609.146	0.117213	Quercetin 3-O-rhamnoside-7-O-glucoside	Flavonoids		463 [M-H]-146; 447 [M-H]-162; 301 [M-H]-146-162				Marin et al. 2004 & Wahyuni et al. 2011	-3.4809	2.78445	1.20015	-4.01291	-5.13918	2.82122	-4.87696	-4.28477	1.50711	0.104494	3.47795	6.4117	3.93395	1.88174	1.15312	2.6099	1.51846	1.2241	-5.56868	-1.44138	2.17427	-3.81286	1.09911	3.98768	-0.125803	-1.26887	-3.67805	-4.70493	-2.39086	2.59276	2.60952	1.69447
H	18.6	C27H30O16	609.147	609.146	0.918335	Quercetin rhamnoside-glucoside	Flavonoids		447 [M-H]-162; 301 [M-H]-162-146				Marin et al. 2004 & Wahyuni et al. 2011	-3.03206	0.650146	-2.17357	-2.10012	-1.69395	1.58483	-3.3186	-1.79259	0.557353	1.03773	1.83627	7.64726	3.33412	0.511223	-0.744538	3.6921	0.582356	0.271048	-2.21158	-1.7111	1.6263	-2.66565	0.490238	2.34146	-0.271603	0.004812	-1.83858	-2.82958	-2.94088	1.85691	0.431069	0.869156
H	27.2	C44H74O21	937.461	937.465	4.1906	Capsianoside XVII	Acyclic diterpenoids						Dictionary of Natural Products (MS based)	-1.98229	-1.04171	-0.972468	-1.4628	3.0245	2.20283	2.83102	3.61335	-1.24636	3.61335	1.20541	2.18727	-0.772295	2.33822	-2.21513	-3.58616	-1.37358	-1.20304	-1.76804	-1.73919	2.9603	-0.108166	3.77917	5.3782	-2.8552	-1.9544	-1.08366	-1.44781	-2.13623	-1.43266	-1.6128	-1.13963
H	36.8		410.122											-2.15851	-0.184701	-0.785584	-1.63934	-0.423897	2.19442	-1.4375	-1.02172	-0.692239	2.90625	1.54577	1.73559	-1.04371	1.34451	-0.500968	-0.31591	-0.961953	-0.149479	-0.380698	2.09477	2.95516	-1.0864	-0.340144	1.95516	-0.108458	-1.21697	-1.34766	2.91791	-0.074797	-0.892704	-0.756756	-2.12942
H	34.8		407.103											-0.764778	-1.56834	-0.706169	-1.77006	-1.26898	3.20627	-0.864202	0.834064	-1.33832	3.48568	2.48242	1.09539	0.034719	2.1039	-0.698453	-0.40004	-0.886285	-0.718722	-0.673801	2.18095	5.057	-0.37688	-0.581656	2.18235	-0.915232	-1.63646	-2.34294	-0.620108	-0.897794	-1.6325	-0.972779	-1.02825
H	42.7		393.124											-3.22926	-2.75946	-2.39236	-2.25308	-2.38126	5.78916	-2.24332	3.27155	-2.31839	6.42119	3.66776	1.85674	1.18306	4.6393	-2.20002	-1.98395	-2.07433	-1.7739	0.769966	5.93405	4.34517	-2.62658	4.42452	5.4608	-2.66812	-2.52271	-1.7696	-1.98395	-2.47032	-2.8671	-2.4251	-2.82045
H	22.6		263.078											1.43689	-1.16963	-2.2439	-1.58994	-1.21645	3.97982	-2.53041	1.49514	1.39857	4.15674	2.30694	-0.186674	-0.641492	3.02904	-1.78133	-1.70256	-0.795729	-1.37246	-1.05912	3.00556	3.6158	-1.08962	0.171913	3.56231	-0.645835	-1.08247	-2.82161	-0.483228	-1.75689	-0.701604	-0.76831	-2.51946
H	29.4		411.134											3.33808	-4.86706	-3.1884	-3.43384	-1.98295	5.557	-4.49816	4.32956	2.21609	5.88319	4.72813	4.09606	1.91337	4.43029	1.41679	-3.71525	-3.42	-3.31964	-3.90192	3.86356	5.99584	-5.06654	1.30987	5.5155	-4.38847	-3.27429	-3.80276	-1.89114	-4.45222	2.65005	1.26211	-3.30286
H	14.1		530.163											-1.88955	-1.9363	1.27857	-0.807795	-0.894378	2.0204	-1.81153	-1.5555	-2.75536	1.14058	0.857021	2.76782	0.391047	-1.70939	0.705743	3.53571	2.93948	2.9364	-1.32119	0.860151	0.920867	-1.07838	0.449103	2.54688	2.15658	-1.69899	-0.835168	-1.95131	-1.92369	-2.02592	-0.473583	-0.838336
H	22.3		307.123											-1.97827	-1.71588	0.076349	-0.667318	-1.62186	3.92362	-0.384219	-0.46197	-1.6501	2.52339	4.0842	0.15176	0.166557	3.05738	-2.43916	-0.586198	3.30172	3.92362	-1.84053	1.10459	3.2011	-0.94131	-1.05618	2.50895	-2.15463	-1.56356	-1.12767	-1.43961	-1.63874	-2.08498	-0.595156	-2.0759
H	2.49		175.024											0.496734	0.133551	0.84426	0.161503	0.587635	0.856499	0.496734	0.763338	-0.734175	0.997928	0.853941	0.86766	0.763547	0.678937	-1.34121	-0.845514	0.524215	0.46176	-2.16489	0.502774	0.872332	-0.714186	-0.529224	0.495725	0.242249	0.675376	-0.065457	-1.39448	-1.00065	-1.5609	-1.00636	-0.919649
H	17.2		433.209											1.51956	0.981439	1.70754	0.7256	0.387432	1.54419	0.096916	0.113467	-1.99141	1.5684	1.81433	1.93563	-0.036709	0.418844	-1.35514	1.45609	3.08438	2.89632	-3.66317	-0.009751	0.981439	0.648196	1.18829	1.40546	-0.474241	-2.47655	-2.40064	-3.97032	-2.06648	-1.30824	-1.96777	-2.75312
