# Supplementary material for: Metabolomics and molecular marker analysis to explore pepper (Capsicum sp.) biodiversity
Source: Metabolomics. 2012 Jun 2;9(1):130–44. doi: 10.1007/s11306-012-0432-6 (PMC3548101; doi:10.1007/s11306-012-0432-6)
Supplement: Supplementary file 2 — Supplementary material 3 (XLSX 171 kb) [file 11306_2012_432_MOESM2_ESM.xlsx]

## Sheet: Sheet1
Table S2. Volatile metabolite composition of 32 Capsicum accessions
												red	red	brown	red	red	red	red	red	yellow	red	dark red	red	red	red	red	red	brown	brown	red	red	brown	red	red	dark brown	red	salmon	orange	red	red	red	red	red
												mild pungent	mild pungent	pungent	mild pungent	mild pungent	low	high	high	very high	low	low	low	low	low	very high	very high	very high	very high	very high	low	low	very high	very high	very high	very high	very high	very high	very high	very high	very high	very high	mild pungent
												Indonesia	Surinam	Peru	Indonesia	Indonesia	Netherlands	SriLanka	SriLanka	Yemen	USA	USA	Zambia	USA	USA	Bolivia	Peru	USA	Netherlands	Jamaica	Mexico	USA	Mexico	Mexico	n.d.	Surinam	Brazil	Brazil	Indonesia	USA	Chile	n.d.	Brazil
												I2 Tit super	I1 PI 281428	I1 PI 315023 (Mishme Black)	Laris HS	Jatilaba	Bruinsma Wonder	PBC 473 - none - cayenne	PBC 535 - IR - 12x1cm - cayenne	Bisbas	California Wonder 300	Keystone Resistant Giant	Long Sweet	Sweet Banana	Yolo Wonder L	No. 1553	Miscucho colorado; PI 152225; 1SCA no.6	No.4661; PI 159236	No.4661 Selection; PI 159236 Selection	AC 1979	CM 331; Criollos de Morelos	Sweet Chocolate	Chili Serrano; PI 281367; No. 999	Chili de Arbol; PI 281370; No. 1184	AC 2212	No.1720; PI 281426; 1GAA	RU 72-194	RU 72-241	Lombok	Tabasco	Aji Blanco Christal; CAP 333		RU 72-51
												C. annuum	C. chinense	C. chinense	C. annuum	C. annuum	C. annuum	C. annuum	C. annuum	C. annuum	C. annuum	C. annuum	C. annuum	C. annuum	C. annuum	C. baccatum var. baccatum	C. chinense	C. chinense	C. chinense	C. annuum	C. annuum	C. annuum	C. annuum	C. annuum	C. annuum	C. chinense	C. chinense	C. chinense	C. frutescens	C. frutescens	C. baccatum var. pendulum	C. baccatum var. pendulum	C. baccatum var. pendulum
Cluster	Compound ID/raw file	RT (min)	Mass	RI	Putative Name	Synonim	MF	RI lib	RI dev	max MS signal intensity	Compound Group	1	2	3	4	5	6	7	8	9	10	11	12	13	14	15	16	17	18	19	20	21	22	23	24	25	26	27	28	29	30	31	32
A	3581	22.6099	69	1118.99	2,6-Nonadienal, (E,Z)-	2,6-Nonadienal, (E,Z)-	877.5	1079	39.9885	2053970		-2.7092	1.50174	1.01051	2.42876	0.475029	-3.53804	3.25493	-0.023092	2.84203	-3.14603	-3.41801	-2.14311	-3.54712	-3.38727	-2.1887	1.57361	-0.213558	-0.80107	4.96858	-0.447864	-2.47993	-3.43324	6.93091	2.72933	3.41146	2.63468	0.090121	1.71562	-0.103675	-0.235339	-3.54381	-0.208265
A	10964	35.8426	119	1540.92	unknown_10964					26236		-1.09906	0.920948	1.66636	-1.17803	0.868942	-0.060412	0.039808	0.469736	-1.27427	0.600969	-1.05456	0.315031	0.207564	-0.669598	0.865857	0.553115	-0.812986	-1.20291	-0.770972	0.289265	-0.495886	-1.29397	1.65155	-1.21022	3.47383	1.47544	1.76971	-1.23649	-1.13723	0.714197	-1.18361	-1.2021
A	11176	36.2556	69	1556.88	unknown_11176					168333		-1.36897	4.22674	1.90855	-1.51269	0.913707	-1.54358	-0.355208	-1.48165	1.06869	-1.45363	-1.42072	-1.39259	-1.47923	-1.39006	1.16179	3.99542	-1.36822	-1.48488	4.0466	-1.37722	-1.37647	-1.57686	5.52106	0.063019	6.01938	0.320965	-1.5061	-1.46158	-1.33134	-1.39233	-1.52014	-1.45244
A	11201	36.2971	41	1559.42	Longipinanol. epi-		688	1564	4.58292	167927	sesquiterpene	-1.12572	4.5725	2.66399	-1.09925	1.5467	-1.05247	-1.08214	-1.05963	-1.06043	-1.08295	-0.974471	-1.06309	-0.671156	-1.10912	-0.994913	4.62042	-1.01488	-0.961746	-1.10994	-1.1383	-1.13494	-0.994151	5.24647	0.330975	6.40893	-1.07245	-1.19323	-1.01102	-1.02107	-0.217941	-1.06283	-1.08214
A	6387	28.0343	85	1274.86	Cyclopentanol, 1-ethyl-		744.5			645816		-0.334236	5.15754	0.727127	-1.50279	-1.16291	-0.618321	-1.76422	-1.73456	-1.3425	-1.63787	-0.894785	-0.991522	0.63403	-1.36264	3.41947	1.90773	1.04055	0.561892	1.2943	-1.26273	-0.844898	0.412684	0.836904	-2.29638	2.49105	0.043841	-0.640265	0.438156	-4.10626	0.676314	1.62838	1.2269
A	802	14.5681	45	898.131	2-Heptanol	2-Heptanol	830	911.4	13.2688	170790		-1.69252	2.58998	1.81616	-1.4386	-3.01213	0.774944	-1.63969	-0.588615	-1.75533	0.722415	0.109722	-0.668902	-0.294516	0.158887	-0.522183	1.62187	0.727668	0.620939	-3.50813	-0.320536	0.764462	0.924744	-1.26076	-3.15184	3.99741	0.273509	-1.35932	0.433923	0.188786	2.07844	0.937651	2.47158
A	9602	33.9598	73	1470.74	unknown_9602					214287		0.043164	0.152717	0.396388	-0.00947	0.060742	-0.448752	-0.493551	-0.536391	-1.10617	0.476501	-0.754147	0.117408	0.321006	-0.143589	-0.118537	0.638013	-0.142238	-1.36975	-0.089657	-0.059274	0.23046	0.393165	0.742204	-0.424596	1.16413	-0.138274	-0.367071	-0.442593	-0.206562	1.1054	0.156255	0.853059
A	11741	38.3981	73	1643.28	unknown_11741					37600		-0.180788	0.451811	0.371843	-0.297378	-0.02196	0.0178	-0.520287	-0.487424	-0.71282	0.463487	-0.793275	-0.163985	0.58299	-0.180432	-0.141864	0.315463	0.059731	-0.715841	-0.128251	-0.024196	-0.090077	0.490464	0.594339	-0.246778	1.04733	-0.418329	0.098546	-0.22672	-0.203831	0.564644	0.146241	0.349561
A	2280	19.8588	41	1044.01	unknown_2280					53926		-0.139107	0.926385	1.58713	-2.79537	-2.73748	0.413143	-0.190186	-2.75547	0.276733	0.558012	-0.860116	-0.428985	0.020168	0.571879	1.83953	-2.84811	1.32629	1.30002	1.22905	-2.85652	0.439166	-0.322248	-2.8599	-0.655606	1.22731	2.40471	2.45396	3.00285	-0.091014	1.55262	-2.79052	1.20169
A	5103	25.6202	43	1203.89	Heptyl 2-methylpropanoate	Propanoic acid, 2-methyl-, heptyl ester	773.5	1250	46.1082	166536	methyl-branched ester	-0.1315	-0.687429	1.59706	-0.013789	-4.33097	0.396475	0.08981	-4.34128	-0.053978	0.210279	0.282128	-1.20248	0.441313	0.692978	3.16776	1.31025	0.021796	-0.157229	0.183393	0.208512	0.357785	0.282418	0.317873	-0.210993	-4.3605	1.25646	0.905164	2.06121	0.164672	0.901134	0.384525	0.257151
A	4288	24.1445	43	1161.74	2-Nonenal, (E)- or (Z)-	2-nonenal	869	1163	1.25818	127413		-0.573646	-0.413223	-0.26648	-0.629755	-0.217173	-0.163577	-0.891143	0.070828	0.096877	0.259176	-0.062288	0.056771	0.164237	-0.003818	2.19164	-0.890513	-0.602319	-0.732279	-0.361346	-0.048485	0.235301	0.537556	0.118601	-0.22893	-0.380515	2.0591	1.03707	1.01866	-0.767605	-0.214809	-0.186469	-0.211451
A	5529	26.3759	67	1226.06	unknown_5529					3505890		5.50627	-2.4264	-2.61111	4.52231	-2.5204	-2.49962	-2.3992	-2.58899	-2.48076	1.82239	2.87975	-2.4435	-2.46214	1.75416	7.16398	-2.50375	-2.54318	-2.50292	-2.46698	-2.37175	2.72988	4.9896	-2.47344	0.89733	-2.37856	7.84439	-2.40924	9.27845	-2.41936	-2.57588	-2.43269	0.121346
A	1073	16.2812	70	945.688	1-Hexanol, 4-methyl-, (S)-		801			70496		0.543836	0.469612	-1.14508	-0.41427	-0.331653	-0.018126	-0.28733	-0.153507	0.145861	-0.480546	0.062249	-0.285785	0.264259	-0.632102	0.754354	-1.37517	-2.51159	-2.63637	-0.750103	0.384453	0.336699	-0.202115	0.350431	-0.461477	3.6229	2.56094	2.81552	0.623723	1.74797	-0.779262	-0.853311	-1.36501
A	5439	26.0568	41	1217.44	Octanoic Acid	Octanoic Acid	676	1179.71	37.7218	146168		1.57576	0.92084	-3.1628	0.657696	0.971689	0.383575	0.476847	1.40642	-0.313856	0.175887	0.769029	0.709245	-0.818316	0.112937	1.67291	1.77098	-3.15586	-3.28707	-0.74834	-3.33504	0.003774	1.93924	0.239573	-0.113446	1.84551	-3.15048	4.10738	2.0949	2.24036	-3.26781	0.549192	-3.27072
A	1295	17.2143	56	971	2-heptanethiol	2-heptanethiol	800	970	1	29641		-0.305895	-1.19813	-1.35862	-0.0632755	-1.35092	0.414378	-0.754423	0.0897178	-0.176721	0.689725	0.742847	0.446972	-0.15976	0.516485	1.70344	-0.901252	-0.841991	-0.910326	-1.19896	0.355463	-1.04597	-1.07987	-0.106524	-1.21248	1.0843	1.98418	2.22588	0.272271	0.804468	1.19393	-0.527498	0.668559
A	6624	28.4829	57	1289.47	2,4-Decadienal, (E,Z)-	(E,Z)-2,4-Decadienal	803.5	1290	0.53211	481350		-0.985009	0.466373	1.96192	-0.995083	-1.11478	-0.621305	0.636661	-0.953035	0.117391	-1.89173	-0.645091	-0.903287	-0.723767	-0.587248	3.23955	4.73037	-0.84106	-0.836702	1.61676	-1.00019	-0.545614	0.448808	0.156613	-1.08864	0.649219	1.39987	1.73916	-4.28895	0.833785	0.751277	-0.041019	-0.685273
A	8256	31.4577	57	1384.15	alpha-Ylangene	Ylangene	755.5	1367.56	16.591	782446	sesquiterpene	-0.130207	-0.250967	2.97509	-0.126429	-1.04468	-2.09285	0.028238	-0.771331	1.37561	-2.16496	-2.3871	-1.46979	-0.883266	-1.8288	3.35072	3.42411	-0.227713	-0.412224	2.6546	-1.89894	-2.08656	1.75687	2.13884	-0.99112	0.75251	1.67917	2.71715	-6.19808	0.434446	-1.02519	2.64049	0.062336
A	10469	35.1992	119	1516.06	unknown_10469					27575		-0.795922	-0.551307	0.626359	-0.783245	-0.820803	-0.88707	-0.827294	-0.844475	2.51803	-0.839545	-0.737442	-0.695766	-0.721483	-0.765996	2.65931	-0.421639	-0.845298	-0.813535	3.87421	-0.699732	-0.914453	2.74706	1.00242	-0.759386	2.51354	-0.913589	0.045695	-0.807908	1.64641	-0.878618	-0.569555	-0.738971
A	10710	35.5711	79	1530.1	unknown_10710					62468		-1.42702	-0.220877	1.55781	-1.53488	-1.49909	-1.44935	-1.49909	-1.57496	2.82873	-1.52013	-1.51282	-1.43468	-1.46026	-1.5937	3.90036	1.67751	-1.48232	-1.5007	4.37254	-1.48073	-1.63547	3.0372	1.08212	-1.50715	3.41615	2.13813	2.83436	-1.49428	0.751031	-1.47283	1.15921	-1.4548
A	12161	39.3954	57	1685.95	Heptadecane	Heptadecane	858			1034090		0.037409	0.524738	2.78837	-2.53856	-1.55045	-1.81745	-1.61838	-1.85994	2.62662	-0.725032	-2.5955	-1.69581	2.07654	-1.46727	6.22963	-0.637637	-1.69324	-2.20262	6.37649	-0.581049	1.29893	5.07887	4.47595	-2.93656	0.964318	-3.78037	-3.64018	-3.76921	4.73107	-1.73121	1.50655	-1.87502
A	11003	35.949	57	1544.78	2-Methylpentadecane	2-Methylpentadecane	852.5	1564	19.2206	2026550		1.04678	1.72319	2.45579	-4.41849	-1.56969	-4.43949	-0.625757	-3.05967	3.65052	-2.87282	-4.35879	-1.76684	1.5338	-2.84049	4.93898	-2.7259	-1.9101	-2.84023	5.23836	-1.01139	0.770183	6.27267	3.84081	-1.1959	1.36455	-1.15708	1.76833	-4.45586	3.75778	-0.231248	4.59234	-1.47434
A	9848	34.2493	57	1481.21	Pentadecane	Pentadecane	847			2834320		-0.804833	1.13936	3.76993	-3.25873	-3.14239	-2.51852	1.09327	-2.72451	1.83082	-2.42331	-1.37078	-2.51565	-0.522451	-2.02089	5.8603	-1.70032	-2.15855	-2.53003	5.5439	-1.85186	-1.22563	4.4556	3.85324	-1.15264	2.16393	1.16993	2.48216	-5.60524	2.7087	-0.786337	4.45456	-2.21303
A	7744	30.3954	57	1349.32	Tridecane, 2-methyl-	2-Methyltridecane	880.5	1365	15.6766	3780820		-0.634979	-0.131151	3.52274	-2.75011	-0.999614	-3.33559	1.13196	-0.998975	3.5693	-3.09534	-2.31399	-1.81216	0.272964	-2.38553	4.01005	0.324018	-1.2312	-1.93175	5.0612	-1.46404	-1.1687	3.50284	2.56117	1.19231	0.321962	0.018812	2.19678	-7.01891	2.80365	-0.34008	3.1755	-2.05317
A	9301	33.2517	57	1445.54	Tetradecane, 2-methyl-	2-methyltetradecane	850.5	1462	16.4622	3059340		-1.58355	0.744568	4.89628	-4.67475	-3.29854	-4.36978	1.34803	-2.65422	2.97985	-2.84672	-2.90473	-2.19691	0.730698	-2.65395	4.43921	-1.57528	-0.919846	-1.51566	4.33816	-1.55898	-0.193779	3.91012	2.35196	1.53124	2.97317	2.0013	3.30807	-6.75776	3.08541	-0.177662	2.5181	-1.27406
A	5592	26.4286	67	1227.44	3-Hexen-1-ol, 2-methylbutanoate, (Z)-		879.5			3353550	methyl-branched ester	-6.36284	3.54296	4.6354	0.72784	2.06683	-0.767099	1.62568	2.20663	-0.124643	-1.22211	-1.28603	0.604393	-3.85784	-3.17428	3.17595	2.79576	-1.60978	-1.3593	4.23825	0.490694	-6.39745	1.29806	2.67034	0.296534	3.42973	-6.38428	2.54268	-6.36893	5.39204	-0.219507	0.69701	-3.30273
A	11627	37.3888	43	1601.88	unknown_11627					26517		-0.798371	0.643719	2.36963	-0.846996	-0.644473	-0.671398	-0.753727	-0.788512	-0.73783	-0.754527	-0.777906	-0.801673	-0.892031	-0.715085	2.07685	-0.680486	-0.809129	-0.669135	2.16013	-0.83173	-0.73152	-0.73704	-0.781162	-0.682007	1.63794	-0.709648	2.70316	-0.746552	3.98739	-0.757729	2.56276	-0.822898
A	9228	33.1514	133	1442.01	unknown_9228					98808		-0.464525	0.347363	1.26795	-1.93432	0.740847	1.22122	-1.88942	-0.461639	3.41381	-1.58497	0.678509	-0.420149	1.47365	-2.05267	-1.8519	3.21917	-2.00315	-1.89253	4.63622	-0.453303	0.995903	3.54394	1.60147	-1.55267	-1.8519	1.41684	0.843703	-0.983149	-1.86557	-0.115014	-1.97407	-2.04963
A	10564	35.3115	119	1520.72	beta-Himachalene	.beta.-Himachalene	866	1517	3.72219	570767	sesquiterpene	-0.967134	-1.08903	-0.946035	-0.90788	-0.971226	-0.981921	-0.875301	-0.971226	6.7634	-0.960608	-1.00021	-0.989926	-0.937201	-0.892275	-1.00943	-0.905528	-0.990204	-0.914169	8.1604	-0.970407	-0.996863	7.15386	5.14655	-0.938404	-1.03748	-1.09081	-0.941211	-1.00439	-1.05736	-0.963052	-0.918905	-0.996029
A	11097	36.1672	57	1552.98	Pentadecane, 3-methyl-	3-Methylpentadecane	750	1570	17.0206	111927		1.61346	-1.03102	-1.03347	0.603378	-1.07322	-0.96409	-0.091392	-0.20733	3.98469	-1.00756	-0.866268	-0.976864	0.621132	-1.11065	-1.02613	-1.02939	-0.915103	-0.962534	5.07632	-0.927954	-0.938623	5.69617	3.56001	-1.02127	-0.969551	-1.08503	-0.9571	-1.06652	-0.975817	-1.09522	-0.910595	1.08753
A	10334	35.0045	93	1508.35	Isorotundene		809.5	1503	5.34907	21907	sesquiterpene	-0.392549	0.291453	-1.17418	-1.06037	-0.491946	-0.221654	-0.555698	-0.350479	2.26001	-0.755188	-0.724334	-0.612572	-1.05422	-0.757685	3.19035	-1.11696	-1.00148	-1.12338	3.2599	-0.177521	0.970318	3.09967	1.51285	-1.15307	-1.07821	0.362735	-1.1918	-1.277	-1.00148	-0.70553	1.76046	1.26955
A	10368	35.0223	161	1509.88	unknown_10368					39270		-0.819163	-0.757483	-0.813293	-0.755873	-0.885358	-0.747854	-0.767987	0.302828	2.46635	-0.780202	-0.790051	-0.827309	-0.854893	-0.751859	3.73244	-0.746255	-0.780202	-0.846305	3.78022	-0.848876	-0.73353	3.71796	1.48041	-0.698331	-0.702975	-0.812457	-0.668505	-0.862664	-0.679141	-0.711528	1.18231	1.97958
A	7595	30.106	41	1340.21	unknown_7595					3301320		-1.00414	-1.11187	-1.07664	0.697572	1.10536	-1.21256	1.53147	0.893796	3.7888	-1.09174	-1.13145	0.528225	-1.02994	-1.15464	10.7098	-1.23181	-1.00866	-1.13392	6.43432	-1.14549	-1.13474	-1.14217	-1.2039	-0.210172	-1.15047	-1.00339	-1.12326	-1.08696	-1.00189	-1.20909	-1.06012	-1.03033
A	9371	33.4231	55	1451.58	unknown_9371					62768		-0.324019	-0.42668	-0.362767	-0.343659	-0.314687	-0.288567	-0.489174	-0.4918	0.126661	-0.259923	-0.406712	-0.423889	-0.314687	-0.490048	5.71824	-0.35159	-0.467465	-0.464022	0.610946	-0.421661	-0.389462	-0.392733	-0.385386	-0.327926	-0.389462	3.99455	-0.27342	-0.423332	-0.272667	-0.391097	-0.228182	-0.335378
A	1049	16.1218	57	941.63	unknown_1049					786551		-0.618616	0.710446	-0.340246	-0.644498	-0.08858	-0.662815	-0.76321	-0.685434	0.483043	-0.75123	-0.68951	-0.647931	-0.705933	-0.725053	9.07733	-0.61009	-0.633461	-0.674081	-0.608546	-0.700987	-0.646082	0.032188	-0.710896	-0.681775	-0.679747	1.03392	1.52446	-0.627192	1.63078	-0.253199	0.291588	-0.634639
A	7666	30.2242	99	1343.81	unknown_7666					4133360		-0.351117	-0.411125	-0.494663	-0.508218	-0.537452	-0.542672	-0.423111	-0.476232	0.25456	-0.396872	-0.497195	-0.430618	-0.374977	-0.378862	11.709	-0.554929	-0.467931	-0.347305	-0.432772	-0.378862	-0.365694	-0.382758	-0.421506	-0.435601	-0.471246	-0.350354	0.415764	-0.407151	-0.393723	-0.235992	-0.441684	-0.468759
A	8137	31.2334	69	1376.9	unknown_8137					199111		0.587813	-1.47047	1.25124	-0.729336	-1.07487	0.584988	-0.026405	-0.141204	-1.67321	0.804223	0.422968	0.58569	-0.658231	0.295955	3.46514	1.7254	-0.667647	-0.955202	-2.63809	-0.051014	-0.949409	-0.578242	0.182776	-1.13051	-1.02916	0.093053	0.287257	1.89019	1.19067	0.202141	0.036224	0.167268
A	2337	20.0302	56	1048.04	Butyl isovalerate	Butyl isovalerate	702	1049.5	1.45879	46810		-0.410995	0.567242	-0.156674	-1.06282	-1.58414	-1.14535	0.859695	-1.49819	-1.52421	-0.544827	-1.60522	-0.183054	0.813385	-1.54993	4.00232	0.765539	0.916847	0.932126	-0.497053	-0.35086	-0.658052	-0.815007	-1.38027	-0.517087	-1.70237	0.777494	1.74454	4.01167	1.7319	2.77648	-1.54836	-1.16478
A	6013	26.9306	70	1242.43	Isopentyl hexanoate	isoamyl hexanoate	733.5	1245	2.56918	813635	methyl-branched ester	-1.29673	-0.000857	-1.30239	-1.3594	-1.37209	-1.22281	-1.31868	-1.27511	-0.724737	-1.34848	-1.33516	-1.24548	-1.24755	-1.29512	8.5106	3.38808	-1.367	-1.3302	3.12683	-1.34932	-1.31051	2.54418	1.96219	-1.32525	-1.22511	-1.37124	-1.26718	7.13542	-1.42579	1.22444	1.72727	-1.30279
A	7371	29.7816	55	1329.67	unknown_7371					56814		-0.280574	-0.420205	-0.287679	-0.239429	-0.326987	-0.374104	-0.315647	-0.294024	-0.24096	-0.302794	-0.239429	-0.271154	-0.327801	-0.399533	5.61162	-0.291641	-0.421073	-0.388458	-0.35989	-0.356565	-0.296411	-0.364056	-0.264131	-0.24211	-0.303594	-0.281362	-0.307601	3.78786	-0.32943	-0.239429	-0.24326	-0.390157
A	12437	41.3843	55	1775.36	unknown_12437					22326		-0.273193	-0.242286	-0.282033	-0.274797	-0.37439	-0.320419	-0.247786	-0.234467	-0.436725	-0.232129	-0.199794	-0.256469	-0.299058	-0.327056	3.90821	-0.338745	-0.248572	-0.370956	0.389982	-0.37353	-0.311343	-0.257261	-0.322905	-0.303551	-0.30069	-0.276402	-0.250149	4.13788	-0.295799	-0.228241	-0.305597	-0.251726
A	3504	22.4916	56	1114.41	unknown_3504					678325		-0.797502	-0.757974	-0.886769	-0.875728	-0.806345	-0.777603	-0.861414	-0.910843	-0.868132	-0.812001	-0.929167	-0.865329	-0.851396	-0.702141	8.75989	2.17652	-0.829104	-0.662916	-0.189744	-0.759535	-0.801516	-0.786325	-0.739378	-0.889757	-0.824197	-0.812001	-0.803123	4.65079	1.51009	3.02585	0.402388	-0.725587
A	9168	33.1042	43	1439.95	unknown_9168					1168320		-1.05684	-0.964054	-1.02301	-1.06629	-1.00227	-0.943341	-0.992414	-1.00309	-0.986697	-0.948889	-0.895117	-0.993778	-1.08274	-0.883688	9.32647	3.50613	-0.945716	-0.962449	-1.05684	-1.06629	-1.04237	-0.91592	-0.895882	-0.956052	-0.95685	-0.970488	-0.928391	6.64532	4.54948	-0.98344	2.45514	-0.959647
A	10071	34.6446	57	1495.45	unknown_10071					199855		-1.21353	1.52302	1.03122	-1.11802	-1.12666	-1.0336	-1.03656	-1.2363	2.1865	-1.21019	-1.0832	-1.08294	-1.10089	-1.10166	3.67523	6.60287	-1.12272	-1.14012	3.40104	-1.08396	-1.21688	2.36086	2.21079	-1.1829	-1.02109	-1.17473	-1.12037	-1.08856	2.86038	-1.10787	-1.08014	-1.16904
A	10820	35.6537	43	1533.47	unknown_10820					244383		-1.52465	-1.50712	-0.043585	-1.63114	-1.53835	-1.46573	-1.58274	-1.37835	-0.971856	-1.5886	-1.56779	-1.62396	-1.56779	-1.60123	6.09283	6.52163	-1.53673	-1.59701	1.29184	-1.47654	-1.50395	2.53706	0.312971	-1.48393	3.7676	2.79664	-1.49371	5.45018	3.50179	-1.58609	-1.60546	-0.396216
A	10437	35.1696	95	1514.74	unknown_10437					204612		-0.90988	-0.356155	-0.901477	-0.999979	-0.879555	-0.974114	-0.942424	-1.07875	-0.649785	-1.08826	-0.993469	-0.953174	-1.06333	-0.902239	5.28294	6.83447	-0.931494	-0.963738	1.30917	-0.999979	-1.09608	0.544738	-0.874312	-1.05526	-0.890851	1.99491	0.570778	2.80586	3.00216	-0.981342	-0.909114	-0.950281
A	11342	36.5685	43	1569.59	unknown_11342					284706		-1.25677	-1.2715	-1.21979	-1.37905	-1.39329	-1.23255	-1.25433	-1.23095	-1.28223	-1.2584	-1.28057	-1.28971	-1.23575	-1.34316	7.00374	6.00505	-1.16911	-1.15008	2.24805	-1.27479	-1.219	2.73655	-1.22297	-1.20794	1.3464	1.76845	4.43681	2.71482	0.718184	-1.25433	-1.23816	-1.31364
A	9476	33.7595	82	1463.33	unknown_9476					41757		-0.618986	-0.508399	0.003232	-0.515567	-0.482418	-0.534857	-0.569247	-0.425805	-0.594323	-0.519564	-0.583404	-0.643204	-0.586755	-0.585917	4.40494	4.9285	-0.613849	-0.425805	0.582051	-0.418322	-0.57506	0.727773	0.75814	-0.586755	2.05374	-0.493383	-0.480859	-0.57506	-0.565936	-0.551131	-0.509989	-0.493776
A	11239	36.4446	43	1564.03	unknown_11239					206730		-0.72747	-0.779536	-0.686979	-0.828557	-0.892272	-0.748544	-0.83522	-0.816145	-0.867301	-0.89401	-0.832718	-0.735239	-0.770727	-0.673482	7.00223	5.55035	-0.742268	-0.822751	2.24199	-0.751692	-0.772325	1.10294	-0.685473	-0.794068	2.82649	1.73097	-0.708229	-0.785977	-0.894879	-0.802205	-0.777931	-0.828973
A	11281	36.5273	57	1567.27	hexyl octanoate	hexyl octanoate	759	1581	13.7297	196982	methyl-branched ester	-1.08591	-0.947124	-0.978464	-1.05055	-1.12987	-1.09259	-1.05544	-1.00419	0.528709	-0.973065	-1.03923	-1.03708	-0.96999	0.241829	6.6495	5.97157	-0.977692	-1.06279	2.33486	-1.05299	-1.01842	0.886136	-0.993222	-0.99713	2.49655	2.82519	-0.995565	-1.0105	0.577094	-1.03279	-0.003013	-1.0038
A	9068	32.9565	69	1436.03	Sesquisabinene A		653.5	1435	1.03059	569094	sesquiterpene	-0.913676	2.17213	-0.894163	-0.90856	-0.778426	-0.788572	-0.776094	-0.936057	-0.615344	-0.810671	-0.811467	-0.79695	-0.804322	-0.778426	8.39122	7.24467	-0.874079	-0.863316	0.238968	-0.805115	-0.863316	-0.769897	1.71047	-0.870758	-0.864141	-0.957029	-0.84936	-0.714533	-0.968518	0.162843	0.884989	-0.792494
A	10105	34.733	43	1499.15	unknown_10105					232687		-0.511967	-0.528375	-0.59347	-0.604196	-0.548951	-0.515856	-0.49728	-0.529947	-0.570634	-0.62421	-0.537045	-0.551078	-0.554541	-0.541002	5.40187	7.42119	-0.567401	-0.589365	2.24111	-0.566594	-0.633477	-0.643655	-0.488082	-0.485028	-0.718777	-0.487318	-0.432615	0.577642	-0.629258	-0.578748	-0.586908	-0.526019
A	9016	32.8386	43	1431.92	unknown_9016					975284		-0.815548	2.55045	-3.48021	-2.02942	-2.03811	0.154902	0.011989	-3.45984	-3.48733	-0.565245	-0.157577	-0.343944	-0.573219	-0.007429	6.50814	5.76564	-3.57986	-3.55222	-3.52023	-3.4653	-1.39275	2.08014	2.45108	-1.21593	2.95105	2.01871	2.21493	4.49744	3.59069	0.539431	0.837919	-2.48833
A	9048	32.9332	41	1433.97	unknown_9048					443983		-1.59263	2.92983	-1.66888	-1.51421	-1.58632	-1.64001	-1.73449	-1.62539	0.271605	-1.6335	-1.57848	-1.5686	-1.59342	-1.61252	7.2725	6.7771	-1.58947	-1.52322	0.506775	-1.53988	-1.68985	-1.54982	1.78197	-1.582	3.64048	2.53747	1.70073	-1.62458	4.65431	-1.55982	1.5924	-1.65809
A	11217	36.3796	43	1561.48	unknown_11217					142796		-0.970452	3.48371	-0.988768	-0.962204	-0.992963	-0.981247	0.834773	-0.975425	-0.992123	-1.02697	-0.955639	-0.954548	-0.983749	-0.943409	6.31192	3.56828	-0.922453	-0.972108	-0.937737	-1.04254	-0.910501	-0.824252	4.07344	-0.95155	5.27348	0.447786	-0.97128	-0.904166	-0.959739	-0.938546	-0.961382	-0.969625
A	391	11.8569	60	820.563	Butanoic acid, 3-methyl-	isovaleric acid	878	842.5	21.9371	556875		-1.57549	1.1249	2.18358	-1.35932	-1.62041	-1.5381	-1.64527	-1.13467	0.955307	-1.22109	-1.44944	-1.60557	-0.809334	-1.85681	3.35394	2.23155	0.370122	0.387863	1.33781	-1.41158	-1.21043	0.408686	0.560365	-1.48402	3.67018	4.69282	-4.4111	1.36273	1.38382	0.445397	0.488012	-0.62447
A	1801	18.5482	73	1006.72	2-Hexenoic acid, (E)-	(2E)-Hexenoic acid	733.5	1005	1.72209	341081		-1.9457	-1.90547	4.74691	-1.78888	-1.96076	-1.8183	-1.84444	-2.05281	-0.973012	4.78275	-1.96582	-1.8666	-1.78738	4.86405	6.61145	4.8151	-1.92504	-2.00518	-1.90224	-1.99999	-1.9482	4.79162	-1.92997	-1.93038	6.10663	6.27627	-1.86792	-1.90224	-1.89178	0.075169	-1.86477	-1.99309
A	12550	42.3758	82	1823.34	unknown_12550					23409		-0.593467	0.972714	3.75159	-0.551692	-0.558702	-0.607126	-0.622547	-0.610359	-0.554803	-0.555581	-0.550139	-0.624725	-0.57756	-0.691061	-0.60955	0.028341	-0.342343	-0.595867	-0.679131	-0.551692	-0.46647	-0.674047	-0.688497	-0.633606	2.2443	0.252218	3.06541	3.18107	-0.038673	-0.638136	0.129678	-0.60955
A	12559	42.4171	43	1825.93	unknown_12559					45902		-0.799726	1.68378	4.61233	-0.725052	-0.700471	-0.702831	-0.598055	-0.632142	-0.793842	-0.827789	-0.76478	-0.739519	-0.720262	-0.681725	-0.714693	-0.667054	0.193098	-0.620938	-0.797202	-0.695762	-0.793004	-0.683277	-0.835539	-0.745185	2.98367	-0.738711	3.84214	3.99936	0.894416	-0.717076	-0.835539	-0.678623
A	2359	20.0953	67	1049.64	unknown_2359					30658		-0.415923	-1.24544	3.44176	-1.30443	-1.27339	-1.25852	-0.630928	-0.677401	0.627846	-0.767474	-0.519423	-0.416992	-0.932003	-0.999741	1.05797	-1.25688	-0.641068	-1.3775	-0.265112	-0.575121	-1.21483	-0.314648	0.393329	-0.141973	1.00283	1.46138	2.65209	3.63317	-0.327518	1.69036	1.24228	-0.646701
A	8614	32.0655	67	1404.38	unknown_8614					46684		0.30437	-1.22151	4.067	-0.010336	-0.381845	-1.28748	-0.982021	0.250221	-1.1299	-1.04149	-1.1051	-1.03468	-1.10749	-1.06367	-1.0683	-1.11226	-1.14124	-1.03997	-1.1051	-1.20271	-1.15514	-1.04758	-1.10352	-1.17165	1.06878	3.81934	3.42818	3.42527	3.10707	3.87827	-1.14613	-0.689373
A	162	8.75464	43	727.663	unknown_162					49082		0.202456	-0.138896	1.19351	-1.29894	-0.215618	-0.398869	-0.407025	-0.013838	0.495089	-0.476988	0.385798	-0.762926	-0.195107	-0.272361	0.59402	1.04894	-1.015	-2.5841	-0.249839	-1.08692	-0.254109	0.388322	-0.349777	0.070621	-0.16987	3.18745	2.14883	0.805961	1.91186	0.189683	-2.60664	-0.125688
A	1377	17.5153	43	979.521	Hexyl acetate	Hexyl acetate	825.5	1010.55	31.0247	64695		-0.626767	-0.717651	4.39511	-0.747062	-0.703167	-0.71442	-0.744588	-0.61166	-0.67463	-0.635908	-0.819846	-0.604166	-0.757	-0.671494	4.28528	-0.729833	-0.680135	-0.759495	0.219119	-0.730648	-0.668365	-0.593739	-0.705572	-0.672668	-0.776241	5.4304	2.80718	1.1316	-0.740474	-0.735553	-0.738832	-0.708783
A	5503	26.3462	54	1225.03	unknown_5503					211766		-0.959277	-1.07305	5.53179	-1.01055	-0.995137	-1.03689	-1.00648	-0.952994	-1.02448	-0.934308	-0.95849	-1.0623	-1.0739	-1.13216	-0.941287	3.61446	-0.995137	-1.13304	-1.00323	-0.881896	-1.0494	-1.03938	-0.975901	-1.04898	-0.908243	5.98132	6.80876	5.13643	-1.03357	-0.932761	-0.952994	-0.956918
A	7865	30.6845	41	1359.46	Isoitalicene		732	1384	24.5366	66051	sesquiterpene	-2.22482	0.882924	3.39858	0.937864	-2.37947	-0.4923	-2.25607	1.1284	-2.2585	-2.15217	1.09877	2.13227	0.267245	-2.28305	3.24797	1.62801	-2.19734	-2.37859	0.184758	1.43831	-2.34201	-2.19656	-0.314551	-2.20318	3.63604	3.88828	1.53435	-2.162	-2.32153	1.33972	1.76653	1.65212
A	8590	31.9769	91	1401.57	Jasmone, (Z)-	Jasmone	626	1395.33	6.2404	47995	sesquiterpene	0.762475	0.981575	2.31391	0.307644	-1.15018	-1.03853	-1.14682	0.575976	-1.09976	-1.06683	-1.10954	-1.13984	-1.00695	-1.10464	2.5659	0.719155	-1.14766	-1.18595	-1.0393	-0.39682	-1.04555	0.674021	-1.07639	-0.874235	2.50844	2.09496	0.797134	-1.04712	0.475424	4.17297	-1.1637	-0.109743
A	976	15.8917	57	934.775	4-Methylpentanoic acid	Pentanoic acid, 4-methyl-	883	949	14.2246	210235		-2.25252	4.01047	2.07664	-2.9584	-1.07685	-0.922423	-1.93841	-1.25648	0.280856	-1.328	-1.37371	-1.49877	-1.36274	-1.32748	-2.98686	3.44699	-1.62812	-1.57069	0.060991	-0.994266	-1.95278	2.54367	0.454169	-0.321712	2.27486	4.8849	3.9337	-2.9584	2.41016	2.48032	1.08692	-0.23602
A	7139	29.3388	69	1315.68	2,6-Octadienoic acid, 3,7-dimethyl-, (E)-, methyl ester 'Methyl geranate'	Methyl geranate	750.5	1325.5	9.81546	188816		-1.92182	2.99186	-1.81953	-1.927	-1.75516	-1.77448	-0.000637	-1.95054	-1.71727	-1.74979	-1.79328	-1.86107	-1.76594	-1.85777	-1.80913	2.31193	-1.78934	-1.76131	1.9088	-1.71353	-1.84382	-1.80356	-1.91237	-1.82355	3.21828	5.49058	5.83322	4.03923	1.37015	3.72907	2.15419	3.30358
A	7173	29.38	41	1317.16	1-Octadecyne		725			133544		-1.911	3.09429	0.635304	-1.8643	-1.75908	-1.87005	-1.70444	-1.7118	-1.86758	-1.91185	-1.86102	-1.96982	-1.71402	-1.77057	-0.472839	1.14195	-1.01102	-1.8833	2.00642	-1.87418	-1.77828	-1.80167	-1.90255	-1.80955	3.78747	5.32177	5.29324	3.71757	2.77459	3.17117	0.737798	2.76738
A	2479	20.402	122	1058.18	unknown_2479					23765		-0.817732	1.44423	2.89471	-1.19815	0.088389	-0.468259	-0.613182	-0.315351	-0.686222	-0.087293	-0.412393	-0.696579	-0.838913	-0.581741	-1.02606	0.482188	0.833728	0.631738	-1.07386	-0.515334	-0.451324	0.005331	-0.873041	-0.897922	2.51413	3.22812	2.71204	-1.08036	-0.421125	-0.457651	-0.528595	-0.793519
A	8716	32.1539	67	1407.98	unknown_8716					137756		-0.97202	-0.871502	2.48788	-0.777533	-0.826887	-0.85701	-0.766958	-0.790479	-0.73422	-0.782849	-0.895983	-0.837122	0.045655	-0.325633	-0.950494	3.87807	-0.798148	-0.868269	-0.855409	-0.815167	-0.812835	-0.867462	-0.830029	-0.876365	4.07476	4.72992	6.3003	-0.841078	-0.942822	-0.886957	-0.892694	-0.840681
A	9450	33.6767	95	1461.02	unknown_9450					43101		-0.479102	-0.56871	-0.624094	-0.577658	-0.474536	-0.584201	-0.563045	-0.557401	-0.60401	-0.56871	-0.626624	-0.513812	-0.654755	-0.595723	-0.502149	3.23522	-0.550978	-0.650456	-0.614017	-0.576027	-0.454918	-0.49058	-0.555793	-0.529905	3.87411	4.97598	3.02837	0.101536	-0.634241	-0.488276	-0.601519	-0.573991
A	5343	25.9744	55	1214.34	6-Nonen-1-ol, (Z)-	(Z)-6-nonenol	800.5	1171	43.3359	1132670	Fatty acid derivative	-1.21423	0.232369	-1.24017	-1.05386	-1.2074	-1.13749	-1.14238	-0.921381	-1.10615	-1.16538	-1.14319	-1.16593	-1.09271	-1.17285	-1.09823	6.08591	-1.12054	-1.17036	-1.11093	-1.05463	-1.15055	-1.08407	-1.13831	-1.09902	6.88852	8.15671	9.12312	-1.07704	-1.15959	-1.20229	-1.08094	-1.17702
A	8866	32.5733	57	1421.92	Octyl 3-methylbutanoate	Octyl 3-methylbutanoate	722	1420	1.9215	768490	methyl-branched ester	-1.26066	-1.32806	-1.32541	-1.21252	-1.28622	-1.22317	-1.1277	-1.09647	-1.27083	-1.17146	-1.17544	-1.23031	-1.13155	-1.12078	1.30132	7.2965	-1.26489	-1.25729	-1.13851	-1.20681	-1.22729	-1.29656	-1.18102	-1.25183	8.06635	7.46578	8.40991	-1.05123	-1.10554	-1.20681	-1.18102	-1.21048
A	8323	31.5874	119	1386.9	alpha-Copaene	copaene	880	1375.03	11.8697	796122	sesquiterpene	-1.93088	1.13292	1.97422	-2.34033	-1.24241	-2.49811	-1.81405	-1.31119	-2.11738	-1.227	-2.48894	0.717853	-2.65744	-1.94118	4.37113	2.14728	1.59448	1.54028	1.81954	0.913696	0.799992	-1.01253	-1.96777	2.02074	2.50176	2.88813	2.45478	-0.931875	1.38511	-2.95945	2.7246	-2.54596
A	8394	31.5934	105	1389.08	Isoitalicene		852	1384	5.07506	767906	sesquiterpene	-0.720523	0.997993	1.40261	-1.2633	-0.099652	-2.22581	-0.760768	-0.497865	-2.49803	-1.50673	-2.61691	0.113685	-1.63116	-1.77852	3.75537	1.55901	1.04442	1.0769	1.1988	0.420996	0.241585	0.072668	-1.13556	1.34327	2.20889	2.29685	2.15077	-1.56137	0.868689	-2.05851	2.07553	-2.47335
A	9786	34.1607	95	1477.99	unknown_9786					2184590		-1.79026	1.18018	0.465746	-1.79742	-1.9145	-1.94597	-1.73958	-1.84279	-1.86351	-1.80783	-1.75654	-1.6798	-1.78156	-1.72282	5.67873	9.41121	-1.85104	-1.16616	-1.85934	-1.73423	-1.84856	-1.74035	-1.77526	-1.77369	2.90639	3.85193	5.0762	2.76369	1.64985	2.4393	0.99182	-1.02384
A	7995	31.0739	69	1371.45	Cyclohexanol, 2,3-dimethyl-		793.5			3882550		-3.35215	2.00872	4.78204	-2.53919	-4.24523	-1.91657	-1.68217	-2.60935	-1.39236	-2.39311	-2.23388	-2.0142	-4.99395	-2.35289	6.54156	6.97052	1.33326	2.37146	0.419967	-2.56428	-4.94351	-1.33731	-1.41295	-4.21813	6.71697	6.67918	7.00517	4.83681	0.217448	-1.0428	-0.595299	-2.04374
A	8076	31.0739	55	1372.81	Hexanoic acid, hexyl ester	hexyl hexanoate	798	1372.5	0.30745	3272320	methyl-branched ester	-4.35786	1.73761	4.36636	-4.45582	-4.49695	-1.93625	-2.18406	-2.60724	-0.43704	-2.03835	-4.32638	-2.50169	-4.51881	-4.49362	7.13209	7.19885	1.27726	2.15184	1.29151	-2.36507	-3.29412	-1.63693	-0.617521	-4.19671	6.36941	6.28429	7.33172	5.48988	0.746666	-0.526881	0.399387	-0.785577
A	4501	24.664	45	1176.97	unknown_4501					1093900		-2.73384	3.10978	5.35088	-2.64546	-2.65014	-1.81963	-2.56807	-2.66982	-2.70432	-2.30849	-1.69864	-2.52036	-1.7623	-1.5983	5.74456	2.01905	-1.16164	0.455288	-0.848717	-2.67141	-1.92353	-2.14805	-1.30848	-2.67618	5.32278	4.24782	3.99856	7.50612	5.24393	1.49331	-1.43548	-2.63923
A	5725	26.5231	67	1230.57	Hexyl 2-methylbutanoate	Hexyl 2-methylbutyrate	760	1234.67	4.09802	3868510	methyl-branched ester	-3.27401	6.35633	6.21307	-5.23648	-3.08294	-4.80966	-3.94611	-2.54065	-5.2022	-4.52721	-5.242	-2.94096	-3.39353	-4.74711	6.46008	5.7062	0.415226	1.20266	2.85081	-3.7887	-5.1382	1.03147	1.12386	-4.72621	6.78928	6.61973	6.72277	5.38632	6.43586	1.99498	0.107979	-2.82063
A	5815	26.6588	56	1234.22	Hexyl 3-methylbutanoate	Hexyl isovalerate	906.5	1244	9.78117	3883320	methyl-branched ester	-4.87297	5.76795	6.03146	-2.24996	-5.14699	-3.23382	-2.30636	-3.00129	-4.2771	-5.0916	-5.0514	-4.89034	-4.93256	-3.14501	6.96437	6.25119	0.70243	2.02489	0.781445	-5.02117	-4.94632	0.436022	-0.145365	-4.91442	6.97944	6.90969	6.85412	6.99742	6.48465	2.26851	1.14057	-3.36751
A	6682	28.595	57	1293.28	Unknown_6682 (ester)		773	1304	10.7215	1319250		-2.56269	3.80304	3.56484	-2.40931	-2.37036	-2.46051	-2.39009	-2.45491	-2.56269	-2.43429	-2.50118	-1.01003	-2.55753	-2.4734	5.73532	8.05565	0.1203	1.00409	-2.5354	-0.106231	-2.53202	1.3093	-2.39391	-2.53076	5.24338	3.77177	5.62695	-2.51111	2.1357	1.90572	0.34936	-1.82899
A	7350	29.6987	57	1327.23	4-Methyl-1-hexanol 2-methylbutanoate		840.5	1304	23.2262	3278250	methyl-branched ester	-3.05418	5.32596	5.73547	-2.99529	-2.97176	-2.9448	-3.05171	-3.17165	-3.11043	-3.08582	-2.91758	-2.95552	-2.94938	-2.9827	5.41512	8.46253	1.41562	2.5656	-0.837092	-3.07994	-2.98426	-2.9945	-3.03618	-3.00083	8.74544	7.76341	8.46592	-3.06493	3.67406	0.886993	-0.311667	-2.95591
A	8078	31.0739	95	1373.01	10-Undecen-1-ol	10-Undecen-1-ol	747	1361	12.0085	4141530	Fatty acid derivative	-2.40255	2.30278	5.08306	-1.91907	-2.81645	-0.671012	-1.01504	-1.69899	-5.20877	-0.489403	-0.861854	-0.780077	-2.2598	-1.02347	1.78338	6.91924	1.67779	2.7201	-1.65857	-1.31403	-2.57446	-2.12112	-1.38129	-3.13348	6.78258	6.76683	6.94309	0.049091	-0.735	-0.57296	-1.23159	-5.15891
A	8746	32.2897	68	1412.01	unknown_8746					57773		-1.04874	-0.279094	4.54854	-1.08633	-1.07426	-1.06485	-1.01458	-0.932939	-1.0031	-1.00228	-1.0154	-1.02726	-0.962815	-0.881722	1.37586	4.17473	-1.01293	0.415818	-0.964405	-0.936054	-0.851254	-0.983621	-1.01458	-0.972381	3.39934	3.7591	4.7214	0.680532	-1.0555	-0.896063	-0.97398	-1.02118
A	6512	28.2408	95	1281.87	unknown_6512					1042490		-2.04153	-0.772867	7.12192	-2.09447	-2.00653	-2.18203	-2.09202	-2.08632	-2.01578	-2.07419	-1.98516	-2.07661	-2.09365	-2.11504	4.70513	5.74061	0.276608	0.97257	-2.0181	-2.16649	-1.97686	-2.2039	-1.93896	-2.11919	3.89834	8.01555	6.36975	2.85387	0.916822	1.2317	-1.95074	-2.09243
A	7914	30.9561	95	1367.96	Cyclohexanol, 2,3-dimethyl-		770.5			2170300		-2.95429	2.09192	6.64501	-2.82925	-2.8371	-2.86974	-2.82612	-2.86251	-1.80557	-2.86974	-2.79292	-2.85479	-2.83004	-2.93563	2.52843	8.35489	1.44359	2.74711	-0.311181	-2.85054	-2.88919	-2.3146	-2.36875	-2.87538	5.39523	7.4534	8.13545	2.97737	1.58408	0.652774	-0.237002	-2.89491
A	11123	36.2261	57	1554.14	unknown_11123					264122		-1.36267	1.77683	1.72926	-1.2136	-1.19121	-1.28539	-1.28867	-1.23398	-1.19121	-1.28458	-1.33701	-1.34722	-1.36526	-1.36872	6.89166	0.705172	-1.23004	-1.27236	-1.28458	-1.21594	-1.27318	-1.3118	1.60803	-1.33447	4.90148	1.94321	-1.22768	-1.28458	4.25956	-1.22062	4.87126	-0.561736
A	9971	34.4675	105	1489.17	Eremophila-1(10),7-diene		750	1488	1.16571	71980	sesquiterpene	-1.62968	1.58138	2.25754	-1.66477	-1.53931	-1.58739	-1.65298	-1.28353	-1.53544	-1.466	-1.6305	-0.071932	-1.67665	-1.61245	4.53569	0.749214	-1.58498	-1.48903	-1.52082	0.078865	-0.382273	-1.64879	-1.60838	0.496961	4.51441	2.7813	2.50802	2.52832	3.60533	-1.48529	2.0817	-0.648578
A	8571	31.9179	161	1399.58	unknown_8571					32186		-1.19425	1.56919	3.86992	-1.13446	-1.26716	-1.16037	-1.20433	-1.03899	-1.16282	-1.14978	-1.05713	-1.1724	-0.991711	-1.05409	3.4941	1.77468	-1.13687	-1.23325	-1.02331	-1.18758	-1.1425	0.723358	-1.14654	-0.948397	3.89756	3.56799	2.32044	-1.10743	1.00956	-0.657191	1.27223	-0.328479
A	7820	30.6316	161	1358.12	alpha-Copaene	copaene	841.5	1375.03	16.912	211483	sesquiterpene	-1.62383	3.091	5.66346	-1.73655	-1.69566	-1.6394	-1.72542	-1.60697	-1.85969	-1.76717	-1.74294	-1.83472	-1.6787	-1.8407	5.04054	3.3868	-1.76148	-1.68639	-1.06868	-1.77125	-1.74534	-1.75905	-1.68947	-1.52754	5.87561	6.06188	3.89152	-1.80347	1.0724	-0.317029	2.97072	-1.17247
A	11069	35.996	119	1548.42	Cadina-1,4-diene		775	1523	25.4159	132889	sesquiterpene	-1.56795	2.86613	4.90532	-1.53086	-1.56879	-1.4947	-1.57969	-1.45633	-1.00317	-1.55714	-1.44709	-1.51817	-1.45247	-1.48758	4.25915	2.74497	-1.58475	-1.44556	0.302413	-1.37959	-1.44632	-1.49868	-1.46331	-1.58644	5.5688	4.28484	3.58187	-1.62848	1.72947	-1.13487	1.76396	-1.175
A	10800	35.6242	134	1532.8	delta-Cadinene	.delta.-Cadinene	770.5	1523.62	9.1808	391155	sesquiterpene	-1.92915	3.43934	4.73987	-2.14516	-2.08723	-2.08558	-2.093	-1.93284	-2.07902	-2.03947	-2.0355	-2.12531	-2.20195	-1.9477	6.65657	3.20827	-1.99479	-2.09135	-2.06356	-1.9492	-2.17809	-2.04027	-1.9779	-1.8301	6.20572	3.98841	4.16701	-1.99556	4.73674	-0.065175	5.02581	0.720128
A	10849	35.7011	161	1535.28	unknown_10849					722764		-2.2881	3.97125	5.27293	-2.37295	-2.44412	-2.30661	-2.45151	-2.49331	-2.4967	-2.35203	-2.42862	-2.20727	-2.53025	-2.44329	7.1639	3.72295	-1.97518	-1.97577	-2.43025	-2.30289	-1.90411	-2.53985	-2.50267	-1.52309	6.76729	4.56257	4.73751	-2.51381	5.25253	0.432068	5.59446	1.00488
A	10921	35.7011	161	1537.3	delta-Amorphene		802.5	1512	25.301	722764	sesquiterpene	-2.2881	3.97125	5.27293	-2.37295	-2.44412	-2.30661	-2.45151	-2.49331	-2.4967	-2.35203	-2.42862	-2.20727	-2.53025	-2.44329	7.1639	3.72295	-1.97518	-1.97577	-2.43025	-2.30289	-1.90411	-2.53985	-2.50267	-1.52309	6.76729	4.56257	4.73751	-2.51381	5.25253	0.432068	5.59446	1.00488
A	9935	34.4264	161	1487.66	Cadina-1(6),4-diene		756.5	1472	15.6622	173892	sesquiterpene	-2.03616	2.6651	4.09925	-2.00379	-2.0094	-2.01182	-1.95192	-1.97999	-1.9244	-1.88407	-2.05014	0.030471	-2.10659	-1.93428	5.20911	2.49067	-1.07809	-1.28276	-1.96511	0.341471	0.464704	-2.06425	-2.14667	0.944118	5.40684	3.37874	3.17736	-1.97135	3.38282	-1.21913	2.78602	-0.756749
A	10398	35.0871	161	1512.3	alpha-Amorphene		810.5	1477	35.3047	46832	sesquiterpene	-1.30235	1.99178	3.12008	-1.39461	-1.35352	-1.43079	-1.31921	-1.25757	-1.36015	-1.44746	-1.29043	-0.540075	-1.37266	-1.33708	3.39925	1.93275	-0.623183	-0.981062	-1.27235	-0.848735	-0.279002	-1.30955	-1.32893	-0.245822	4.202	2.40238	2.64405	-1.30635	2.99965	-1.19401	1.59942	0.50352
A	9129	33.0631	41	1438.5	beta-Caryophyllene, (E)-	Caryophyllene	749	1418.9	19.6016	524869	sesquiterpene	-2.17969	1.29775	1.95397	-2.15021	-2.2801	0.864493	-2.3267	-2.15771	2.87345	-0.936718	-2.29989	-2.22285	-2.40578	0.417313	6.90273	-2.21683	-2.29161	-2.1736	-2.18199	-2.24133	1.1203	0.274243	1.69001	-2.1993	3.20431	-2.23973	0.303222	4.63592	2.64437	2.35946	1.33911	2.62337
B	11063	36.0078	43	1548.2	unknown_11063					1143830		1.80022	2.5174	3.26981	-3.53017	-0.713263	-3.5085	0.327083	-3.45379	-3.51329	-3.57535	-3.43398	-0.876946	2.31518	-1.37125	5.61863	-1.19665	-1.46805	-3.55629	-3.64984	-0.219531	1.62199	-3.5093	1.71319	-0.349596	2.25461	-3.48167	2.59557	6.67317	5.59278	0.576897	5.19528	-0.664351
B	10296	34.9455	105	1506.58	unknown_10296					112594		-1.73447	3.19039	4.60839	-1.75707	-1.72887	-1.87662	-1.83394	1.02873	-1.68409	-1.74815	-1.7225	-0.245078	-1.72648	-1.7587	2.79636	2.42989	0.526931	0.164337	-1.74331	-1.68486	-1.64291	-1.86255	-1.71853	0.373906	2.5907	-1.8271	3.13904	0.850896	1.41574	-1.71063	2.14862	4.74195
B	10313	34.987	91	1507.47	unknown_10313					201369		-1.61947	2.77977	4.89935	-1.71181	-1.63576	-1.65223	-1.83264	-1.66411	0.538492	-1.63342	-1.56946	-1.76455	-0.145605	-1.58368	3.01265	3.21651	-1.66173	-1.72586	-1.61716	-1.6657	-1.69953	-1.61025	0.544354	0.394911	1.31214	-1.76541	-1.68171	5.75296	3.95191	-0.40426	1.25671	2.98459
B	10330	34.987	91	1508.12	unknown_10330					201369		-1.61947	2.77977	4.89935	-1.71181	-1.63576	-1.65223	-1.83264	-1.66411	0.538492	-1.63342	-1.56946	-1.76455	-0.145605	-1.58368	3.01265	3.21651	-1.66173	-1.72586	-1.61716	-1.6657	-1.69953	-1.61025	0.544354	0.394911	1.31214	-1.76541	-1.68171	5.75296	3.95191	-0.40426	1.25671	2.98459
B	12694	44.4766	91	1929.91	unknown_12694					29491		-0.953621	0.677422	-0.983542	-1.15192	-1.02045	-1.07391	-1.08468	-0.974269	3.00425	-1.01727	-1.0062	-1.12032	-1.00541	-0.992095	0.273861	-1.10985	-1.13977	-1.00541	-0.18898	-1.03323	-0.989758	3.49625	2.91251	-0.998347	1.5138	1.49166	2.0478	2.31139	0.942905	0.399257	0.92464	-1.1467
B	9732	34.0661	57	1474.14	unknown_9732					556772		-1.62509	-1.60804	1.34374	-1.54872	-1.60481	-1.60723	-1.59598	-1.48358	2.77916	-1.57926	-1.59758	-1.67102	-1.70314	-1.59838	1.31315	2.62301	-1.46592	-1.49548	4.2903	-1.58005	-1.64649	2.65077	2.58472	-1.60441	-0.136399	5.98317	7.54527	-1.58164	0.768083	-1.59518	0.06842	-1.62142
B	10618	35.4768	57	1526.29	unknown_10618					115728		-1.37983	-1.4889	-1.44998	-1.40257	-1.42327	-1.459	-1.49478	-1.56294	2.58876	-1.4931	-1.52975	-1.43051	-1.32112	-1.46394	-1.42087	-1.44346	-1.46889	-1.35743	3.64952	-1.40336	-1.40811	4.77351	2.43916	-1.3384	3.38895	2.84244	5.46529	-1.33614	4.21549	-1.50324	3.65911	-1.44265
B	10643	35.4591	43	1527.86	unknown_10643					898500		-2.34617	-2.56622	0.954903	-2.42676	-2.49563	-2.46319	-2.39812	-2.31617	1.54122	-0.338611	0.655769	-2.47311	-0.430679	-0.281639	-2.47204	4.87951	-2.58094	-2.59142	3.14231	-2.44486	-2.39506	4.06696	1.97487	-2.47123	5.12935	4.86715	7.4218	-2.41431	5.87501	-2.37606	2.21148	-2.43815
B	5042	25.5081	43	1200.65	unknown_5042					3982080		-0.968336	1.53618	2.07086	-0.46867	0.585428	-1.65065	-0.491821	1.05717	-1.4246	-1.13344	-1.61516	0.407509	-1.72184	-2.23431	0.789011	0.98634	0.005287	0.636915	0.254028	0.115158	-2.29066	0.948332	0.68959	-2.1154	2.0966	2.005	2.03746	2.15252	2.16109	-0.318113	-1.06638	-3.0351
B	5194	25.7087	120	1206.45	Methyl salicylate	Methyl salicylate	940	1191.27	15.1802	4142940	Phenolic	-0.045296	2.09273	1.29831	-1.77239	0.602535	-2.50936	0.705853	0.312464	1.71459	0.379511	-4.00032	-1.95408	-3.72396	-4.96869	0.700989	1.72781	1.68416	1.69824	1.41445	-1.96719	-1.51319	3.20735	2.7828	-2.3215	1.21954	1.60406	1.34445	1.18376	1.43614	0.917955	2.9601	-6.21181
B	8974	32.8267	121	1430.69	unknown_8974					102108		-2.16818	4.06553	2.19515	-2.34305	-2.21759	-2.31589	-1.56537	-2.28265	2.3341	-2.33026	-2.18728	-2.21419	-2.29586	-1.86659	-1.257	3.52671	0.070487	0.413232	4.47496	-2.27364	-2.25176	2.84565	2.88387	-2.23458	0.467728	-0.029543	1.37806	3.38852	3.41638	1.81334	-0.488737	-0.95155
B	10013	34.497	177	1490.68	.beta.-Ionone	.beta.-Ionone	834	1485.59	5.09034	413852	norcarotenoid derivative	-1.91619	3.65698	3.00115	-2.83631	-2.3446	-2.40836	-0.823962	-2.93807	1.86006	-1.31807	-2.97703	-1.53497	-0.185781	-1.82955	-0.895593	3.40297	0.498967	0.821532	3.44338	-0.995497	-2.27309	3.58451	3.21086	-3.61693	1.85618	1.06082	2.00658	2.69165	0.476986	0.631449	-0.971911	-2.33816
B	9487	33.7595	133	1463.75	unknown_9487					46606		-1.30465	1.96697	3.88337	-1.28561	-1.36492	-1.34744	-1.47104	-1.39235	2.3154	-1.26757	-1.37696	-1.36785	-1.30926	-1.43787	0.527889	1.88851	-1.00528	-0.960511	3.58372	-1.33095	-1.48574	2.66406	0.821167	-1.31003	-1.49009	4.26008	2.74257	2.9014	-1.42448	-1.36093	-1.39235	-0.869252
B	10115	34.8392	91	1499.58	gamma-Humulene		883	1483	16.5818	3358850	sesquiterpene	-2.98705	2.4564	4.32828	-3.74593	-2.47262	-2.68463	-1.80248	-2.20006	6.11067	-4.38943	-2.65538	-2.50657	-2.65246	-2.8541	2.55134	2.16693	-1.13883	-0.855903	7.26966	-2.47579	-2.52395	6.26117	4.35755	-1.84498	1.17107	4.70754	3.58123	3.63762	0.302858	-4.44733	-0.583836	-4.08101
B	9917	34.2493	55	1483.35	unknown_9917					472650		-1.48395	0.911781	3.67081	-3.31365	-3.37133	-3.33958	0.946668	-3.23124	1.78185	-3.25079	-3.30852	-3.16405	-1.24363	-3.28902	5.76462	-3.19291	-3.22397	-3.17646	5.4199	-3.32138	-3.21755	4.23524	3.65342	-1.06113	2.16229	5.65714	5.50735	5.03252	3.80059	-3.31966	4.24445	-3.27978
B	8924	32.7677	69	1428.64	unknown_8924					2837640		-2.87789	0.106229	5.52192	-6.08482	-4.82945	-6.00572	1.03969	-3.13073	3.15041	-4.95738	-4.83418	-2.55953	-0.178842	-4.22951	3.3746	-0.949339	-0.308415	-0.601904	4.73845	-2.19282	-0.782527	4.37937	2.17702	-0.00036	3.15869	2.67036	3.84055	5.53506	5.10761	-1.57077	3.55393	-2.25972
B	8969	32.7677	69	1430.69	.alpha.-Ionone	.alpha.-Ionone	838	1426	4.68603	2837640	norcarotenoid derivative	-2.87789	0.106229	5.52192	-6.08482	-4.82945	-6.00572	1.03969	-3.13073	3.15041	-4.95738	-4.83418	-2.55953	-0.178842	-4.22951	3.3746	-0.949339	-0.308415	-0.601904	4.73845	-2.19282	-0.782527	4.37937	2.17702	-0.00036	3.15869	2.67036	3.84055	5.53506	5.10761	-1.57077	3.55393	-2.25972
B	11707	38.05	56	1629.48	unknown_11707					111952		-2.14303	0.17642	3.05121	-2.01044	-1.97615	-2.02259	-1.98406	-2.08155	2.0515	-1.98089	-1.97773	-1.46437	1.77602	-1.99759	3.42406	3.20821	-1.95892	-2.02097	2.6717	-0.733753	0.528615	3.76678	0.520401	-2.01004	0.89516	-1.12196	-0.404649	4.73154	4.67232	-2.08325	0.447231	-1.94922
B	11763	38.4985	43	1647.5	Hexadecane, 2-methyl-	2-Methylhexadecane	843	1666	18.4987	558700		-0.628346	0.728401	4.14462	-3.12937	-3.09479	-3.16793	-1.48503	-3.29189	3.2787	-3.21076	-3.26824	-1.44179	2.81418	-3.16949	3.60577	-2.3043	-1.6074	-3.17184	3.48376	-0.056302	1.8776	4.80578	2.0752	-2.02553	1.55222	-1.39629	-1.02447	5.78189	5.88579	-1.87377	0.769127	-1.45551
B	12115	39.3954	43	1683.64	13-Tetradecanolide	13-Tetradecanolide	817			691488		-0.319149	0.147927	2.4851	-3.32062	-3.81525	-2.63843	-2.8194	-3.63258	2.29153	-1.27617	-3.90235	-2.59156	1.68223	-2.38558	5.64743	-1.73115	-2.94433	-2.53826	5.73073	-1.2186	0.862221	4.62229	3.97116	-3.56414	0.657866	1.56096	1.34022	5.55433	5.34847	-2.79877	2.19935	-2.60546
B	11402	36.7221	43	1574.95	unknown_11402					823967		-0.009508	0.683249	1.58742	-3.18116	-1.67711	-3.28616	-3.11941	-0.657466	2.57931	-3.36184	-3.20869	-3.17236	-3.15186	-3.12989	1.63424	2.47083	-0.423739	-1.6873	4.48846	-3.30641	-3.18663	3.438	3.27625	-3.27864	2.18914	4.46481	6.56327	5.32014	2.59524	-1.77276	-0.26578	0.586363
B	11947	39.0061	43	1669.11	unknown_11947					1130300		-1.64782	1.29616	2.68287	-3.75655	-1.82052	-3.70519	-3.5272	-2.29098	1.70566	-3.59302	-3.75827	-3.72127	-3.71348	-3.66763	3.76562	3.44758	-0.852464	-1.19376	4.9932	-3.62866	-3.73528	4.04579	3.15406	-3.58539	3.2042	1.85537	2.65811	6.32348	5.38023	0.990474	4.03338	-1.3387
B	3471	22.3558	43	1111.8	Hexyl 2-methylpropanoate		858.5	1147	35.2003	3682350	methyl-branched ester	-5.75415	2.3433	6.20183	-0.421482	-1.93839	-5.73008	-1.09332	-5.67201	4.09982	-3.28365	-3.98581	-5.2649	-5.08995	-3.1938	4.23621	1.04482	0.558728	0.888011	5.86531	-5.79316	-5.7056	5.62517	5.75707	-5.62305	3.84411	5.22974	2.6205	6.29603	6.24632	1.30845	-1.07628	-2.53981
B	4888	25.3723	56	1196.74	4-methylpentyl 3-methylbutanoate		860.5	1197	0.26089	4133310	methyl-branched ester	-6.09735	3.82167	6.02656	-6.03809	-1.99607	-5.90639	-1.91284	-2.93379	4.07208	-3.60268	-6.06659	-6.02604	-6.01569	-2.56226	4.50475	3.49124	0.891617	1.92437	6.03174	-6.0765	-6.10494	5.8993	5.76725	-5.99089	4.84341	5.48	4.75298	6.12057	6.10623	1.71219	-0.758095	-3.35776
B	6941	28.943	56	1303.32	unknown_6941					4140900		-4.74891	4.79181	3.86024	-4.21245	-2.44365	-4.09555	-4.03357	-2.04986	2.4237	-4.33217	-5.57105	-5.58123	-5.66876	-2.11191	6.27075	5.28447	-1.67273	-0.288939	4.91522	-5.57025	-5.66192	5.95108	5.46692	-5.48783	4.65957	3.39432	3.50982	6.58697	6.56365	1.06909	0.422126	-1.63898
B	3304	22.1437	70	1106.26	Butanoic acid, 3-methyl-, 3-methylbutyl ester	iso-Amyl isovalerate	867	1106	0.25894	3903940	methyl-branched ester	-2.06516	2.60715	0.440107	-2.42829	-1.61001	-1.27571	-2.2525	-1.94194	-1.26174	-1.555	-1.42349	-1.69885	-1.4612	-1.22301	4.38437	1.29443	-1.29164	-1.65357	0.928938	-1.81181	-1.41989	-0.146914	0.147533	-2.05983	1.61418	0.560528	2.78771	4.86314	3.63942	3.04729	2.34743	-0.081718
B	5263	25.815	70	1209.71	Pentanoic acid, 4-methyl-, pentyl ester	Pentanoic acid, 4-methyl, pentyl ester	794.5			4039340	methyl-branched ester	-3.99627	3.80601	0.452336	-3.91478	-3.24193	-2.24586	-3.82585	-3.83529	0.604202	-3.83292	-3.87774	-3.82951	-3.82585	-2.12155	8.27162	4.58893	-1.00334	-0.920528	3.14132	-3.77956	-3.17249	3.68965	3.58997	-3.45157	0.679945	-1.51052	0.67984	8.20326	5.9736	4.49087	4.35899	-0.144963
B	1908	18.8197	43	1014.92	3-Methyl-1-butanol, 2-methylpropanoate	iso-amyl-isobutyrate	853	1017	2.08218	819821	methyl-branched ester	-2.8487	-2.98904	2.56151	-3.07671	-3.07761	-2.84947	-3.05627	-1.75049	3.32745	-2.92641	-2.82521	-2.96316	-1.64488	-0.084338	6.54285	1.68957	-2.92399	-2.80357	4.95248	-2.88194	-2.97646	3.1217	3.84637	-2.91556	-0.720993	1.22221	2.26561	6.72576	4.35183	4.61652	-2.84718	2.93811
B	2468	20.3845	43	1057.53	Pentyl 2-methylpropanoate	Pentylisobutyrate	880	1057	0.53174	269585	methyl-branched ester	-1.07517	-2.71515	3.37951	-1.92743	-2.44476	-2.2889	-2.46757	-2.72181	1.75477	-2.54416	-2.85125	-2.658	-2.73148	-2.47255	5.20644	1.25502	-2.80969	-2.90495	3.953	-2.933	-2.31831	2.28706	1.33284	-0.469284	0.872514	2.73917	2.85774	4.95585	1.60881	3.7758	3.32255	1.03242
B	4041	23.7493	70	1150.61	iso-Amyl isovalerate	iso-Amyl isovalerate	833	1106	44.6128	493585	methyl-branched ester	-1.82102	0.707083	-0.698688	-1.69634	-1.76428	-1.75205	-1.78156	-1.73752	1.82253	-1.71204	-1.70104	-1.65986	-1.69556	-1.81847	7.27535	0.15213	-1.71125	-1.79237	4.32631	-1.63296	-1.72473	3.85075	4.11257	-1.85286	-1.68081	-1.3423	-0.128659	6.79957	1.46488	1.27388	1.52931	-1.60998
B	3151	22.0019	70	1101.71	Isopentyl 2-methylbutanoate	Isoamyl 2-methylbutyrate	867	1103	1.29388	3907300	methyl-branched ester	-3.6048	2.93584	3.56755	-3.59123	-3.54277	-3.6048	-3.64219	-3.60721	3.67867	-3.61932	-3.4512	-3.68849	-3.63972	-3.52444	7.46596	2.71795	-3.57935	-3.64714	7.71489	-3.68058	-3.5968	5.51039	5.93008	-3.55861	-3.64384	1.26107	2.08397	8.45084	6.75429	3.90798	2.27035	-3.02735
B	2375	20.154	43	1051.42	Pentylisobutyrate	Pentylisobutyrate	857.5	1057	5.58378	308715	methyl-branched ester	-1.98944	-0.410535	5.82934	-1.98315	-1.97454	-1.87214	-2.04899	-2.08898	3.1332	-1.8919	-2.12663	-2.03428	-1.27873	-2.04817	4.52245	-1.9722	-2.03184	-1.97454	5.38576	-1.97923	-1.98236	3.60288	4.71185	-2.02698	-2.0772	3.19209	0.553662	6.33627	4.53513	-1.97376	-1.99339	-2.04366
B	4123	23.8494	56	1153.43	Hexyl 2-methylpropanoate	hexyl isobutyrate	860.5	1151	2.42602	3057280	methyl-branched ester	-2.03791	-0.310735	2.64667	-0.980717	-1.56869	-4.04438	-1.56784	-0.448593	2.83392	-3.27557	-4.06255	-0.917708	-3.35564	-4.14352	5.52255	0.260326	-4.12763	-4.00182	7.21152	-1.90416	-3.96122	6.26115	5.66594	-2.86082	-0.110207	1.65198	2.1922	7.63765	6.80225	-0.399611	-1.54308	-3.06375
B	4144	23.8436	55	1153.43	unknown_4144					558718		-2.38264	-2.4044	1.89766	-2.37766	-2.28316	-2.3918	-2.40271	-2.29327	1.87261	-2.32165	-2.21428	-2.37684	-2.35304	-2.37188	4.99142	1.00576	-2.27774	-2.32165	6.30301	-2.33686	-2.33365	5.35331	4.77049	-2.38472	-0.207095	3.1181	4.86893	6.93498	5.88954	-2.29953	-2.39851	-2.27273
B	6881	28.943	39	1302.77	unknown_6881					2170280		-1.34361	2.91515	2.20316	-1.32094	-0.644839	-3.51106	-1.60934	-0.307568	0.948679	-3.49279	-3.59222	-1.89469	-3.55541	-3.5257	4.50314	3.35588	-3.49734	-2.3644	2.98086	-3.64169	-3.61181	3.98504	3.47851	-3.07615	2.88389	1.66258	1.71637	7.6444	7.07758	-0.555017	-1.26981	-2.54087
B	3791	23.2887	103	1138.05	Pentyl 2-methylbutanoate	pentyl 2-methylbutanoate	858	1165	26.9502	1023360	methyl-branched ester	-2.49889	1.26772	4.95631	-3.19501	-0.05899	-2.95118	-3.18005	-1.96038	2.26995	-3.07485	-3.10436	-2.46794	-3.10593	-3.12729	3.73426	0.30788	-1.92151	-1.83923	5.77256	-2.95754	-3.16443	4.01447	4.31898	-3.10554	1.78601	2.73613	2.00577	6.9963	5.29994	0.620137	-1.31221	-3.06108
B	6071	27.013	56	1244.71	Hexyl n-valerate	hexyl pentanoate	758.5	1293	48.2948	4083660	methyl-branched ester	-3.87534	3.12279	3.31004	-3.74768	-1.53162	-3.71904	-3.89123	-3.78514	3.8423	-3.70961	-3.66415	-3.73143	-3.7018	-2.3401	5.85903	2.62266	-3.77364	-3.80173	6.74216	-3.83379	-3.77118	7.26552	6.94048	-3.82911	2.49329	1.82674	0.336844	8.31115	8.16252	-0.748087	-0.581425	-2.79944
B	9530	33.842	55	1466.5	1-Pentadecene	pentadecene	848	1491.67	25.1627	412175		-2.77918	-1.90517	2.38518	-2.7758	-2.70011	-2.63277	0.82763	-2.72925	2.70981	-2.7699	-2.60475	-2.70278	-2.68893	-2.8204	5.18442	3.48578	-2.7457	-2.66136	5.94808	-2.74157	-2.53232	4.02452	3.32412	-1.12574	2.98112	1.95931	2.50164	5.63321	3.83625	-2.76653	1.59378	-2.71258
B	9571	33.8359	43	1468.2	n-Heptyl hexanoate	Heptyl hexanoate	724			328962	methyl-branched ester	-2.54094	-2.60717	2.04739	-2.50735	-2.51926	-2.54013	0.263983	-2.56049	2.51845	-2.65278	-2.46375	-2.4589	-2.57533	-2.45458	5.96007	4.97337	-2.43264	-2.59704	5.59097	-2.64668	-2.56955	3.7075	3.03017	-2.61056	3.05806	2.31307	1.91381	5.65792	3.67688	-2.52006	1.0849	-2.53933
B	12588	43.4146	43	1874.97	unknown_12588					310781		-0.969721	0.657682	1.50036	-2.3463	-2.22644	-2.39405	-2.34462	-1.29278	-0.112564	-2.28071	-2.25057	-2.34965	0.919794	-2.30496	3.02868	2.52151	-1.28915	-1.3751	1.76737	-2.29602	-2.23495	3.78052	0.659146	-2.24157	1.4347	0.568959	2.31454	5.63723	3.38072	0.388446	2.9156	-1.16616
B	7524	30.0235	117	1337.75	4-methylpentyl 4-methylpentanoate	4-methyl 4-methylpentanoate	742.5	1372.5	34.752	4143240	methyl-branched ester	-3.37579	3.56008	2.4007	-3.32407	-2.84598	-1.21571	-3.27861	-2.69012	-0.935674	-4.4017	-4.2496	-3.78172	-4.35548	-2.04683	7.90875	5.79192	-4.10335	-2.78981	3.73776	-4.15172	-4.38146	4.11826	3.29336	-4.27332	3.41008	3.23931	2.35615	7.91172	6.99772	1.08471	2.23949	-1.84907
B	10736	35.5711	56	1530.77	1-Tridecanol	Tridecanol	792.5	1540.5	9.72663	407289	Fatty acid derivative	-2.14032	-0.218873	0.818344	-2.11156	-2.16145	-2.159	-2.23192	-2.13388	0.756963	-2.25446	-2.19878	-2.16967	-2.03831	-2.05799	4.79162	5.77893	-2.10604	-2.0641	2.71167	-2.14032	-2.23451	2.86562	0.576902	-2.09348	2.64371	1.8184	1.0092	6.50367	5.17746	-1.51871	2.71721	-2.13629
B	11859	38.8407	55	1662.02	Oxacyclotetradecan-2-one		821.5			254803		-1.70653	-1.74873	-1.76754	-1.7842	-1.7636	-1.79702	-1.89443	-1.76675	0.290631	-1.91002	-1.72556	-1.7699	-1.86038	-1.81321	4.8739	1.9033	-1.80347	-1.69899	3.667	-1.75107	-1.7842	4.18427	3.26981	-1.82959	-1.76754	3.60974	2.99769	6.17495	4.8588	-1.66921	1.51894	-1.7371
B	4669	25.03	71	1187.26	Butanoic acid, hexyl ester	Hexylbutyrate	891	1184.5	2.75639	3641400	methyl-branched ester	-2.40991	-0.820896	1.20645	-2.37144	-2.42543	-1.64495	-2.4987	-2.28995	-0.798391	-2.39698	-2.49783	-2.38256	-2.43615	-2.39296	9.58717	1.67271	-2.40424	-2.44861	5.02492	-2.39698	-2.52221	3.387	3.09266	-2.37738	-0.934327	1.51479	0.252537	9.22226	6.1693	0.764606	0.45945	-1.90398
B	6451	28.1348	56	1278.63	Hexyl n-valerate	hexyl pentanoate	835	1293	14.372	1973910	methyl-branched ester	-2.09983	1.03875	0.531758	-2.11952	-2.11192	-0.906527	-2.06711	-2.14646	-2.29958	-2.10134	-2.33279	-2.18344	-2.15894	-0.714622	8.14586	3.04962	-2.16523	-2.2587	2.96651	-2.25284	-2.19464	2.78506	2.37484	-2.23002	0.978133	1.90064	0.919782	8.50694	5.1995	-2.13948	0.311913	-2.22632
B	6752	28.6362	55	1295.28	unknown_6752					889760		-0.012744	1.49162	2.76054	-0.253483	0.088149	-4.12908	-0.395165	0.349481	0.034981	-4.23574	-0.927088	-1.16923	-4.11505	-1.9723	2.44354	4.64723	-4.12164	-4.05082	0.926375	-1.65943	-3.98781	2.5363	0.89553	-1.40555	2.61313	4.57595	5.79534	1.52657	1.82094	-0.850243	1.27378	-0.494075
B	12303	40.0859	43	1716.43	unknown_12303					258162		-1.87361	3.17299	2.34423	-1.65072	0.237507	-1.69079	-0.104806	0.317809	-1.60884	-1.62559	-1.70079	-1.21276	-1.73753	-1.75827	4.10022	3.10554	-1.73043	-1.73279	-1.80646	-1.89553	-1.89642	-1.83498	-1.70466	-1.76431	3.28139	3.33236	3.11761	5.85108	3.66899	-1.86062	0.428514	-1.76835
B	3692	23.035	43	1130.81	unknown_3692					56514		-0.669709	-0.662807	2.29764	-0.637783	-0.761743	-0.696864	-0.730943	-0.700001	-0.722148	-0.655178	-0.859173	-0.808084	-0.658225	-0.611707	3.73329	-0.736567	-0.799088	-0.754388	-0.775737	-0.672786	-0.824533	-0.818555	-0.745449	-0.696864	1.41735	3.26434	-0.818555	3.29725	4.97714	-0.711032	-0.732547	-0.726538
B	5461	26.24	54	1222.08	unknown_5461					146298		-1.32273	-1.31951	5.10683	-1.35449	-1.38108	-1.31309	-1.29876	-1.28379	-1.32515	-1.41417	-1.24434	-1.24816	-1.26354	-1.24053	3.00278	1.99638	-1.45156	-1.29876	2.45639	-1.31951	-1.31389	-1.27363	-1.34056	-1.3163	1.21113	3.14332	3.01199	5.84804	4.54965	-1.32273	-1.39881	-1.28144
B	5913	26.7594	43	1238.06	Heptyl isobutanoate	Propanoic acid, 2-methyl-, heptyl ester	798.5	1246	7.94137	401508	methyl-branched ester	-1.65743	-1.61431	6.39688	-1.69206	-1.77337	-1.78202	-1.73844	-1.72838	-1.73256	-1.67746	-1.54864	-1.65293	-1.70681	-1.5717	6.34441	5.06259	-1.70105	-1.63375	-1.73089	-1.8216	-1.62517	-1.6986	-1.61741	-1.61046	-1.64554	7.09631	4.99801	6.55632	5.51065	-1.64712	-1.66541	-1.69206
B	6484	28.2408	44	1281.51	unknown_6484					58712		-0.83924	-0.951084	2.9164	-1.01595	-0.972385	-0.91812	-0.946213	-1.07588	-0.868125	-1.03911	-0.954341	-0.970736	-0.887449	-0.861232	4.42826	1.84109	-1.01936	-0.951084	-0.203262	-0.938936	-0.890565	-0.855892	-0.450977	-0.873896	-0.362331	3.70888	2.22551	4.80389	1.79516	-0.99736	-1.00832	-0.867357
B	7645	30.1593	39	1341.92	unknown_7645					1064420		-2.53789	0.099249	0.844347	-2.61026	-1.08979	-0.302261	-2.62254	-1.29405	0.508101	-0.440061	0.281493	-0.615568	-0.061214	0.677838	7.54346	1.06997	-2.65414	-0.97928	2.58259	-2.53634	-0.016758	0.924712	-0.277767	-2.51633	2.62992	2.13951	2.8483	2.82305	3.3687	-2.68473	-2.55035	-2.55192
B	11570	37.1766	43	1594.02	unknown_11570					259472		-1.5104	0.943574	0.754634	-1.83226	-1.17654	-0.364492	-1.40737	-1.11653	0.59001	-0.63122	-0.576999	-0.711606	0.181791	0.222143	1.69855	0.942843	-0.948872	-0.95299	1.63934	-0.633819	-0.065125	1.35173	1.0572	-2.94015	1.14225	0.991827	1.50991	3.5914	2.63797	-1.2321	-1.50537	-1.64931
B	12412	41.0186	69	1758.87	unknown_12412					220082		-1.76974	-1.66158	2.85526	-1.7576	-1.70671	-1.51865	-1.54971	-1.73108	-0.516095	-1.76713	-1.65192	-1.66698	-1.55721	-1.67783	0.03948	1.57319	-1.51792	-1.63279	1.99553	-1.75243	-1.5542	2.13087	1.21032	-1.67253	3.372	2.60929	2.662	6.02576	5.53925	-1.15462	1.16195	-1.35819
B	12464	41.4553	43	1779.25	unknown_12464					100218		-1.44623	-0.141452	2.55133	-1.36494	-1.34664	-1.50844	-1.42447	-1.32782	-1.35576	-1.44137	-1.47493	-1.51694	-1.36801	-1.42527	2.50862	-1.39283	-1.47327	-1.45192	1.95875	-1.53065	-1.41968	2.25296	1.10326	-1.44379	3.48442	1.87756	1.65535	5.01967	4.60396	0.577125	-1.3765	-0.362065
B	8473	31.6759	91	1392.04	Benzyl 3-methylbutanoate	Benzyl isovalerate	761.5	1366	26.0383	320865	methyl-branched ester	-2.29752	4.01666	3.60553	-2.34197	-2.40509	-2.39684	-2.46764	-2.43857	0.590872	-2.31919	-2.31607	-2.3388	-2.33565	-2.38782	4.03188	3.79856	-2.37157	-2.32778	-2.46247	-2.32622	-2.34355	3.08194	2.75049	-2.41964	3.28691	3.15105	4.34928	5.6955	5.48267	1.16128	-2.31841	-2.38782
B	3863	23.4361	43	1141.67	n-Amyl isovalerate	amyl isovalerate	755	1108	33.6664	1036760	methyl-branched ester	-0.420448	1.44599	3.07959	-0.619649	-0.493752	-1.46847	-0.912598	-0.703193	-0.420539	-1.94544	-1.38786	-1.66468	-2.92161	-2.1516	2.88636	-0.427739	-1.44201	-1.64758	2.35	-1.58757	-1.72045	0.873579	1.39376	-1.82154	2.30457	2.42882	2.45418	3.05341	2.60309	0.066788	0.393742	-1.57715
B	443	12.1637	56	829.522	1-Pentanol, 4-methyl-	4-methylpentanol	929	833	3.47769	1584940		-3.52512	3.60669	3.8261	-3.92933	-3.23466	-3.93259	-3.88208	-3.19546	0.340499	-3.58607	-3.88523	-3.91099	-3.35691	-1.82624	4.71492	1.55525	-2.3111	-2.00089	2.77535	-3.94488	-3.8509	3.73536	2.7248	-3.84244	5.19749	6.71181	6.80217	5.47997	6.15417	1.94263	0.723648	-2.07596
B	3946	23.5723	43	1145.65	Hexyl 2-methylpropanoate		876.5	1147	1.35253	3348630	methyl-branched ester	-3.75817	1.58468	6.86384	-1.97369	-3.85975	-3.76037	-2.73278	-3.94716	-0.242684	-3.79825	-3.89071	-3.86789	-3.94466	-1.91702	7.80112	2.8681	-2.94216	-3.88191	4.62371	-3.92481	-3.82944	3.84351	3.71174	-3.81871	4.03895	6.75209	3.8227	7.92044	7.21579	2.66064	-3.91989	-3.69726
B	4005	23.6609	68	1148.29	3-Methyl-3-butenyl 3-methylbutanoate	3-Methyl butanoate, 3-methyl-3-butenyl	762.5	1116	32.2942	312089	methyl-branched ester	-2.24316	2.68119	4.6061	-2.24143	-2.18548	-2.05214	-2.11489	-2.14368	1.03671	-2.05138	-2.16648	-2.12442	-2.23798	-2.05898	3.43546	1.55527	-2.09523	-2.13001	3.95249	-2.02659	-2.15178	0.546907	1.6839	-2.16976	1.48373	2.13195	3.54467	5.96868	5.27621	0.47271	-2.03931	-2.14328
B	12221	39.6492	43	1697.06	unknown_12221					435132		-2.28094	4.82765	4.93602	-2.29676	-2.2731	-2.32001	-2.32893	-2.25599	2.13526	-2.3938	-2.44841	-2.342	-2.23298	-2.41782	3.00837	-2.27232	-2.24444	-1.12807	2.80714	-2.29995	-2.25522	2.87208	2.41774	-2.30874	5.1858	1.49397	2.58849	6.20966	5.73114	-2.22918	-2.09105	-1.79361
B	6553	28.3589	101	1285.85	unknown_6553					507339		-2.12681	4.34674	1.23012	-2.09197	-2.08478	-2.03314	-2.06343	-2.13421	-0.107663	-2.08558	-2.02547	-2.08558	-2.08717	-2.16168	1.34154	0.952766	-1.98402	-2.06029	2.46541	-1.97219	-2.10241	2.76668	2.59411	-2.05795	6.3887	6.96973	3.39504	4.51596	2.516	-2.06579	-2.12681	-2.02585
B	6787	28.7424	69	1296.93	unknown_6787					1454520		-2.5726	2.27183	2.57678	-2.68115	-2.61178	-2.62664	-2.74206	-2.68934	1.05491	-2.68688	-2.58325	-2.60841	-2.74803	-2.67057	2.25413	3.01816	-2.62115	-2.55678	4.9312	-2.64485	-2.7592	3.58908	2.66656	-2.61178	4.46755	3.26346	7.99862	6.11646	5.85358	-2.71337	-2.73441	-2.20005
B	6871	28.8606	70	1300.96	4-Methyl-1-hexanol 2-methylbutanoate		871.5	1304	3.04353	3447330	methyl-branched ester	-3.40952	5.50906	3.30607	-3.29631	-3.42633	-3.4175	-3.39606	-3.42472	-0.478798	-3.42955	-3.37726	-3.39974	-3.36101	-3.39527	3.85313	3.25757	-0.984127	-0.242783	1.79265	-3.40793	-3.46798	2.14647	1.11224	-3.44741	8.43027	5.91534	6.08441	6.82312	7.13188	-1.49961	-1.3178	-3.18248
B	12031	39.2304	43	1678.78	unknown_12031					1160480		-2.90528	4.01939	5.54834	-2.93608	-3.0189	-3.00609	-1.71477	-3.16164	1.98979	-3.08135	-2.98787	-2.99129	-3.15632	-3.11104	1.21097	1.60305	-1.45418	0.497653	2.75544	-3.00211	-2.94675	2.68412	2.35604	-3.03345	5.02726	4.47252	5.45637	7.06409	6.95782	-3.04732	-3.08471	-3.0037
B	7201	29.4448	81	1319.76	unknown_7201					356985		-1.61988	2.93868	4.2884	-1.65637	-1.65637	-1.74304	-1.7133	-1.69946	-1.59933	-1.67616	-1.70596	-1.69326	-1.73306	-1.65558	-1.56203	2.81619	-1.07062	-0.235837	-1.20734	-1.76322	-1.66267	-0.12888	-1.59706	-1.76068	6.76877	6.71733	3.55491	3.96238	5.17815	-1.7489	-1.68415	-1.65166
B	11650	37.7016	43	1614.38	unknown_11650					62143		-1.31007	0.925945	2.30819	-1.45297	-1.24244	-1.29565	-1.31007	-1.34346	-0.065874	-1.17344	-1.28058	-1.38724	-1.37091	-1.33197	-1.22261	4.5666	-1.25479	-1.28691	1.68782	-1.21882	-1.41785	0.09811	0.621303	-1.32463	2.33983	3.66129	4.71678	3.51628	1.68449	-1.3222	-1.20528	-1.30886
B	5298	25.9094	69	1212.1	à-Citronellol	à-Citronellol	829	1229.88	17.7759	1170990	monoterpene	-2.33408	-2.30591	1.37694	-2.18175	-2.22067	-2.35771	-2.32574	-2.2559	-0.457866	-2.37396	-2.28311	-2.22144	-2.23154	-2.32574	2.09568	4.77386	-2.19841	-2.22377	2.93335	-2.33744	-2.35092	2.43741	2.17558	-2.30386	5.6713	6.98459	8.03396	5.03721	4.75851	-2.29936	-2.41497	-2.27425
B	10762	35.5711	71	1531.67	gamma-Macrocarpene, (E)-		653.5	1527	4.67092	1151970	sesquiterpene	-2.1079	-2.16858	1.77915	-2.11266	-2.11266	-2.26511	-2.2088	-2.09764	0.060525	-2.14563	-2.07268	-2.09188	-2.19695	-2.23711	2.35581	2.71585	-1.45965	-2.20625	1.63144	-2.17853	-2.13429	0.738971	-0.900871	-2.21263	4.96492	4.83613	8.06278	5.31966	6.05843	-2.18687	2.48322	-1.91017
B	7028	29.1261	73	1308.84	Nonanoic acid	Nonanoic acid	709	1270	38.8445	155010		-1.11889	-0.896112	2.14558	-2.07229	-1.33899	-0.342545	-1.28738	-1.07207	-0.403333	-0.898047	-0.107434	-1.31425	-0.884753	-0.379222	3.66757	-0.101739	-3.02207	-2.67704	0.303823	-0.802026	-0.025022	1.68511	0.059828	-2.43823	1.33281	3.32206	4.47296	1.988	2.2391	0.665072	0.291655	-0.992112
B	680	13.3633	56	863.906	1-Hexanol	Hexanol	854.5	867.5	3.59396	2862340	Fatty acid derivative	-2.32257	0.612932	1.2693	-0.904716	-1.31494	-1.76347	-1.33353	-1.1684	-0.72963	-0.831627	-2.10062	-0.702791	-2.20728	-1.55517	4.4694	-0.751249	-0.603968	-1.83973	-0.454325	-0.243452	-0.672697	1.28476	-0.324785	-0.957045	1.53719	3.63007	3.00437	2.18044	1.99969	1.47812	1.36988	-0.054142
B	7066	29.1616	43	1310.13	unknown_7066					292464		-1.76203	0.853687	3.29693	-1.92607	-1.73012	-1.78025	-1.73552	-1.76993	-1.83798	-1.68242	-1.69965	-1.73578	-1.78264	-1.74327	6.52708	-1.74482	-1.8724	-1.7534	0.907997	-1.79467	-1.7495	2.88895	-1.72474	-1.78384	2.01734	4.42941	5.54006	4.51525	3.79643	2.30632	-1.76282	-1.70759
B	7940	31.0032	43	1368.93	alpha-Longipinene	.alpha.-longipinene	790	1351.29	17.6421	789079	sesquiterpene	-2.23266	0.752561	3.98349	-2.27653	-2.21991	-2.29062	-2.22389	-2.17079	-1.16429	-2.18234	-2.33718	-2.2308	-2.37289	-2.28563	7.49778	5.62397	-2.28812	-2.22627	3.21184	-2.23106	-2.31413	1.84056	1.73533	-2.18466	3.03916	4.68497	5.15379	4.66344	0.814568	-2.31075	-1.22787	-2.23106
B	8176	31.3336	82	1380.03	Hexenyl (3Z)-hexenoate, (3Z)-		638	1383	2.9707	277794	methyl-branched ester	-1.27972	2.15786	2.42497	-1.3027	-1.26756	-1.26112	-1.2716	-1.30353	-1.32689	-1.1791	-1.31934	-1.30049	-1.28707	-1.20515	6.94406	1.99773	-1.40644	-1.25871	0.358523	-1.28054	-1.26918	0.490403	0.396466	-1.26192	0.453658	1.21278	1.58308	2.07807	1.39558	-0.244335	1.72272	-1.19053
B	1140	16.6593	43	956.083	3-Heptanone, 5-methyl-	5-Methyl-3-heptanone	852	962	5.91745	73622		-0.358416	-0.37743	-0.315763	-0.328813	-0.352133	-0.349001	-0.482445	-0.284021	-0.33422	-0.273594	-0.490185	-0.427467	-0.423619	-0.44185	-0.436855	-0.375039	-0.332673	-0.346658	-0.296031	-0.399934	-0.35527	-0.445189	-0.532183	-0.316527	-0.454413	-0.326501	-0.302831	5.30565	5.81839	-0.119589	-0.461159	-0.384225
B	4462	24.6108	45	1174.12	unknown_4462					192326		-0.485804	-0.547932	-0.588982	-0.593889	-0.625361	-0.57113	-0.650702	-0.73041	-0.487325	-0.481251	-0.600458	-0.554295	-0.639666	-0.540018	3.20731	-0.622851	-0.654115	-0.520421	-0.531363	-0.674762	-0.642206	-0.545553	-0.660964	-0.554295	-0.609539	-0.540018	0.921994	7.05426	3.61244	1.06402	-0.608711	-0.597991
B	12371	40.9181	43	1754.22	unknown_12371					42217		-0.823558	-0.764894	-0.768837	-0.798354	-0.817828	-0.855905	-0.852553	-0.767258	-0.706251	-0.936986	-0.805625	-0.817284	1.47472	-0.887278	1.76795	-0.715354	-0.916722	-0.818645	1.6921	-0.703985	1.50083	2.9405	0.825571	-0.751568	-0.726047	-0.707765	-0.835913	4.36931	4.65871	-0.824378	-0.821099	-0.805625
B	12662	44.0576	43	1907.97	unknown_12662					41361		-0.868529	-0.795609	-0.730723	-0.742098	-0.815497	-0.846264	-0.865209	-0.714948	-0.798773	-0.903862	-0.814696	-0.816298	0.536711	-0.798773	3.4992	-0.772877	-0.821115	-0.768218	1.95606	-0.757405	0.726922	2.72987	0.752813	-0.904288	0.079434	-0.790876	-0.797191	3.93695	4.51442	-0.819509	-0.940083	-0.849541
B	2936	21.683	71	1093.58	Butanoic acid, pentyl ester	Pentyl butyrate	835	1094	0.41892	88899	methyl-branched ester	-1.67755	-1.57691	-0.57768	-1.00902	0.292785	-1.50762	-0.926585	1.05387	1.70036	-1.62475	-1.15514	0.468531	-0.455626	-0.580383	4.43418	-0.740962	-1.61284	-1.77862	4.70357	-0.263336	-1.25652	2.57204	2.5374	-1.65172	-1.58775	0.326378	-1.61759	4.7162	2.28182	-1.17368	-0.939919	-1.37293
B	7682	30.2831	70	1345.7	unknown_7682					145077		-1.2946	1.49727	-1.21509	-1.32612	-1.25143	-1.18432	-1.25799	-1.21509	0.157153	-1.27119	-1.23921	-1.25525	-1.19765	-1.21748	4.04303	-0.765184	-1.19214	-1.30051	3.31228	-1.20001	-1.19922	3.49245	2.7137	-1.17808	0.98057	-1.23032	-1.17653	6.07096	5.46444	-1.27867	-1.0877	-1.19804
B	4556	24.8943	67	1183.03	cis-3-Hexenyl Butyrate	cis-3-Hexenyl Butyrate	833	1184.33	1.30047	670356		-1.33937	1.1929	-1.3558	-1.46031	-1.2983	-1.4054	-1.39687	-1.31026	-1.22704	-1.33856	-1.25914	-1.40397	-1.32151	-0.211632	8.19941	-1.37494	-1.32798	-1.20976	6.09128	-1.30946	-1.41656	3.58514	3.60922	-1.31829	-1.30866	-1.38924	-1.31186	5.38738	4.39475	-1.4252	-1.40711	-1.33285
B	6233	27.3084	70	1253.68	Heptyl isobutanoate	Propanoic acid, 2-methyl-, heptyl ester	706	1246	7.68138	63126	methyl-branched ester	-1.13501	-0.510472	-1.03375	-1.04664	-0.974861	-1.06536	-1.09599	-1.06864	0.431204	-1.00126	-0.996568	-1.12986	-1.00991	-0.970252	4.67581	-1.05231	-1.07852	-1.01465	4.71172	-0.998913	-1.11622	3.70489	3.08205	-1.08018	-0.94667	-1.04421	-1.11707	5.07285	4.0835	-1.13243	-1.14104	-1.00126
B	11811	38.7405	55	1657.5	9-Tetradecenal, (Z)-	9-tetradecenol, Z	750	1635	22.5043	62911		-0.776954	-0.739035	0.912608	-0.819772	-1.01741	-0.875952	-0.963263	-0.998844	-0.083893	-0.857512	-0.795912	-0.902005	-0.787539	-0.882421	-0.851152	1.33149	-0.883232	-0.932728	3.14453	-0.892996	-0.870315	1.47252	1.30059	-0.918947	-0.780725	-0.786781	1.17634	4.97391	4.16658	-0.728069	0.524795	-0.857909
B	6376	27.9692	82	1273.42	3-Hexen-1-ol valerate, (Z)-		811	1279	5.58185	231430	Alcohol ester	-0.948057	-1.0226	-0.967347	-0.91647	-1.10477	-0.84783	-0.961695	-0.981986	2.11731	-0.937716	-1.05922	-0.892969	-0.955261	-0.956866	-0.974648	-1.04548	-0.97872	-0.944867	-0.914908	-0.955261	-1.0285	5.48433	5.10961	-0.946062	-0.929811	-0.859797	-0.890154	6.87038	6.27106	-0.964922	-0.938508	-0.928234
B	7398	29.876	82	1332.67	Hexanoic acid, 3-hexenyl ester, (Z)-	(Z)-3-Hexenyl hexanoate	815	1378.67	45.9987	1975630	methyl-branched ester	-1.51981	-1.61225	-1.50202	-1.62727	-1.53941	-1.63906	-1.56088	-1.51205	1.86175	-1.54099	-1.67675	-1.65151	-1.63063	-1.47535	-1.60232	-1.57133	-1.6015	-1.62057	4.50293	-1.69247	-1.52059	6.08114	5.13884	-1.50625	-1.56408	-1.58186	3.53033	8.77832	9.3941	-1.57294	-1.47158	-1.49396
B	12543	42.3169	43	1820.47	unknown_12543					31368		-0.111359	-1.01232	-0.803416	-0.824847	-0.83646	-0.891925	-0.768145	-0.87187	-0.990538	-0.908172	-0.839572	-0.265034	0.044918	-0.887891	2.05113	-1.02025	-0.938719	-0.809507	1.76422	0.147517	-0.969074	1.9398	0.801414	-0.874262	2.54657	-0.876657	-0.858391	3.71518	3.10727	-1.04249	2.17158	-0.888698
B	12496	41.7679	43	1794.33	unknown_12496					29422		0.45243	0.376699	0.965425	-0.867858	-1.449	-0.317754	-1.48125	-0.249215	-0.676648	0.482328	-0.662828	-1.4441	0.639426	-0.266047	1.42959	0.689508	-0.964506	-1.47874	0.88871	-0.181405	0.500654	1.91397	0.237535	-1.35328	1.21242	-1.32449	-1.48209	2.93422	3.50049	-0.662354	-1.4287	0.066863
B	12349	40.5051	43	1735.32	unknown_12349					87593		-1.11407	3.75722	1.83829	-1.25158	-1.12301	-1.22685	-1.02081	-1.0773	-1.12872	-0.973776	-1.15097	-1.13912	-1.10278	-0.973042	5.10586	1.92161	-1.08047	-1.04222	-1.06317	-1.05615	-1.02157	1.33472	-1.071	-1.06983	3.06745	0.642432	-1.15347	4.8704	2.44989	-1.12138	-1.00046	-1.02613
B	9221	33.1454	56	1441.8	unknown_9221					854043		-1.4284	1.4847	-1.37575	-1.25579	-1.33708	-1.27433	-1.38411	-1.37826	1.15641	-1.25579	-1.28525	-1.37742	-1.31293	-1.20379	8.53988	2.21199	-1.30417	-1.31133	2.44483	-1.36743	-1.47142	1.44925	-1.36495	-1.27433	1.78972	-1.3976	-1.36495	5.49218	3.33083	-1.44581	1.56499	-1.29389
B	6243	27.3612	68	1255.09	unknown_6243					193529		-1.36915	3.19026	1.54052	-1.28729	-1.39099	-1.46215	-1.324	-1.27552	-0.766502	-1.40974	-1.27943	-1.36748	-1.39184	-1.31594	6.09464	3.149	-1.3248	-1.2763	1.01449	-1.28021	-1.36	-0.244589	0.831218	-1.37751	0.802445	-1.37332	-1.27708	6.13275	5.46661	-1.2685	-0.509154	-1.29044
B	8651	32.0834	43	1405.37	unknown_8651					596174		-1.92639	4.15332	-1.95607	-1.8286	-1.77913	-1.9142	-1.94942	-2.03745	0.327538	-2.06055	-1.94942	-1.94942	-1.89491	-1.78726	5.73625	3.16974	-1.9215	-1.89731	3.12717	-1.66444	-1.89172	3.80002	2.74917	-1.97451	4.38632	-2.0313	-1.91825	7.44014	7.1079	-1.90212	-1.81418	-1.94942
C	647	13.3042	57	862.394	2-Hexen-1-ol, (Z)-	(Z)-2-Hexenol	865	865	2.60614	1368150	Fatty acid derivative	-6.43853	-0.123741	2.07987	1.26722	-0.630814	-0.387407	0.01976	-0.459906	0.795073	0.408598	-1.02331	1.10396	-1.18014	0.079552	1.14404	0.221611	1.91544	2.0513	0.068796	1.99179	0.203701	1.89516	0.360519	0.589409	1.8118	2.69273	-0.726448	-7.7225	-0.36882	-0.367043	-0.178471	-1.0932
C	2441	20.3016	91	1055.44	Phenylacetaldehyde	phenylethanal	897	1041.8	13.6418	87013	phenolic	-4.40482	-0.588118	-0.323856	0.351681	0.565187	-0.237577	0.297296	0.449552	0.099258	0.185871	0.35049	1.14902	-1.91927	0.040976	0.831582	0.052639	-1.20839	-2.13903	0.602061	1.48981	-0.277144	0.678759	0.866126	0.501564	-0.368495	1.31243	1.04803	-1.30106	-0.32991	0.588729	0.985239	0.651375
C	1220	17.0668	43	966.773	unknown_1220					209412		-1.71023	-1.71886	-1.74267	3.5524	-1.75634	-1.65272	3.50237	-1.72359	3.41237	-1.72438	-1.75876	-1.78792	-1.64074	-1.72359	-1.78902	-1.71101	-1.7973	3.62086	4.22226	-1.64671	-1.85495	-1.8785	3.00681	3.35492	-1.71572	-1.73708	-1.77586	-1.84204	3.68478	6.01424	4.0461	-1.72913
C	3653	22.858	43	1125.72	unknown_3653					203334		1.98486	-1.74451	-1.56455	-1.72308	-1.64446	2.10694	-1.68945	-1.66637	-1.57219	1.70997	1.37941	1.3476	0.282434	0.671984	-1.71376	-1.67047	1.09275	-1.69445	0.935934	0.879491	1.07011	-1.7777	-1.62208	-0.222789	-1.66392	-1.65659	3.65005	-1.61023	-1.53513	4.08818	5.9096	-0.337589
C	3722	23.1351	93	1133.6	unknown_3722					198612		0.850361	-0.839974	-1.00612	0.420418	1.82151	-0.918798	0.375969	2.3059	-0.826665	-1.11516	-0.909907	1.34421	-1.01404	-1.18764	0.37081	-1.09319	0.237102	-0.005333	-0.849861	0.961335	-1.022	0.437067	0.514519	-0.631625	-1.0212	-1.1016	-0.85483	-0.973332	-0.92103	1.37445	6.26714	-0.988463
C	862	14.9051	71	907.722	unknown_862					413302		0.35456	0.26757	-0.423047	-0.80689	0.523316	0.465178	-1.33406	-0.260021	-0.613924	-0.472015	-0.407644	1.37581	0.559674	-0.834335	-1.52754	0.457704	0.623087	0.341526	-0.540004	0.160036	-0.805055	-1.02415	-0.773123	0.230014	-0.536345	-0.625216	0.299316	-1.43492	-0.906898	1.98362	6.42618	-0.742409
C	949	15.7675	71	931.677	unknown_949					455876		0.32703	0.27836	-0.497593	-0.90134	0.43463	0.36988	-1.22046	-0.33824	-0.900658	-0.54446	-0.408192	1.28062	0.429219	-0.73935	-1.52727	0.537779	0.669811	0.364505	-0.591252	0.026865	-0.726613	-0.960119	-0.844206	0.033477	-0.342861	-0.13082	0.760172	-1.67617	-0.970094	1.99124	6.36296	-0.546858
C	1483	17.7868	126	986.933	unknown_1483					32508		-0.876984	0.145662	-0.262243	0.080054	-0.083179	-0.591406	-0.352113	0.395771	0.600686	-0.807117	-0.420327	0.094307	0.02182	-0.719491	0.067712	0.096	-0.378455	-1.28533	0.884445	-0.103549	-0.399313	0.970622	0.305223	-0.976622	0.30842	-0.008544	-0.009566	0.370737	0.833747	0.161709	2.19767	-0.260347
C	3729	23.1887	41	1135.08	unknown_3729					86551		-1.12849	-0.976745	1.0573	-1.04776	2.02462	-0.941367	-1.01461	2.49713	-0.905354	-1.02182	-0.953574	1.52544	-0.948985	-0.953574	2.72471	-1.12503	-0.972857	-0.909807	-1.08588	-0.986118	-0.952808	-0.997131	-0.942888	-1.12374	-1.05349	1.34736	0.345962	1.50593	3.96481	-1.08252	5.10336	-0.972081
C	12679	44.1697	55	1913.81	unknown_12679					44366		-0.413864	-0.545035	-0.369658	-0.397701	-0.472307	-0.371912	-0.486073	-0.465072	-0.337003	-0.36591	-0.452296	-0.448328	-0.420847	-0.413864	2.84162	-0.561231	-0.408457	-0.410771	-0.406145	-0.53827	-0.567245	1.03086	-0.461067	-0.460267	-0.503263	-0.540803	-0.596812	2.04697	1.7344	-0.468283	4.65806	-0.429427
C	1296	17.2262	60	971.292	Hexanoic acid	Caproic acid	816.5	1001.17	29.8747	1184600		-2.37839	-2.39944	-2.5343	-2.44171	-2.4645	-2.45031	-2.50141	-2.52435	-2.39642	6.57233	-2.40932	5.71746	-2.5343	6.34614	7.75026	-2.60939	-2.54766	-2.55608	-2.49331	-2.48364	-2.4645	-2.48605	-0.127286	-2.52229	-2.49089	7.85224	-2.48445	-2.46926	1.71332	6.30103	6.19466	6.32179
C	715	13.7237	43	873.994	3-Methyl-1-butanol, acetate	i-Amyl acetate	733	877	3.00603	64236	Alcohol ester	1.16469	0.723644	-1.44684	0.232116	0.273992	-0.625201	0.11887	0.122638	1.09875	-0.691618	0.365723	-0.090076	-0.659204	-2.12431	3.66976	0.518738	-2.11863	-2.14722	0.29812	-0.298399	0.187846	0.881265	0.600471	0.068973	-1.64865	-2.1235	-0.592544	-2.22518	-1.80124	3.31887	3.78595	1.1622
C	399	11.9866	43	824.357	2-Butanol, 3-methyl-, acetate	3-Methyl-2-butyl acetate	724.5			288868	Alcohol ester	-1.32187	-1.28331	-1.38256	-1.32758	-1.3682	-1.20614	2.51985	-1.32839	-1.35898	-1.23421	-1.36735	-1.23344	-1.28172	-1.28648	-1.30326	-1.23344	-1.18673	-1.32594	-1.25816	-1.27777	-1.1552	-1.22886	-1.35148	-1.29645	-1.39022	6.53407	6.98024	-1.37494	2.44312	6.60092	5.72882	1.55563
C	1656	18.1824	81	997.721	.beta.-Myrcene	Myrcene	741	990.103	7.61824	341863	monoterpene	-0.500888	-0.376371	-0.833904	-0.196479	-0.449082	-0.553473	-0.332313	-0.984166	0.123442	-0.425937	-1.11665	0.409656	-0.991463	-0.401401	0.851839	-1.01825	-0.003483	-1.06094	0.676284	-0.066926	-0.45498	0.648384	0.262521	-0.934426	-1.00368	1.89127	0.833312	0.049232	-0.23732	2.96615	2.28791	0.942115
C	2495	20.4316	57	1059.14	unknown_2495					92963		-1.2672	-1.36269	2.48209	-1.16023	-1.17917	0.573794	-1.33865	-1.3951	-0.265585	-1.18222	-0.370073	-1.25109	0.072124	-0.141912	4.08484	-1.16249	-1.1945	-1.22566	-1.18912	0.403248	0.223711	-1.29338	-1.17688	0.728127	-1.28597	2.09713	-1.27371	-1.18605	1.99422	5.43327	5.12832	-1.31919
C	2531	20.5318	85	1061.89	2-methylbutyl isovalerate	2-methylbutyl isovalerate	757.5	1107	45.1118	818067	methyl-branched ester	-1.32928	-0.858288	-0.548128	-1.37486	-1.3574	-0.366497	-1.09292	-0.995791	-0.717997	-1.28285	-1.44019	-1.42936	-1.45277	-1.42275	4.53372	-0.184058	-1.33315	-1.3511	-1.32464	-1.41863	-1.3893	-0.951063	-0.92511	-0.677552	0.683047	0.909543	-1.35582	1.2863	2.96642	6.82639	8.34579	1.02826
C	263	10.0252	74	765.692	Methyl 3-methylbutanoate	Methyl isovalerate	855.5	776	10.3085	334983	methyl-branched ester	-1.09847	1.77074	0.243092	-1.12583	-1.11208	-1.22676	-1.26382	-1.10246	-1.16202	-1.04219	-1.07319	-1.16369	-1.24693	-1.15454	0.809589	1.12449	-1.13725	-1.24341	1.5608	-1.14958	-1.06071	2.4099	0.398016	-1.06967	-1.13153	-1.11369	-1.0315	1.15172	-1.11773	7.03955	4.64921	2.66993
C	1884	18.6603	71	1010.74	Propanoic acid, 2-methyl-, 1-methylbutyl ester		811.5			515500	methyl-branched ester	-2.09187	-2.10916	-2.27583	-2.1452	-2.1163	-2.21074	3.06745	-2.13229	-0.707537	-2.13792	-2.09031	-2.1347	-2.09109	-2.17967	5.4771	2.35339	-2.26786	-2.14277	0.333633	-2.24596	-2.15252	1.3289	0.816481	-1.91415	-2.23902	0.036655	4.01344	2.90437	3.73433	6.77271	6.76339	1.78307
C	2619	20.7089	45	1066.56	unknown_2619					287694		0.436641	0.348376	3.78456	-2.83264	-3.00022	-2.78868	-0.525201	-1.05126	0.192492	-2.9569	-2.85952	-1.89671	-1.6319	-2.86432	5.01861	0.377866	-0.733711	-0.815711	-0.228362	-1.70852	-2.84919	2.36546	1.20752	-2.93319	2.21047	1.12342	1.44228	3.63589	-0.460988	5.26068	2.77368	1.95909
C	4481	24.6226	138	1175.8	unknown_4481					29127		-0.622581	2.9308	-0.749547	-0.696249	-0.744385	-0.737532	1.85198	-0.673995	-0.504435	-0.628908	-0.796852	-0.674541	-0.641647	-0.703743	-0.741811	-0.663403	3.54375	-0.448102	-0.368518	-0.617066	-0.566847	0.125392	-0.65854	-0.682198	0.466553	-0.656115	-0.605321	1.12116	0.024178	2.14743	2.60956	-0.638452
D	3526	22.5095	43	1116.05	isobutyl hexanoate	isobutyl hexanoate	723	1145.5	29.4479	354941	methyl-branched ester	-0.218382	-2.57508	2.82133	-0.309411	0.873335	-2.49421	0.878893	1.82325	-2.53175	-2.64891	-2.51248	0.934978	-2.65312	-2.57908	6.02231	0.674199	2.0344	1.53359	-2.60988	1.3284	-2.45101	2.26006	0.437762	-2.61398	-2.55128	-0.752267	2.46215	2.33801	-0.627603	2.34186	3.87067	-2.50674
D	3534	22.5213	95	1116.38	unknown_3534					43209		-0.378381	-0.061723	3.13269	-1.48023	-0.889778	-1.07544	0.10849	-1.47071	-1.32009	-1.34202	-1.39589	-0.856515	-1.26817	-1.29313	0.542177	0.82896	2.48109	1.87272	-1.4476	-1.38446	-1.39671	2.25884	0.273916	-1.36068	-1.12279	2.16394	3.16136	-1.37717	-1.4459	2.65601	3.98543	-1.09825
D	2015	19.0738	125	1022	Cyclohexane, 1,1,3,5-tetramethyl-, cis-	Cyclohexane, 1,1,3,5-tetramethyl-, cis-	711.5			432190		-1.61494	0.831429	4.80676	-3.58804	-3.62868	-3.63446	2.74551	-3.4274	0.433541	-2.97084	-3.56656	-3.63584	1.31487	-3.64777	1.36864	1.13364	3.90112	3.06549	-2.1712	0.654989	-2.72014	2.88965	2.41264	-2.70138	1.581	2.62379	5.16054	0.318053	-0.918505	1.42297	2.82058	-1.25947
D	2120	19.3216	125	1028.74	alpha-Terpinene	.alpha.-Terpinene	908	1017.71	11.0321	338357	monoterpene	-1.68233	0.728903	4.74689	-3.33191	-3.20721	-3.23953	2.61714	-3.23487	0.34556	-2.88103	-3.21255	-3.29021	1.21771	-3.30561	1.28565	0.99022	3.84885	3.00179	-2.35786	0.583577	-2.92979	2.76027	2.27144	-2.66864	1.47473	2.47069	5.09232	0.220608	-0.996774	1.27019	2.72498	-1.31316
D	2956	21.7538	127	1095.2	unknown_2956					21794		0.61453	1.53968	-0.087893	0.352839	0.405077	-0.403055	-0.015776	0.08916	0.235871	-0.632725	-0.813744	0.566594	-0.011413	-0.617485	-0.510682	0.846992	-0.308755	-0.252496	-0.57424	0.720399	-0.793979	-0.54421	0.189328	-1.29657	0.555385	0.320895	-0.401694	-1.23422	-1.10418	2.50815	0.023641	0.634559
D	1697	18.3062	67	1001.25	Linalool oxide A, dehydroxy-		805	993	8.2525	455638	monoterpene	0.162983	2.8069	-0.948648	2.69251	-0.087477	-0.827249	0.487434	1.36312	-1.06459	-1.3546	-0.877545	0.224729	-1.90831	-1.71686	0.247469	0.129307	-0.225065	-0.428086	0.234522	-0.245884	-1.6982	-0.279413	0.067869	-0.570724	0.85701	0.797712	0.280784	-2.00575	-0.975669	2.22296	2.39161	0.247165
D	4442	24.4869	68	1171.43	unknown_4442					23378		-1.03052	2.95508	-0.869673	3.61935	-0.321764	-0.361764	0.345721	1.97864	-0.940263	-0.887405	-0.404065	0.582336	-0.763903	-0.909469	-0.863279	-0.918555	-0.880932	-0.950394	0.062259	0.148634	-0.861685	-0.888216	0.147448	-0.095775	1.15927	-0.945319	-0.83955	-0.957186	-0.907823	1.64652	2.46771	0.484573
D	2645	20.7324	87	1067.2	7-Methyl-1,6-dioxaspiro[4.5]decane 'Conophtorin'		807	1054	13.2042	77998		3.31205	2.7886	0.648109	-2.34299	-2.66093	-2.0897	2.29145	1.72395	1.45831	-2.49557	-2.31229	0.462281	-1.608	-1.97927	-0.015714	1.64767	0.823011	0.960201	1.45959	0.818132	-2.05079	1.63808	3.04891	-3.11879	-1.33292	0.841796	-1.56186	-2.11678	-1.90487	1.81086	0.434578	1.42289
D	90	6.89154	57	666.646	1-Penten-3-ol	penten-3-ol	893	683.5	16.8543	188874	Fatty acid derivative	0.707532	0.953298	0.29729	0.881476	-0.641435	-1.05739	0.870288	-0.580883	0.377076	-0.667404	-1.55388	0.426471	-1.04503	-0.973858	0.730546	-0.322555	1.55043	1.55103	0.804305	0.602471	-1.16713	0.307309	0.6456	-0.716131	0.807252	0.619836	1.58328	-5.9825	-1.42562	0.951798	0.775792	0.690715
D	232	9.73587	57	757.025	2-Penten-1-ol, (Z)-	(Z)-2-pentenol	900	767	9.97535	178948	Fatty acid derivative	0.740763	0.762739	0.340178	1.05781	-0.53395	-1.15169	1.19614	-0.51055	0.460533	-0.687481	-1.5603	0.492508	-0.790981	-0.945876	0.8402	-0.425642	1.52965	1.52263	0.752537	0.635828	-1.14442	0.37104	0.708427	-0.496829	0.252623	0.82333	1.5442	-5.85614	-1.82192	0.768917	0.509077	0.616657
D	891	15.1058	81	913.152	2,4-Hexadienal, (E,E)-	hexa-2,4-dienal	810	912.667	0.485673	24040	Fatty acid derivative	0.649464	0.431297	-0.049049	0.646049	-0.496044	-0.321163	0.513269	-0.683309	-0.103128	-0.017754	-1.11679	-0.098059	-0.496404	-0.174668	0.221042	-0.085175	1.43934	1.46584	0.395454	0.116173	-0.202057	0.26348	0.140418	-0.266447	-0.028976	-0.449601	0.554569	-1.11384	-1.33128	-0.079779	-0.117064	0.394195
D	531	12.6008	55	842.198	2-Hexenal	2-Hexenal	898	852.6	10.4017	567006	Fatty acid derivative	-0.28961	0.622065	0.016544	0.889801	-0.299768	-0.231178	0.786018	-0.389799	-0.044905	0.094667	-1.0304	0.050316	-0.306753	-0.042398	0.085823	-0.593777	1.45247	1.53555	0.404285	0.337568	0.01371	0.377974	0.291985	-0.162477	0.178234	-0.875134	-0.454548	-1.3109	-1.4257	-0.007656	-0.056297	0.384256
D	580	12.9258	83	851.559	2-Hexenal, (E)-	t-2-hexenal	887	853.913	2.35363	4143700	Fatty acid derivative	-0.137463	0.119339	-0.098278	0.178131	0.008986	0.009689	0.13508	-0.031816	0.062914	0.068426	-0.353161	0.079468	-0.027225	-0.101864	0.098656	-0.071218	0.168324	0.175661	0.148895	0.128405	0.050257	0.124346	0.143023	0.01338	0.087791	-0.163229	-0.047028	-0.440807	-0.587585	0.054178	0.065622	0.139099
D	625	12.9258	41	853.431	unknown_625					3793040		-0.145113	0.144739	-0.061623	0.172014	-0.022917	-0.023771	0.153383	-0.051836	0.047543	0.033113	-0.288303	0.033041	-0.053553	-0.100946	0.075508	-0.080406	0.224827	0.234903	0.131184	0.080009	0.019325	0.114058	0.099266	-0.020954	0.084681	-0.169909	-0.051561	-0.339987	-0.422295	0.033766	0.037464	0.114336
D	188	9.28058	55	742.977	2-Pentenal, (E)-	E-2-pentenal	841	754	11.0228	41935	Fatty acid derivative	0.906582	0.294246	-0.000176	0.230039	-0.8136	-1.33276	0.241684	-1.24222	0.351864	-0.961189	-1.82703	-0.396517	-1.41043	-1.08318	0.8037	-0.174532	1.22888	1.14242	0.939406	-0.335087	-0.86191	0.091864	0.302395	-0.415053	0.371702	0.389997	0.626965	0.179197	0.970268	0.674693	0.631766	0.476032
D	324	10.876	56	791.545	Hexanal	Hexanal	919	797.476	5.93141	4006820	Fatty acid derivative	0.620899	0.767185	-0.415926	0.267399	-0.364309	-1.45281	0.13077	-0.622248	0.112635	-0.232782	-2.56348	-0.245764	-1.63129	-0.838562	1.42196	-0.603029	0.856211	-0.050215	1.06161	-0.304623	0.230247	0.924999	0.342722	-0.519413	-1.10954	0.332659	0.723869	-0.083658	-1.47293	1.5954	1.60296	1.51903
D	915	15.3775	57	920.707	unknown_915					180997		0.670339	0.693365	-0.395743	0.513973	-0.545733	-1.45818	1.14154	-1.73905	-0.36577	-0.861374	-2.63354	-0.597583	-2.62031	-1.08815	2.57573	-0.301182	1.5827	1.53795	-0.020881	-0.438818	-1.62072	0.126907	0.362408	-1.31794	0.467202	-1.06724	1.0781	-2.61949	-1.47818	4.95969	4.23172	1.22825
D	1094	16.4111	45	949.595	unknown_1094					159298		0.913129	0.8243	-0.215694	1.33226	-0.456105	-1.67623	0.509377	-1.11988	-0.231623	-1.12176	-2.64922	-0.311217	-1.66606	-1.53099	1.09579	-0.219195	1.13911	1.0602	1.19014	-0.031711	-1.41453	1.02009	0.607048	-0.937046	-0.341841	3.22149	3.06613	-0.529539	-0.84657	-0.370277	0.067054	-0.376631
D	1112	16.4466	43	950.395	unknown_1112					95372		0.547705	0.438738	-0.903676	0.71234	2.36672	-3.84773	-0.011975	0.503746	-0.790155	-1.69604	-1.40846	0.064352	-2.19162	-1.16597	0.697638	-0.628127	0.633481	0.548311	0.619783	-0.22718	-1.28422	0.760326	1.13188	-1.23349	2.03601	2.56603	2.42584	-0.700023	-1.02594	-0.405135	1.32297	0.143864
D	1945	18.8907	81	1016.37	3-Methylbutyl 2-methylpropanoate	iso-amyl-isobutyrate	759	1017	0.63389	287119	methyl-branched ester	-0.005325	0.786821	1.0073	0.851999	-0.289172	-1.03198	0.377693	-0.70577	-0.211769	-0.823776	-1.46623	0.326077	-1.35919	-0.879566	-0.365257	-0.19849	1.78562	1.71843	0.088299	0.422632	-0.66212	0.209269	0.311661	0.537918	-0.275307	0.792992	0.897747	-0.891022	-0.726635	0.233803	-0.29107	-0.165565
D	1973	18.8847	77	1016.85	.alpha.-Phellandrene	.alpha.-Phellandrene	682	1003.54	13.3114	33520	monoterpene	0.290316	0.488146	0.216551	0.819829	1.2807	-0.774544	0.215126	1.12897	-0.273916	-0.570411	-1.09854	0.89875	-1.37947	-1.05993	-0.088352	-0.787564	1.02907	0.96338	-0.16667	0.634544	-0.964514	0.364503	0.458794	0.020967	-0.195621	0.069502	0.16011	-0.614968	-0.96638	0.26091	0.371757	-0.731034
D	1463	17.6628	60	984.36	3-Hexenoic acid, (E)-		678	987	2.64034	55518	fatty acid	3.21999	0.817984	1.04503	0.084527	0.080902	-0.417973	-0.075997	-1.06198	-0.873511	0.110362	-0.210783	-0.593757	-1.32041	-0.076806	1.52549	0.014045	1.14063	0.854367	-0.838766	-0.471261	-0.181929	0.387858	-0.29381	-0.768285	0.60543	1.11342	-2.28256	-0.931198	-0.551133	0.131403	-0.040661	-0.140631
D	2265	19.8588	43	1043.37	unknown_2265					83642		-0.012565	0.497716	1.79517	-0.274266	-0.020371	0.035047	-0.089136	-0.146908	-0.468418	0.182788	-0.149996	0.105381	-0.153487	0.202078	1.25404	-0.499187	1.11364	0.763748	-1.50748	-0.052404	0.338197	-0.019242	-1.1042	-1.10185	0.960556	0.405109	-4.46743	-0.15863	-0.619957	1.12463	1.21324	0.854181
D	6972	28.9606	341	1303.87	unknown_6972					285444		0.071547	-0.310526	0.156338	-0.051432	0.26852	-0.361881	-0.028873	-0.170298	0.058369	0.050413	0.011122	0.137312	-0.186575	-0.081764	0.005833	0.287416	0.178829	-0.676836	-0.199488	0.227978	0.237293	-0.234795	0.284079	-0.061604	0.240959	0.422646	-0.345177	-0.857262	-0.352997	0.349501	0.287088	0.644281
D	1174	16.8422	41	961.101	2-Heptenal, (E)-	E-2-heptenal	931	969.4	8.29933	123673	Fatty acid derivative	0.038519	0.28764	1.05559	-0.447238	-0.375024	-0.395264	-0.690627	-0.647826	0.138184	0.194368	-0.81322	0.283543	-0.460658	-0.178669	-1.36552	-0.547461	0.827822	0.082446	-0.83395	0.330337	0.86389	-0.495831	-0.45595	0.640167	-0.259484	1.0579	0.435422	-0.721629	-0.003756	1.25187	0.595005	0.609415
D	6283	27.4736	70	1258.63	2-Decenal, (E)-	E-2-decenal	723	1259	0.36579	27163	Fatty acid derivative	-0.560701	-0.009086	1.20937	-0.690011	-0.258012	-0.076389	-1.49136	-0.630617	-0.335724	-0.007566	-0.175285	-0.207707	-0.171452	0.12961	1.12182	-0.569083	0.520932	0.760948	-0.242289	-0.364857	0.179325	-0.971382	-1.09705	-0.032364	-0.147615	0.167603	0.046468	-1.80376	-1.33168	2.28935	2.14877	2.59978
E	1741	18.383	41	1003.19	unknown_1741					105705		-0.898537	1.52711	1.78619	1.22697	0.882427	1.64162	1.24049	0.781021	1.07002	0.189528	1.67871	1.3227	0.538157	0.521226	-4.87907	0.868126	1.84638	1.91068	1.56587	1.12251	1.20208	0.504214	1.28789	1.29239	-4.96544	-4.91043	-4.81834	1.51236	1.27085	-4.82882	-4.75235	1.26345
E	1237	17.108	60	968.383	Hexanoic acid	Caproic acid	897	1001.17	32.7838	794076	fatty acid	0.847462	1.19785	0.951651	0.577152	1.23547	1.39619	0.76326	1.30505	0.690729	0.24263	1.45511	0.228035	1.01786	0.356123	-8.15918	1.30272	0.939077	0.649035	0.167015	0.932356	1.39297	1.33109	0.576845	0.801495	1.18393	-8.10736	-8.03598	0.851254	0.607637	0.623264	0.394455	0.284773
E	1745	18.3947	42	1003.34	2-Hexenoic acid, (E)-	(2E)-Hexenoic acid	738	1005	1.65802	128006	fatty acid	-1.05432	1.19987	1.30032	0.873276	0.460532	1.36286	0.908003	0.398531	0.411871	1.32783	1.42751	1.02407	0.218559	0.270886	-5.4003	1.63121	0.492152	0.80773	0.92235	0.834541	0.895144	1.4984	0.52984	0.854298	-5.3291	-5.46923	-5.49325	1.23061	0.96653	-0.101485	0.675597	0.325156
E	4607	24.9298	124	1184.05	2-Isobutyl-3-methoxypyrazine	2-Isobutyl-3-methoxypyrazine	913.5	1179.67	4.3804	1195940	Pyrazine	0.342798	-0.360636	0.224596	1.14412	1.7188	-1.59985	1.87756	0.635681	1.09822	0.618965	-2.51753	-0.241718	-2.0952	-1.27842	-0.957373	0.320137	0.367586	0.105217	0.098373	-0.271999	-0.303955	1.29443	0.72175	-1.58086	0.55759	-0.647928	-1.55012	0.340958	0.0471	0.54541	0.507353	0.838961
E	1943	18.8612	55	1016.37	Linalool oxide A, dehydroxy-		769	993	23.3661	290232	monoterpene	0.37523	2.5336	-0.535636	2.54841	0.273063	-0.596735	0.605706	1.40918	-0.139408	-0.985337	-0.686337	0.4307	-2.40095	-1.2604	-4.96416	-0.573147	0.049918	-0.089293	1.31777	0.04799	-1.3139	0.070082	0.579735	-0.20583	0.753634	-0.514881	-4.94109	3.20432	0.653261	1.77405	2.15327	0.427189
E	4781	25.1304	55	1189.96	3-Hexen-1-yl butanoate, (Z)-	cis-3-Hexenyl Butyrate	634	1184.33	5.62211	289777	methyl-branched ester	1.43015	0.833426	1.16249	0.723825	1.29696	-0.187243	0.667504	1.93036	0.678781	-0.34269	0.059378	1.07275	-1.91554	-1.10617	-4.55334	-1.24684	-2.08024	-1.72798	2.74906	0.395357	-1.51211	2.63769	1.87983	-0.969245	0.716382	0.157463	-4.54502	3.8104	1.57873	0.683945	0.241056	-4.51912
E	878	14.9464	48	908.709	Propanal, 3-(methylthio)-	methional	875	908.017	0.692743	85368		0.402286	-0.713735	-0.88463	0.670361	0.686383	-0.063043	0.487225	0.268482	1.43195	-0.177746	0.353409	0.437263	0.381266	-0.612771	-0.221901	0.887217	-1.09253	-1.23662	0.909918	1.33062	-0.724774	0.124282	0.21631	1.26216	0.313649	0.882964	-0.453378	-1.04247	0.103636	-1.52016	-0.227642	-2.17799
E	1321	17.2378	77	971.935	Benzaldehyde	Benzaldehyde	937.5	957.63	14.3052	347040	phenolic	0.440975	0.459391	-0.553185	0.071754	1.68341	-0.295467	0.053337	0.465813	1.14805	-0.593946	-0.078199	0.203289	-0.536582	-0.433688	-1.34816	1.22499	-0.797005	-1.00661	-0.293982	0.547308	-0.055456	-0.250208	1.38721	0.578825	-0.589472	1.47193	-0.654459	-0.482576	1.07943	-1.05964	-0.905937	-0.881125
E	3637	22.7753	91	1123.42	Phenylethyl Alcohol	Phenylethanol	819	1117.47	5.95059	51371	phenolic	0.534473	-0.700926	-1.49055	0.062575	0.720904	-0.027109	0.252702	0.972479	-0.443913	-0.230303	-0.255872	0.629168	-2.04357	-0.792408	3.03224	-0.900617	-2.87094	-2.70959	1.29828	0.043869	-0.766824	-0.070851	-0.434983	-0.64358	-0.046426	1.56119	-0.189284	2.1733	1.73375	0.890907	0.410182	0.301748
E	2317	19.9591	43	1045.94	1,8-Cineole	Cineole	841	1033.09	12.8569	85857	monoterpene	1.58568	-2.11501	-2.07482	-2.0988	2.68671	0.931108	-2.13967	3.08092	3.28037	-0.214549	-0.197618	3.06444	1.60832	-2.08836	3.98921	-2.16814	-2.01352	-2.11013	0.390361	2.68182	0.850237	-2.0242	-2.05046	0.574539	0.486831	-2.06929	-2.02038	1.83075	-2.07087	4.41872	-1.97307	-2.0311
E	961	15.8681	93	934.126	alpha-Pinene	a-Pinene	878	923.611	10.515	100272	monoterpene	0.58424	-2.45771	-3.38761	-0.851274	1.38987	0.199341	1.02331	1.18181	3.24171	-1.44457	-0.694037	1.28405	0.392998	-1.46465	3.00074	-2.21531	-3.4017	-3.37612	2.90217	2.00514	-2.51105	-0.641852	0.441658	1.32696	0.601267	0.951811	0.784144	2.1536	-1.30588	2.28039	-0.032838	-1.96062
E	1205	16.9309	93	963.532	Camphene	Camphene	787	951.203	12.3287	21131	monoterpene	-0.599245	-1.05425	-1.10365	-1.07001	1.34824	-0.7759	0.460905	0.178172	2.35931	-0.948571	-1.1381	1.26631	0.032009	-1.21481	2.18905	-1.03558	-1.08833	-1.15648	2.6519	1.82618	-1.06605	-1.07635	0.291904	-0.181496	-0.098392	0.118973	-0.395501	1.17834	-1.03018	3.32258	-1.11423	-1.07675
E	2755	21.164	115	1079.01	unknown_2755					36835		1.41776	-1.03748	-1.19072	-0.948897	-1.00916	1.88301	-0.985212	1.19091	0.751141	0.755502	0.954952	1.0567	-0.491709	-0.065153	-0.699751	-1.16446	-1.10914	-1.06799	-1.08431	1.81016	1.77655	-1.05426	1.33702	-1.04905	-1.20403	-1.11081	-1.09172	-1.03431	-0.985212	4.17272	1.84063	-0.563678
E	4300	24.1387	137	1161.74	unknown_4300					55184		2.51887	-1.80866	-1.70067	-1.71236	-1.30872	1.72845	-1.76497	3.51542	2.02564	2.08066	0.964706	2.24719	0.143917	1.17884	1.17186	-1.79202	-1.70533	-1.69834	-1.73843	3.4655	1.23817	-1.2065	2.07234	-0.824013	-1.66085	-1.82127	-1.72731	-1.66387	-1.82804	1.18189	2.20265	-1.77475
E	137	8.06847	71	704.589	1-Penten-3-ol, 3-methyl-		908			101948		2.6041	-0.848926	-0.505212	1.27155	1.22695	0.93438	1.60203	1.13208	2.22634	0.117187	1.22652	1.01974	1.10679	0.352267	-1.98039	-0.558165	-1.7887	-1.93603	-0.362963	1.16349	0.940683	-0.716057	1.70653	1.15148	-1.66079	-2.01504	-3.06703	-1.84027	-1.89545	0.505764	-0.350942	-0.761909
E	286	10.5393	55	781.444	Cycloheptane, bromo-	Cycloheptane, bromo-	729.5			156059		1.65802	0.219694	-1.35905	0.227983	1.2433	0.858178	0.393775	0.814609	1.2151	0.375146	0.999775	0.877166	1.54092	0.344929	-1.70491	-0.814311	-0.96379	-1.36117	0.269955	0.730695	0.782265	-0.894011	0.575756	0.523863	-1.11693	-1.63174	-3.71514	-1.9623	-1.31154	0.647562	3.31702	-0.780813
E	3251	22.0608	71	1103.65	Linalool	Linalool	929	1098.83	4.82939	3928570	monoterpene	0.991138	-1.78443	-1.30504	1.90128	2.82789	-0.150661	1.88722	2.97632	-0.335308	0.550032	-0.130363	2.55194	-0.040031	-0.977543	-0.677107	-0.969873	-0.021187	0.041336	-1.10835	2.54779	-0.659298	1.88057	1.42389	-0.068954	1.10843	-1.41193	-1.23205	-9.10894	-0.442514	1.0536	0.557251	-1.87512
E	4780	25.1244	71	1189.96	3-Hexen-1-ol, 3-methylbutanoate, (Z)-	cis-3-Hexenyl isovalerate	754	1239	49.0446	849998	methyl-branched ester	0.563126	-0.950308	-1.33071	0.442817	1.96805	-0.210912	0.635359	2.70189	0.506906	-0.027607	-0.32869	1.79545	-0.457163	-0.818518	5.22737	-1.34458	-1.01315	-1.00758	0.286707	1.38179	-0.551525	0.724382	0.170653	-0.986879	0.823572	-0.92747	-0.926797	-4.69459	-1.66864	1.41485	0.169254	-1.56705
E	2211	19.7762	68	1041.12	Limonene	Limonene	932.5	1027.75	13.3702	976848	monoterpene	0.668371	-2.52675	-1.68359	1.00136	2.31376	-0.749022	0.880821	2.74409	0.220383	-0.522135	-0.892918	2.14306	-1.02709	-1.50252	0.441456	-1.3468	-0.941729	-0.924223	-0.046755	1.30209	-1.66662	1.32221	0.915371	-0.367702	-0.13599	-1.237	-1.9401	-0.163952	-0.846998	2.33258	1.91734	0.318995
E	2846	21.3112	59	1083.05	Linalool oxide B	Linalyl oxide	898	1073.46	9.58533	3389040	monoterpene	2.52967	-0.211239	-2.65138	2.4543	1.10062	-0.635786	2.15984	2.51679	0.52392	-0.993534	-0.225311	1.80717	-2.88127	-1.89596	-1.04541	-1.573	-1.54434	-1.54194	1.1023	1.03606	-1.71678	-0.067774	1.6176	0.570164	0.372698	-2.08974	-1.95453	-1.32784	-2.00395	3.03028	3.17982	0.358576
E	3019	21.8543	59	1097.97	Trans linalool furanoxide	Trans linalool furanoxide	864.5	1099.17	1.20066	1625920	monoterpene	2.37247	-0.271177	-2.24986	2.33336	0.941723	-0.810772	2.06317	2.41457	0.335758	-1.09987	-0.403114	1.81288	-2.83041	-1.97824	-1.06493	-1.26997	-0.856953	-0.774795	0.981222	1.00982	-1.81932	-0.208973	1.5164	0.346939	0.279823	-2.10609	-2.00544	-1.27478	-1.97223	2.9345	3.47295	0.181341
E	5621	26.4581	94	1228.14	p-Menth-1-en-9-al	1-p-Menthen-9-al	820.5	1232	3.85681	1537240	monoterpene	3.08623	1.44203	-2.08257	3.173	3.51456	0.915398	3.08666	3.70889	1.79503	0.917965	1.40906	2.27139	-1.91005	-0.067295	-7.02229	-6.91494	-0.268915	-0.223259	2.00301	1.8927	0.420565	1.51653	2.25901	1.92794	1.76679	-6.93095	-6.99007	-6.99764	-0.122484	1.16357	2.27582	-1.01566
E	3878	23.4301	138	1141.67	unknown_3878					71475		1.49676	0.401146	-1.80305	1.17908	1.50174	0.40417	0.848909	1.26007	0.285594	-0.039563	0.612743	0.220687	-1.10817	-0.21939	-1.57981	-1.67107	-1.22967	-1.36687	0.319607	0.320846	0.222851	0.443311	0.360163	0.15057	0.99278	-0.977317	-0.671239	-1.55798	-2.54984	1.38307	2.25982	0.110077
E	5997	26.9245	137	1242.26	unknown_5997					49900		1.72097	0.497687	-1.55437	2.03165	1.54195	-0.157301	1.38794	2.17221	-0.064707	-0.383835	0.282429	1.29117	-2.00116	-1.16575	-1.02922	-0.926099	-0.512412	-0.530479	-0.194637	0.743412	-0.913654	0.195891	0.431309	0.102773	1.05581	-1.10283	-1.07365	-1.12533	-1.52813	0.620028	1.16859	-0.98026
E	4933	25.4196	137	1197.93	3,7-Dimethyl-2,3,3a,4,5,6-hexahydro-1-benzofuran #		814			203718		2.35346	0.692945	-2.42766	2.29682	2.31187	0.404505	1.95471	2.63763	0.838934	0.166772	0.858406	1.26594	-2.57142	-0.668691	-1.14897	-1.5744	-1.69613	-1.67011	0.590528	0.975231	-0.258688	0.354689	1.06284	0.821821	0.797203	-1.51408	-1.76732	-1.52055	-1.98158	-0.256286	0.906295	-2.23474
E	5474	26.2694	94	1223.12	1-Methyl-1,4-cyclohexadiene	1-Methyl-1,4-cyclohexadiene	747			57904		2.68856	1.09366	-1.9681	1.8124	1.99108	1.0711	1.72582	2.57198	0.006532	0.587442	1.35049	1.72634	-1.81323	-0.154867	-1.91698	-1.30424	-1.52026	-1.72339	-0.450296	0.399752	-0.020531	0.446697	-0.236605	0.596303	1.51577	-1.41929	-1.50162	-2.81401	-2.88756	0.225578	1.30447	-1.38299
E	4724	25.1244	94	1189.62	p-Menth-1-en-9-al	1-p-Menthen-9-al	849.5	1232	42.3829	857040	monoterpene	2.7381	1.01318	-1.96966	1.79086	1.95385	0.806089	1.67441	2.50679	0.067963	0.253199	1.12622	1.65189	-2.06017	-0.388123	-1.61175	-1.27998	-1.5735	-1.78696	-0.510657	0.335463	-0.220812	0.373056	0.054028	0.441446	1.36126	-1.33703	-1.32159	-1.69813	-1.9587	0.073879	1.12225	-1.62686
E	5423	26.0686	94	1216.75	unknown_5423					130707		2.59526	0.948054	-2.17794	1.89795	2.03276	0.850257	1.71484	2.5707	0.030676	0.417001	1.15418	1.57815	-2.11198	-0.363853	-1.84971	-1.34456	-1.66708	-1.76099	-0.527211	0.31779	-0.026677	0.359314	0.146079	0.476573	1.26207	-1.21033	-1.18065	-1.70161	-1.99856	0.045031	1.14871	-1.62424
E	4332	24.2331	79	1163.41	ectocarpane	ectocarpane	834.5			367101		0.690666	-1.63545	-1.17062	1.00265	2.00332	-0.279907	0.738354	2.8496	-1.83967	0.048669	-0.61863	2.40927	-0.77631	-1.479	-1.24802	-0.862851	-0.781317	-1.017	0.124212	1.24618	-1.99629	1.60603	-0.218578	-1.08583	1.74799	-0.788609	-0.833423	3.044	0.565027	0.417719	0.148309	-2.01049
E	1272	17.1314	68	969.193	unknown_1272					28050		1.01221	-0.654163	-0.607464	0.828134	2.17966	0.505492	0.945127	2.77993	-0.404502	0.579995	0.4272	2.31159	-0.06485	-0.941966	-2.13154	0.061326	-0.490189	-0.966461	-1.00763	1.44622	-0.280866	1.25167	0.255226	-0.012811	-2.14027	-2.10566	-2.18228	-0.469785	-0.673045	1.04453	0.657267	-1.15206
E	5948	26.8184	93	1238.93	1-p-Menthene-8-thiol		807.5	1279	40.0656	273005	monoterpene	0.189703	-0.618493	-0.535554	1.42059	2.36592	-0.261364	0.969801	2.60981	-0.280804	-0.295629	-1.04046	2.28723	-0.579836	-0.94875	-0.037519	-1.32485	-0.605026	-0.508335	0.351657	1.25328	-1.01928	0.858027	1.97356	0.633188	-0.336366	-0.578602	-2.1156	0.125115	-0.606144	-0.066112	-0.008625	-3.27053
E	3700	23.088	121	1132.12	Alloocimene		802.5	1132	0.11718	55930	monoterpene	1.64223	-2.22144	-1.55426	1.2708	2.55571	-0.528544	1.22441	3.09006	-0.025994	-0.077988	-0.627653	2.20919	-0.510696	-1.45016	-0.05477	-1.33052	-0.703438	-0.646646	-0.117961	1.74839	-1.11205	1.25777	1.29168	-0.343854	0.137505	-1.64516	-1.95371	-0.311415	-0.211655	1.00175	0.113045	-2.11462
E	2092	19.3216	121	1028.74	unknown_2092					130799		1.07464	-2.32127	-1.60806	1.03858	2.46617	-0.072474	1.19728	2.98909	0.344958	0.124473	-0.148751	2.32226	-0.463984	-1.0838	0.262279	-0.927558	-0.845846	-0.893854	-0.447823	1.66868	-1.12561	1.21613	0.653972	-0.160592	0.182712	-1.13665	-1.72399	-0.256194	-0.733637	0.790545	-0.012186	-2.3695
E	2677	20.8151	93	1069.46	gamma-Terpinene	.gamma.-Terpinene	927	1059.63	9.83618	143636	monoterpene	0.910337	-2.23603	-1.784	0.888327	2.44608	-0.090014	1.1154	2.96096	0.613335	-0.034318	-0.353048	2.27485	-0.642924	-1.23846	0.625235	-1.16298	-0.955109	-0.950716	-0.213558	1.64665	-0.985749	1.16161	0.559422	-0.349129	0.24348	-1.04488	-1.65873	0.101214	-0.661079	0.875361	0.333496	-2.39502
E	4959	25.5081	59	1200.3	alpha-Terpineol	.alpha.-terpinol	900	1189.44	10.866	3931060	monoterpene	0.683125	-1.01731	-0.432055	1.14273	1.84018	-0.169989	1.12133	1.97408	-1.21668	0.326229	-0.204393	1.77158	-0.29184	-1.00327	-1.16922	-1.00791	-0.35775	-0.288782	-1.33601	1.68201	-1.01798	1.12165	0.491291	-0.783421	0.898041	-0.494402	-0.268744	-0.248995	-0.116224	0.517836	0.049215	-2.19433
E	1412	17.5979	43	981.777	2H-Pyran, 2-ethenyltetrahydro-2,6,6-trimethyl-	2,2,6-Trimethyl-6-vinyltetrahydropyran	886	972	9.77681	528815		1.0498	-1.11412	-0.481846	1.13109	1.68432	0.093685	0.912466	2.42737	-0.594927	0.142056	-0.127726	2.02058	-0.200029	-0.815459	-1.37894	-0.185606	-0.45481	-0.766804	-0.972632	1.19446	-0.65247	1.06038	-0.000261	0.016815	0.470078	-0.590812	-1.08009	-1.21654	-0.942168	0.58445	0.081173	-1.29349
E	4375	24.2331	93	1164.25	Ocimenol	Ocimenol	863.5			545694	monoterpene	0.994449	-1.38773	-0.985554	1.30474	2.05671	0.067301	1.03301	3.15139	-1.6825	0.351529	-0.285131	2.69654	-0.446839	-1.10631	-0.937128	-0.774404	-0.446752	-0.674586	-1.24297	1.53533	-1.60345	1.62685	-0.195653	-0.737323	1.38468	-1.29659	-0.992172	-0.23735	-0.771078	0.744349	0.491862	-1.63522
E	3593	22.7101	59	1121.61	myrcenol	myrcenol	825.5	1123	1.3883	115462	monoterpene	0.994931	-1.37514	-0.971779	1.38272	2.10123	-0.065258	1.09067	3.16674	-1.48807	0.27532	-0.377746	2.68445	-0.609607	-1.20152	-0.981296	-0.757806	-0.299735	-0.507309	-1.09942	1.53032	-1.68242	1.55849	0.054981	-0.652907	1.24511	-1.38528	-1.03057	-0.858153	-0.81352	0.809799	0.832267	-1.56949
E	4083	23.7963	93	1152.1	.alpha.-terpinol	.alpha.-terpinol	793.5	1189.44	37.3393	243335	monoterpene	1.04215	-1.06837	-0.914376	1.4115	2.05626	0.055143	1.09845	3.11485	-1.74432	0.346755	-0.327601	2.67061	-0.475503	-1.20616	-1.07149	-0.7134	-0.420885	-0.632408	-1.26277	1.5273	-1.77578	1.59962	-0.11874	-0.675345	1.3913	-1.09486	-0.933295	-0.780437	-0.786831	0.767438	0.561719	-1.64049
E	2910	21.6004	71	1090.98	Linalool	Linalool	790	1098.83	7.84159	255994	monoterpene	0.635105	-1.76656	-1.55067	1.43665	2.65954	-0.352147	1.26149	3.5745	-1.07381	0.244877	-0.330367	2.55113	-0.431957	-1.15003	-0.787583	-1.0994	-0.326182	-0.317809	-1.22834	1.98368	-1.13656	1.42334	0.50162	-0.492981	0.82963	-1.51781	-1.33895	-1.04991	-0.794391	0.913412	0.464801	-1.7343
E	3097	21.9252	93	1099.92	terpinolene	terpinolene	925	1086.68	13.2389	1651140	monoterpene	1.05826	-2.25723	-1.62765	1.36148	2.93956	-0.155085	1.56438	3.48436	-0.424149	0.063196	-0.35194	2.55537	-0.704536	-1.2631	-1.05483	-1.06778	-0.693434	-0.69978	-0.966248	1.85659	-1.38848	1.67063	0.838579	-0.578939	0.418123	-1.36045	-1.63113	-0.340906	-0.386425	1.04851	0.410702	-2.31763
E	2048	19.1389	79	1023.77	unknown_2048					27018		0.795482	-0.625266	-1.33937	-0.254932	3.15175	-1.01301	-0.374269	2.18169	-0.93974	0.06171	-0.525139	1.699	-0.952576	-1.24019	2.09519	-1.45249	-1.42296	-1.45332	0.174932	0.989587	-1.43192	1.36466	2.01745	-1.2488	0.819528	-1.53432	-1.40601	1.337	-0.555077	1.42533	0.891315	-1.2352
E	2416	20.2132	93	1053.03	(E)-Ocimene	(E)-Ocimene	928.5	1047.33	5.69724	1167470	monoterpene	4.72718	-3.19123	-2.39675	0.45839	1.79232	-0.769772	0.379954	2.89663	1.45642	-0.221694	-1.25624	1.73845	0.665937	-1.93811	1.54733	-1.59637	-1.57336	-1.58718	0.63625	1.48843	-0.443198	0.642762	1.92633	-1.1493	-0.22565	-2.58471	-2.77464	-0.370396	0.250486	2.60481	-0.238323	-0.894788
E	1628	18.1292	41	996.429	Myrcene	Myrcene	919	990.103	6.32636	254486	monoterpene	0.571253	-2.49625	-4.91502	1.20784	2.26019	-0.572279	0.934854	2.83358	1.70571	-0.191143	-0.643566	2.07453	-0.899089	-1.28234	3.039	-2.1082	-0.779221	-0.663795	1.35949	1.7071	-1.062	0.934762	1.30472	-0.204443	0.361302	-1.48588	-5.01563	1.69125	-0.225522	1.47018	-0.114868	-0.796503
E	2169	19.5991	119	1036.3	p-Cymene	p-Cymol	886	1027.39	8.90902	57673	monoterpene	1.04608	-1.19335	-1.89636	0.323416	1.33119	0.17705	0.6245	1.60886	0.623498	-0.016942	-0.108447	1.27902	-0.497523	-0.415592	1.97928	-0.816978	-1.20409	-1.42038	-0.565341	0.904716	-0.465289	0.154426	0.111129	0.080491	-0.073941	-0.443065	-0.978195	0.054564	-0.794794	1.68496	0.417624	-1.51051
E	3749	23.2473	119	1136.72	p-Mentha-1,3,8-triene		852	1110	26.7237	100555	monoterpene	1.38173	-0.425967	-1.07031	-2.47311	3.65534	0.490447	-2.23012	1.91996	-1.42966	0.511383	-0.051745	1.21371	-1.91741	0.043366	0.091476	-2.37318	-0.187862	-0.231517	0.115604	0.98885	-0.627328	1.71144	2.23072	-1.70038	0.442903	-2.12998	-0.141137	1.06608	-0.100352	0.218678	2.1309	-1.12255
E	3351	22.2378	71	1108.54	Hotrienol	Hotrienol	878.5	1103	5.53921	3833450	monoterpene	0.805878	0.52248	-0.446455	-2.76997	3.868	-1.47789	-2.7012	2.58957	-4.75399	-0.325274	-0.32543	1.60176	-2.00042	-1.09779	0.326694	-2.00722	0.659893	0.560402	0.538702	0.876322	-1.98294	2.36297	3.00816	-2.42595	1.28265	-1.6568	0.983725	1.26552	-0.03121	0.172731	3.02712	-0.449997
E	4265	24.0561	68	1159.25	Nerol oxide	Neroloxide	849	1153	6.24717	472000	monoterpene	0.668562	0.652432	-0.26818	-2.78199	4.05596	-1.13282	-2.79424	1.91979	-4.30921	-0.430769	-0.411461	1.03965	-1.62401	-0.974276	-0.284184	-1.19075	0.526804	0.49551	0.817264	0.525642	-1.63571	1.94022	2.48412	-2.2956	1.46466	-0.352471	1.16326	1.32698	0.539866	-0.364311	2.02976	-0.800492
E	6171	27.1782	41	1249.62	Geraniol	Geraniol	829	1255.11	5.49082	736087	monoterpene	-0.059149	-0.300877	-0.310968	0.283068	0.904451	-0.004971	-0.131483	1.28414	-1.44706	0.242708	0.074751	0.708448	0.228384	0.540819	-0.263342	-0.94578	-0.41684	-0.088196	-0.645361	0.284178	0.344818	0.411484	0.061939	-0.481236	0.361591	-0.196831	0.319937	-0.928713	0.118593	0.371485	0.137377	-0.457359
E	8382	31.6052	69	1388.88	beta-Damascenone	damascenone	841	1380.5	8.37779	545842	norcarotenoid	0.934177	1.68121	0.332619	0.583841	1.62275	-0.696425	0.839375	1.24585	-1.74662	-0.879609	-0.921804	0.414967	0.13106	-0.429951	1.30517	-6.77117	0.593945	0.706593	-0.287855	0.561943	-0.500602	1.72818	0.603979	-0.72724	2.3758	0.786303	2.41237	-4.07998	0.267082	-0.54861	0.109436	-1.64679
E	9684	34.0189	41	1472.87	alpha-Himachalene	.alpha.-Himachalene	878	1436.33	36.5324	220589	monoterpene	-0.590304	0.72765	2.47189	-0.744081	-0.111423	2.00425	-0.444667	-0.121987	2.41725	1.96657	1.9735	0.838322	1.50154	1.53718	0.973099	-3.77498	0.121389	0.192911	3.91429	0.467951	0.204445	2.8107	1.28776	-0.76762	-0.628196	-3.82679	-3.71605	1.56833	-3.72794	-0.795946	-3.89386	-3.8352
F	8696	32.1539	163	1407.57	unknown_8696					63911		1.44095	-0.90811	-0.52499	0.701199	0.83269	2.18029	1.2538	1.027	-0.251129	1.64544	2.32823	1.43076	2.17515	2.0375	-3.35332	-0.609634	0.290133	0.445825	-1.88106	1.11106	1.41547	0.69494	-0.105597	1.48721	-0.56288	-1.4469	-0.06152	-2.50981	-3.41664	-1.87744	-2.14259	-2.84605
F	9081	32.9981	159	1436.65	unknown_9081					104836		1.957	-2.56327	-2.46411	-0.573897	3.05882	3.54684	0.40419	1.95678	-0.501673	0.85675	2.96284	2.02228	3.73797	0.073828	-2.15886	-2.69809	-2.57472	-2.57883	1.22328	2.00833	3.31597	2.06578	0.835667	0.704798	-2.3501	-2.53663	-1.91275	0.334743	-0.772887	-2.44148	-2.49486	-2.44372
F	8145	31.2334	95	1376.9	unknown_8145					103991		0.843259	-1.11359	2.36691	0.385932	0.247745	2.37957	1.64908	0.571885	-3.90414	2.63266	2.30041	2.36453	0.886376	2.12047	-0.337922	-3.8534	-0.96102	0.245927	-2.25757	1.84336	0.614892	0.969395	1.72615	0.121677	-0.608839	-3.81649	-3.96849	-1.73135	-1.22723	1.83169	0.831313	-3.1532
F	7855	30.6845	95	1358.7	unknown_7855					50634		-1.46733	-2.17263	0.404135	2.21841	-1.70975	1.61579	-1.24314	2.21115	-2.29213	0.832402	2.14613	3.42948	1.33787	1.32735	0.120215	-0.23775	-0.691504	-0.114687	-0.640292	2.70585	0.424801	0.522323	1.04518	-1.01311	0.726646	0.889676	-0.101827	-2.19094	-2.31902	-1.41447	-2.15065	-2.19817
F	8437	31.6348	95	1390.07	unknown_8437					302517		-1.12339	-1.74111	-1.1524	2.58399	-1.30173	1.89482	-0.846991	2.60579	-4.38032	1.11677	2.41808	3.8418	1.5986	1.60164	1.60877	-1.04871	-0.199501	0.270543	-0.108431	3.12087	0.629651	0.839603	1.44958	-0.248334	-0.408733	-0.431934	-0.670113	-4.36569	-2.10168	-0.615244	-0.5017	-4.33449
F	1498	17.8105	55	987.58	3-Hexenoic acid, (E)-		730	987	0.58002	269278	fatty acid	0.808554	-1.98255	1.51989	-0.207428	-1.99359	2.5106	-0.448228	0.362766	-1.28622	1.79853	1.91515	1.11303	-0.426419	1.67302	-1.9392	-1.81927	1.33545	1.61247	-1.99122	1.16343	2.02245	-1.90008	-1.59187	3.22599	-2.00791	-0.423217	6.21153	-1.93691	-1.97706	-1.48616	-1.90752	-1.94799
F	9238	33.1691	43	1442.43	(E)-Geranylacetone	(E)-Geranylacetone	773.5	1454.33	11.9047	256957	open chain carotenoids	2.6004	2.4512	-2.6657	-0.012338	0.688203	1.71382	0.521666	0.638837	-2.80862	1.90608	1.87725	1.1892	3.8046	1.78149	-2.66119	2.05798	1.67961	1.64817	-2.802	2.31379	1.2953	-2.79047	-2.74847	-1.77986	-2.79952	-2.83967	-2.85074	-2.71308	-2.6755	4.99158	-2.8329	1.82089
F	9635	33.9657	109	1470.95	unknown_9635					332657		0.85152	2.22315	-4.67983	0.669317	1.04496	3.51368	0.466408	1.19722	-4.67196	3.46067	3.51443	2.25894	3.0118	3.08532	-1.29971	0.708155	1.60053	1.71683	-4.75937	1.86676	1.739	1.73738	-1.50273	-0.020768	0.801082	-4.72393	-4.67589	-4.73046	-2.87417	0.46089	0.396183	-2.38541
F	8082	31.1686	71	1374.57	unknown_8082					33461		-0.070737	0.359847	1.20843	-0.717999	0.276636	1.15876	-0.154315	0.192508	-1.16218	0.902117	1.03222	0.465746	1.23764	1.23519	-3.50377	-3.5852	-0.091898	-0.054407	-2.11301	0.605826	1.19761	0.160559	-0.79556	-0.743561	0.665057	1.20834	1.3544	-1.6564	0.584053	0.521233	0.056496	0.226377
F	8096	31.1743	56	1375.54	unknown_8096					77678		0.094563	0.448844	2.32944	-0.724706	0.222153	1.07025	-0.259954	0.225622	-0.989206	0.844296	0.929795	0.37965	1.14257	1.14875	-3.56477	-3.77151	0.120661	0.286918	-3.73479	0.490552	1.12604	-0.008445	-0.569555	-0.74139	0.753143	1.17033	0.44954	-0.058946	0.399185	0.3689	0.098886	0.323186
F	2947	21.7303	43	1095.2	unknown_2947					28580		0.766004	0.477126	0.479752	0.748758	1.53151	0.131027	0.476178	1.97899	-1.12487	0.941796	0.977519	1.61827	0.988976	0.893897	-2.9842	-0.54175	-2.92592	0.230562	-2.96504	1.10746	0.871697	-0.187681	-2.90067	-0.787908	-0.249852	1.76412	1.2805	-2.94535	-3.00362	1.8808	1.0089	0.463012
F	3066	21.9192	43	1099.59	unknown_3066					625570		0.801345	-5.04812	0.41244	3.05079	3.16962	1.12	4.2912	3.48749	-0.552193	1.07358	1.07516	2.67231	0.250844	0.475492	-5.05878	0.196384	0.786242	0.836125	-5.02544	2.21064	0.148318	1.46739	-5.01823	0.645621	0.911922	0.815927	1.99741	-5.10474	-5.06537	2.21386	-4.94494	1.7077
F	1133	16.6178	267	954.943	unknown_1133					42445		0.506632	0.15371	-0.007711	0.132777	0.429893	0.052958	0.491922	0.252858	0.391591	0.079181	0.062506	0.145906	0.420367	0.206764	-0.777777	0.450825	-0.374005	-0.664304	-1.02589	0.646625	0.374595	-0.41994	0.177119	0.394971	-0.487254	0.416965	-0.456659	-1.53139	-0.616086	0.251469	-0.214791	0.53619
F	275	10.4447	57	778.592	Propanoic acid, 2,2-dimethyl-		921			190053		0.203343	0.416677	-0.046422	-0.110314	0.784016	0.413882	0.401277	0.766949	0.522036	0.406741	0.679018	0.034195	0.334208	1.29206	-0.527282	0.432239	-0.074104	-0.709531	-0.833792	0.244337	0.142717	0.295972	-0.310773	0.539939	0.200618	0.666082	0.424472	-5.64103	-1.99083	0.172549	-0.104376	0.975121
F	747	14.131	57	886.18	unknown_747					55976		0.634551	0.151995	-0.349708	-0.324295	0.507607	1.23534	-0.008154	0.306116	0.108823	1.02093	1.28277	0.565656	1.04213	1.13121	-1.5436	0.087844	-0.361588	-0.417357	-1.41313	0.30254	1.05037	-0.007699	-0.373617	0.228005	-0.026222	0.151893	0.126739	-4.38604	-1.24804	0.197504	-0.02434	0.35179
F	2148	19.4159	57	1031.31	2-Ethyl-1-hexanol	2-ethylhexanol	935	1028	3.30843	317148		0.048815	0.167439	-0.085855	-0.488102	0.381521	1.34009	-0.134331	0.198339	-0.178749	1.24656	1.46313	0.325554	1.03654	1.28717	-1.18469	0.015469	-0.173805	-0.225368	-1.23245	0.264299	1.14111	0.142483	-0.326332	-0.064539	0.786396	0.660307	0.733522	-6.80265	-1.43269	0.335588	0.206966	0.548262
F	1591	17.9223	43	992.083	5-Hepten-2-one, 6-methyl-	methylheptenone	790.5	984	8.08347	212919	open chain carotenoids	0.214181	0.12531	-0.205717	-0.864653	-0.181067	0.291995	-0.044221	-0.422626	-0.284795	0.409443	0.521637	-0.164031	0.393144	0.293029	-0.561605	-0.137789	0.095859	-0.055378	-1.24005	0.263432	0.685234	-0.336191	-0.413118	-0.391876	-0.109969	0.17117	0.285132	-0.700196	-0.647521	1.90019	0.188321	0.922741
F	2735	21.0691	58	1076.09	unknown_2735					30525		-0.147495	-0.113348	-0.446814	-0.446313	-0.085715	1.25658	-0.179267	-0.010796	-0.713202	0.688436	1.09027	-0.04633	0.65435	0.951406	-0.373542	-0.170947	-0.534822	-0.485497	-1.83389	0.168844	1.09027	-0.154177	-0.685877	-0.494986	-0.016996	-0.08129	0.307986	-1.42324	-0.449495	2.32615	-0.100255	0.46001
F	762	14.2789	43	890.173	2-Heptanone	2-Heptanone	909	889.75	0.42332	291070		1.065	0.107528	-0.109262	-1.45378	-0.633482	2.27792	0.503409	-0.235239	-0.640648	1.34553	2.227	0.052445	0.514188	1.34252	-0.692675	0.314257	-1.32556	-1.62245	-2.5311	1.46186	2.14839	-0.352688	-1.22414	-1.59039	0.320713	-0.486612	-0.957946	-0.96671	0.143534	0.764283	0.14341	0.090719
F	39	5.15825	43	607.543	Ethyl acetate	Ethyl Acetate	895	606	1.54253	213555		0.599823	-0.191198	-0.326414	-0.284805	0.317696	0.771692	-0.13312	0.316324	0.34874	0.511938	1.13782	0.388588	0.701641	0.674299	-0.999079	-0.136875	-0.726554	-0.803954	-0.456205	0.134027	0.609335	-0.367085	-0.163795	0.664057	-0.373899	-0.095465	-0.213053	-0.913189	-0.392923	-0.271553	-0.297138	-0.029654
F	353	11.3546	43	805.777	Butyl acetate	Butyl acetate	906	809.222	3.44542	69798		0.768945	-0.094316	-0.576284	-0.47055	0.396903	1.11381	-0.123475	0.364203	0.280925	0.782537	1.30489	0.376198	1.15912	0.992754	-1.19364	0.008067	-0.865447	-0.861239	-1.06663	0.130465	0.750412	-0.124159	-0.453598	0.288297	-0.226005	0.000637	-0.332169	-1.66635	-0.507617	-0.016212	-0.262596	0.122147
F	4815	25.325	119	1195.21	unknown_4815					68360		0.830319	-0.424498	-0.712844	-0.348421	-0.038517	1.47783	-0.197441	-0.050296	-0.152821	1.46758	1.10782	0.450006	1.36607	1.27621	-0.80761	-0.824605	-0.797276	-0.935119	-1.48488	0.187741	2.027	0.043942	-0.333592	-0.589682	-0.30114	-0.284689	0.004231	-1.48608	-1.4348	0.696326	0.132269	0.136971
F	2563	20.5792	60	1063.34	2-Octenal, (E)-	E-2-octenal	777	1058.25	5.0856	298286	Fatty acid derivative	-0.207407	-0.424356	-0.855822	-0.512478	0.331505	1.08342	-0.866187	-0.005695	-1.01198	1.38383	1.22205	0.842209	0.978966	1.63122	-0.426516	-0.860311	-0.327114	-0.242912	-1.62608	0.023323	1.38359	0.045364	-0.721194	-0.769957	0.820066	0.223755	1.09172	-2.15426	-0.853438	0.242785	0.208454	0.353464
F	3313	22.1672	73	1106.59	2-Ethylhexanoic acid	2-Ethylhexanoic acid	614.5	1128	21.4099	194933		-0.121514	-0.229379	-1.07678	-0.675802	0.32585	1.40767	-0.884509	0.036706	-1.32808	1.76652	1.68149	0.987144	1.37855	1.907	-0.658821	-1.52324	-0.48989	-0.424438	-1.68609	0.600412	1.50746	-0.122883	-0.803918	-0.814981	0.50411	-0.312562	0.554837	-0.762033	-0.921019	0.189807	-0.41255	0.400946
F	4326	24.2036	95	1163.08	Camphor	Camphor	804	1143.05	20.0295	30483		0.001442	0.004615	-0.441076	-0.310376	0.539139	0.932796	-0.073133	1.11081	-0.361371	0.759947	0.850844	0.848269	0.712924	0.799322	-1.12839	-0.344914	-0.34102	-0.397166	-1.91954	0.291102	0.733943	0.064193	-0.855642	-0.401324	0.409052	0.081187	0.408722	-1.35884	-0.855345	0.135252	-0.065768	0.170339
F	5126	25.638	128	1204.41	Naphthalene	Naphthalene	951.5	1182.54	21.871	547975		-0.121819	-0.061369	-0.206192	-0.558624	0.082663	1.08364	-0.283731	-0.075747	-0.755268	0.925325	1.01644	0.207434	0.967819	1.10752	-1.0917	-0.003561	-0.131975	-0.08687	-1.50399	0.245401	0.907013	-0.2321	-0.773006	-0.119745	0.063313	0.19194	0.515894	-1.16969	-0.484581	-0.027012	0.081184	0.291382
F	4413	24.4103	123	1169.26	1,4-dimethoxybenzene	1,4-dimethoxybenzene	875.5	1163	6.26183	74792	phenolic	-0.045554	0.111473	-0.067173	-0.488076	0.144959	0.878285	-0.176097	0.076534	-0.596675	0.682375	0.943147	0.161113	0.782564	0.901659	-1.24953	0.006792	-0.01381	0.048768	-1.75893	0.078525	0.770046	-0.053265	-0.637194	-0.439572	0.282146	0.209032	0.657369	-1.1808	-0.46658	0.131362	0.027954	0.27917
F	4519	24.717	105	1177.98	unknown_4519					114373		-0.16597	0.007561	-0.082019	-0.531522	0.0459	1.00223	-0.214514	-0.021461	-0.560418	0.737573	0.95544	0.140563	0.842626	0.962214	-1.17379	0.070891	-0.108564	-0.015668	-1.63882	-0.014573	0.813983	-0.05431	-0.671721	-0.342885	0.263112	0.228036	0.701894	-1.08331	-0.448972	0.073182	0.008279	0.275034
G	5396	26.0333	57	1216.57	unknown_5396					209828		-0.311687	0.173519	0.359707	-1.59208	-1.45236	0.635074	-1.69741	-1.92664	-0.708663	-0.324847	1.04672	0.011844	0.312426	0.852109	1.9601	1.649	-2.31822	-1.9037	-0.483202	-0.158936	0.981946	1.61153	-0.282747	-0.865735	1.43325	1.74198	3.87495	-4.02119	1.0042	0.260202	0.824455	-0.685609
G	6143	27.1727	60	1249.46	Nonanoic acid	Nonanoic acid	867	1270	20.5412	1425130	fatty acid	0.172045	0.149683	-0.038942	-0.125057	-0.323637	0.330103	-0.554935	-0.857285	-1.62311	0.570658	0.481087	0.113037	0.614218	1.16267	-0.015778	-0.736059	-0.204069	0.197428	-0.803446	-0.82473	0.883339	0.308407	-0.261917	-0.392235	0.743139	0.102985	0.861317	-1.41233	0.399601	0.660147	0.49902	-0.075352
G	4206	23.9616	43	1156.58	Octanoic acid	Octanoic Acid	899	1179.71	23.1305	301444	fatty acid	-0.391619	-0.432352	-0.150208	-0.45936	-0.20294	0.403984	-1.22367	-0.676199	-1.62593	0.660357	0.530901	0.262646	0.535887	1.08211	1.2701	-1.03231	-0.782854	-0.265638	-1.15301	-0.628182	0.864798	0.396772	-0.389965	-1.16793	0.834934	0.999105	1.63041	-0.532475	-0.297649	0.914953	1.07366	-0.048349
G	4230	23.9616	60	1156.58	unknown_4230					740702		-0.299856	-0.304718	-0.321571	-0.37022	-0.045845	0.674753	-1.26609	-0.877678	-1.64117	0.916843	0.779285	0.417303	0.80225	1.48181	0.2204	-1.23572	-0.702894	-0.075039	-1.17401	-0.596422	1.18375	0.37236	-0.446882	-1.08095	1.15128	1.27158	2.06974	-1.58813	-0.12388	0.571417	0.276388	-0.038122
G	1820	18.5482	43	1007.69	unknown_1820					169988		-0.571401	-0.331441	-0.011402	-0.821722	-0.240581	0.397333	-0.816084	-0.426206	-0.159815	0.169755	0.4162	-0.081607	0.379179	0.56251	2.68675	-0.1861	-0.572556	-0.609307	-1.3723	-0.21933	0.439337	-0.229297	-0.718474	-0.243307	-0.874447	1.19767	1.67224	-0.860957	-0.758863	0.586638	0.630812	0.966775
G	4794	25.2248	132	1192.33	unknown_4794					20820		0.285201	-0.227665	-0.571663	-0.458027	0.090933	0.392443	-0.205246	0.306608	-0.613069	0.293049	0.140638	0.301655	0.064007	0.297872	1.76099	0.14899	-0.34245	-0.407692	-0.965508	0.17931	0.102336	-0.128445	-0.563766	-0.586072	0.041985	-0.055278	0.318809	-0.691956	-0.741763	1.48598	0.622071	-0.274293
G	1025	16.0452	55	939.019	3-Hepten-2-one, (E)-	(E)-hept-3-en-2-one	854	927	12.0186	359974		0.693267	2.0723	1.80807	-0.974344	-2.02543	0.819089	-2.12912	0.332404	-1.04778	-0.53122	0.672211	0.169004	0.942225	-0.086147	3.3593	2.32853	-0.051143	-0.552954	-2.82042	0.367309	0.373775	1.34093	-0.59743	-2.24513	-0.58918	-0.26623	1.55846	-2.43906	-0.363212	0.43063	0.789225	-1.33794
G	3681	22.9168	69	1127.52	unknown_3681					72369		0.287561	2.01163	0.932592	-2.12115	-2.01192	0.384485	-1.96174	-0.270471	-1.10291	-0.532024	-0.151721	-0.275877	1.0755	0.236542	3.99316	0.60908	-1.4808	-2.11117	-2.10704	0.272713	0.336229	0.212907	-2.12952	-2.02357	-2.02434	0.402446	1.1038	0.106118	1.49884	4.13515	1.98373	0.72176
G	151	8.46475	41	717.398	Cyclopropane, butyl-	Cyclopropane, butyl-	705			21598		-0.917039	0.444981	0.106214	-0.3688	-0.869485	-1.00112	-2.00112	-0.142548	0.188344	-0.413053	1.02666	0.215049	-0.018106	0.395113	2.51913	1.69009	-2.08422	-0.488876	0.278098	-2.04207	0.699202	-0.025985	-0.020071	-0.12785	0.040969	1.72014	1.96783	0.150225	0.195308	-0.353106	-0.661287	-0.102638
G	496	12.4706	43	838.607	2,4-Dimethyl-1-heptene	2,4-Dimethyl-1-heptene	925			137534		0.133359	-1.07499	0.411813	-0.633073	-0.512343	0.135733	-0.515788	-0.138463	1.04365	-0.445178	1.57049	0.087798	0.419999	0.839126	-0.178585	1.61423	-2.59848	-0.811145	0.646821	-2.48082	1.11744	0.273199	-0.390127	1.55357	-0.67988	1.29424	0.500317	-1.65782	0.441969	0.20287	-0.290903	0.120965
G	2867	21.5004	57	1087.74	unknown_2867					20860		0.058896	0.223496	0.298374	-0.261082	0.05082	0.73312	0.013155	0.051557	0.033167	0.423525	0.712481	0.251918	0.370637	0.670056	-1.17505	1.18113	0.053272	0.163484	-0.55671	-0.653551	0.455762	0.00076	-1.00931	0.405406	-0.190199	1.79976	0.9366	-2.59402	-0.604221	0.305899	-2.66479	0.515664
G	1359	17.3913	43	976.132	unknown_1359					45289		0.051407	0.357623	0.303546	-0.084739	-0.025138	-0.944512	-0.107553	0.429579	-0.049344	-0.032454	0.481872	0.484138	0.185867	0.724802	-1.04025	1.88699	-1.76948	-0.318939	-0.899972	-1.48268	0.488601	0.180082	-0.508384	0.195672	-0.096978	2.38061	2.06916	-2.66467	-0.095407	0.077356	-0.485944	0.309136
G	1922	18.8256	57	1015.24	unknown_1922					103884		0.042834	0.973133	0.512344	0.197822	-0.094193	0.321225	-0.237076	0.46861	0.419247	0.039107	0.612451	0.742175	0.559579	1.15349	-3.19625	2.75214	-3.22264	-0.011323	-1.24762	-3.29607	0.608888	0.523244	-0.228273	-0.834812	0.384145	3.49844	3.65329	-3.12917	-0.404034	0.758029	-3.13621	0.817482
G	1345	17.2911	43	973.393	unknown_1345					426654		-0.176945	0.576336	0.3451	-0.098882	-0.457266	-0.24827	-0.416121	0.312311	-0.529908	-0.382077	0.642801	0.373034	0.263678	0.667652	-4.64817	1.70896	-1.93601	0.073173	-0.931034	-1.80777	0.507358	0.308615	-0.129717	-0.080636	0.090741	3.20906	4.25603	-2.15979	0.343049	0.020738	-0.081333	0.385288
G	1765	18.3947	57	1003.83	Orthoformic acid, triisobutyl ester		785.5			198601	methyl-branched ester	-0.872564	0.285904	0.381514	-0.241273	-0.133341	0.274478	-0.226793	-0.183908	0.134839	0.019796	0.727438	0.316921	0.217459	0.635876	-4.37907	1.23629	-0.680951	-0.045844	0.362487	-0.468878	0.542353	0.409004	-0.185303	0.596308	0.268746	2.60914	3.31315	-4.3752	-0.886456	0.135584	0.058958	0.153318
G	1873	18.6544	73	1010.58	2-Hexenoic acid, (E)-	(2E)-Hexenoic acid	726	1005	5.578	509345		-0.754453	-0.524316	-0.586411	-0.512965	-0.548061	0.160671	0.402843	-0.551929	-0.303553	-0.655453	-0.660453	-0.279631	-0.532698	-0.545747	-0.660453	-0.603966	-0.582451	0.023451	-0.602362	-0.102457	-0.582451	0.050736	-0.638085	-0.349251	-0.530407	-0.612824	8.54081	-0.532698	0.02085	1.79289	1.81468	-0.553865
G	833	14.7219	44	902.438	Heptanal	Heptanal	890	904	1.56224	31039	Fatty acid derivative	-0.031636	0.238609	-0.036907	-0.447302	-0.30404	0.055896	-0.434896	-0.593434	-0.036028	0.258002	0.093332	-0.006381	0.160812	0.167206	-0.554356	-0.339861	0.098791	-0.283689	-0.593434	-0.133033	0.300421	0.173306	-0.30261	-0.15541	-0.041757	0.820356	0.839086	-0.230729	-0.590202	0.732074	0.513086	0.664734
G	2697	20.8746	56	1071.24	1-Octanol	Octanol	843.5	1072.04	0.80158	57497	Fatty acid derivative	-0.577279	-0.1647	0.904489	-0.828124	-0.311474	0.663322	-0.63653	-0.33304	-0.156186	0.495968	0.623082	-0.197748	0.532954	0.640955	-0.845617	-0.140926	-0.466895	-0.565313	-0.898397	-0.162628	0.554085	-0.229507	-0.723611	-0.453459	0.5096	1.24326	2.0675	-0.700084	-0.662305	0.101806	0.135684	0.581124
G	11460	36.8578	43	1580.33	unknown_11460					211881		-0.802332	1.92266	-0.763249	-0.834041	-0.843351	1.44159	-0.745685	-0.770497	-0.783473	1.94188	-0.757637	-0.782659	-0.827307	1.55755	-0.626184	-0.703456	-0.825628	-0.656449	-0.857001	-0.660932	-0.758437	-0.779405	-0.85016	-0.723635	2.15304	3.09916	7.00333	-0.755239	-0.84505	-0.69577	-0.682037	-0.789596
G	2969	21.7598	119	1095.37	Benzaldehyde, 4-methyl-	p-Tolualdehyde	902.5	1078.05	17.3158	165687	phenolic	-0.485868	0.688897	-0.104605	-1.20176	-0.371393	-0.146339	-1.04266	-0.62923	-0.101254	-0.553596	0.978986	0.105803	0.333761	-0.016516	-1.25496	1.07178	-1.03338	-0.422475	-0.092908	-1.15045	0.026806	-0.064946	-0.39264	-0.929443	-0.179775	3.58013	3.08175	-1.15165	0.657652	0.083055	0.521835	0.195404
G	6266	27.438	175	1257.58	1,3-Ditertbutylbenzene	1,3-Ditertbutylbenzene	820			99027		-0.886629	-0.475257	0.6555	-1.30694	-0.904249	-0.895267	-1.41791	-0.880612	-0.106894	-1.29165	0.176428	-0.289248	0.11294	0.2463	-0.545365	1.45752	-0.689433	-0.148974	-1.31658	-1.8829	-0.149664	0.584579	-0.576984	0.168573	0.44782	4.36927	3.81882	-1.07628	1.54026	0.609728	0.623602	0.029515
G	216	9.6117	42	753.389	1-Pentanol	Pentanol	830	761.091	7.70152	135376	Fatty acid derivative	-0.172256	0.051984	-0.052803	-0.845025	-0.904685	-0.325297	-0.830281	-0.694486	-0.102161	-0.120092	-0.131609	0.100103	-0.167068	-0.327224	1.15773	-0.359335	-0.339749	-0.871122	-0.488522	0.032278	-0.027725	-0.926139	-0.847788	-0.374035	-0.514709	3.23828	3.13753	-0.540709	-0.496089	1.14993	0.836064	0.755
G	472	12.3822	74	835.872	Butanoic acid, 2-methyl-	2-methylbutyric acid	677	863.5	27.6285	279995		-0.622434	-0.618306	-0.481552	-0.552241	-0.689272	-0.552241	-0.630725	-0.588121	-0.536576	-0.674625	-0.597841	-0.567017	-0.588929	-0.697087	-0.446733	-0.530358	-0.601912	1.76036	-0.590546	-0.604359	-0.58409	-0.585702	-0.509566	-0.573662	-0.471092	7.45028	7.65163	-0.554605	-0.572863	-0.54674	-0.678059	-0.615012
G	9398	33.4819	69	1453.67	unknown_9398					41135		-0.432807	-0.28273	-0.389935	-0.377801	-0.357802	-0.378608	-0.238907	-0.288018	-0.466674	-0.331821	-0.244038	-0.518423	-0.360984	-0.310906	-0.346724	-0.411212	-0.392374	-0.34436	-0.385879	-0.266233	-0.396448	-0.470964	-0.355421	-0.394817	-0.428629	3.96373	4.93864	0.597828	0.799356	-0.457281	-0.304002	-0.365768
G	409	12.0341	41	825.744	unknown_409					207038		-0.581667	-0.605616	-0.62997	-0.622857	-0.683229	-0.739386	-0.709778	-0.726623	-0.64911	-0.744523	-0.601727	-0.707268	-0.64911	-0.61892	-0.633936	-0.68817	-0.657969	-0.751401	-0.559618	-0.676668	-0.723237	-0.619707	-0.684875	-0.659585	-0.549092	6.77589	7.14291	-0.519437	-0.664445	2.99208	1.41392	-0.666881
G	7116	29.256	81	1313.64	2,4-Decadienal, (E,E)-	E,E-2,4-decadienal	815	1313.57	0.0711714	533780	Fatty acid derivative	-0.89048	0.158647	-0.742814	-1.26619	-0.239678	-0.671863	-1.29411	-0.99657	-1.19298	-0.400015	-1.08003	-0.062314	-0.728244	-0.424888	-0.390067	-1.77837	-0.084344	-0.986545	-0.01601	-0.056851	0.093622	0.497182	0.051022	-2.10853	0.159245	5.71541	5.43214	0.450296	0.253956	1.60896	0.505147	0.485258
G	795	14.5563	104	897.8	Styrene	Styrol	834	889.5	8.30044	20027	phenolic	-0.578016	-0.473767	-0.34215	-0.716889	-0.149613	-0.128917	-0.61264	0.5616	-0.474086	0.944846	0.830807	1.479	-0.569829	0.073469	-1.232	1.75909	-1.05635	-0.825196	-0.084743	1.71377	-0.183046	-0.847291	0.483435	-0.075054	-0.297526	0.008655	0.202752	-0.054915	-0.538201	1.14195	-0.392703	0.433569
G	1004	15.9569	43	936.747	1-Pentyn-3-ol, 4-methyl-		699.5			184495		-2.90452	-2.78967	0.517385	-1.19125	-0.445979	0.732486	-2.98393	-0.176203	0.729869	0.535183	1.9595	0.431702	0.754735	1.07531	-2.88273	3.13392	-1.0981	0.154045	-2.90534	-2.844	1.74262	-2.83933	-0.302449	0.346783	-2.88915	4.52232	4.70985	3.16708	3.00445	-2.82772	0.444873	1.11827
G	11317	36.5804	69	1569.36	4,8,12-Trimethyltrideca-1,3,7,11-tetraene, (E,E)-		855	1565	4.35842	741982		-3.55475	-0.225498	0.334761	2.42774	-4.59817	1.80899	0.900083	-2.91385	-4.43643	1.68938	1.95568	0.470559	0.185905	1.02985	-4.47005	0.834651	-3.83788	-2.98524	2.10049	0.674004	-3.61163	2.13503	4.49927	1.40945	-0.9649	3.41657	2.34121	3.1753	3.66092	-0.927562	-0.538484	-1.98539
G	7625	30.1593	43	1341.92	unknown_7625					757678		-0.807671	1.30343	1.78874	-1.57688	-4.04043	0.232586	-4.06971	-4.1127	-4.11765	0.631318	0.995512	-0.174425	0.677999	1.40977	-4.07291	2.16515	-4.09064	-0.585065	-4.05144	-1.31289	0.721401	2.93603	2.37345	-0.839045	2.33681	2.62517	3.18298	4.94012	5.48794	0.37721	0.82579	-1.15994
G	10912	35.7483	73	1537.08	unknown_10912					24720		0.067929	0.069474	0.100023	-1.12159	-1.09048	0.86711	-0.893133	-2.21831	-0.82378	0.697834	0.975517	-0.091012	0.627467	1.30289	-2.65045	0.557984	-0.690312	-0.311414	-0.178276	-0.505429	0.519212	0.475159	-0.469271	0.056772	0.555867	0.94322	2.07676	0.159359	0.810685	0.248593	0.610592	-0.678997
G	6513	28.2469	55	1281.87	unknown_6513					326952		0.701599	-0.920685	3.35087	-0.03123	-4.24334	2.67869	-1.94514	2.34279	0.172317	1.97577	2.68343	0.396839	0.875058	2.08659	-4.37136	1.93511	-4.20752	-4.11613	-4.33914	1.29056	2.09894	2.18295	1.3113	-4.2345	0.954919	4.19229	2.59682	-0.004517	-0.621572	0.394089	-4.2361	-0.949693
G	8147	31.2334	41	1376.9	unknown_8147					72150		0.894318	-1.17524	1.69685	-0.461042	-0.857088	0.786036	0.241796	0.159781	-1.29294	1.02645	0.633393	0.804652	-0.491447	0.603526	-4.23591	1.94271	-0.168737	-0.588254	-2.43248	0.209643	-1.34653	-0.271661	0.454638	-0.85407	-1.4172	0.363521	1.43053	1.86606	1.31223	0.361958	0.204159	0.600356
