# Supplementary material for: Metabolomics and molecular marker analysis to explore pepper (Capsicum sp.) biodiversity
Source: Metabolomics. 2012 Jun 2;9(1):130–44. doi: 10.1007/s11306-012-0432-6 (PMC3548101; doi:10.1007/s11306-012-0432-6)
Supplement: Supplementary file 3 — Supplementary material 4 (XLSX 312 kb) [file 11306_2012_432_MOESM3_ESM.xlsx]

## Sheet: Layer_normgene_mean_stdev
	Table S3 Metabolite data based on hierarchal cluster analysis using a combined data set of semi-polar and volatile metabolites
	The order of each metabolites represents the order in HCA of Supplemental Figure 1									red	red	yellow	red	red	red	red	red	red	red	red	red	dark brown	brown	red	red	red	dark red	brown	brown	red	red	red	brown	salmon	orange	red	red	red	red	red	red
										very high	very high	very high	very high	low	low	low	high	mild pungent	mild pungent	mild pungent	high	very high	low	low	low	low	low	very high	very high	mild pungent	very high	very high	pungent	very high	very high	very high	very high	very high	mild pungent	very high	very high
										Mexico	Jamaica	Yemen	Mexico	Zambia	USA	Mexico	SriLanka	Indonesia	Indonesia	Indonesia	SriLanka	n.d.	USA	USA	USA	Netherlands	USA	USA	Netherlands	Surinam	Peru	Surinam	Peru	Brazil	Brazil	Indonesia	USA	Bolivia	Brazil	Chile	n.d.
										Chili Serrano; PI 281367; No. 999	AC 1979	Bisbas	Chili de Arbol; PI 281370; No. 1184	Long Sweet	Sweet Banana	CM 331; Criollos de Morelos	PBC 535 - IR - 12x1cm - cayenne	Jatilaba	I2 Tit super	Laris HS	PBC 473 - none - cayenne	AC 2212	Sweet Chocolate	California Wonder 300	Yolo Wonder L	Bruinsma Wonder	Keystone Resistant Giant	No.4661; PI 159236	No.4661 Selection; PI 159236 Selection	I1 PI 281428	Miscucho colorado; PI 152225; 1SCA no.6	No.1720; PI 281426; 1GAA	I1 PI 315023 (Mishme Black)	RU 72-194	RU 72-241	Lombok	Tabasco	No. 1553	RU 72-51	Aji Blanco Christal; CAP 333
										C. annuum	C. annuum	C. annuum	C. annuum	C. annuum	C. annuum	C. annuum	C. annuum	C. annuum	C. annuum	C. annuum	C. annuum	C. annuum	C. annuum	C. annuum	C. annuum	C. annuum	C. annuum	C. chinense	C. chinense	C. chinense	C. chinense	C. chinense	C. chinense	C. chinense	C. chinense	C. frutescens	C. frutescens	C. baccatum var. baccatum	C. baccatum var. pendulum	C. baccatum var. pendulum	C. baccatum var. pendulum
No.	compound/raw file	Ret(umin)	Mass	RI	HIT#	name	synonim	elcomp	Metabolite group	22	19	9	23	12	13	20	8	5	1	4	7	24	21	10	14	6	11	17	18	2	16	25	3	26	27	28	29	15	32	30	31
1	5439-gc	26.0568	41	1217.44	2	Octanoic Acid	Octanoic Acid	C8H16O2		0.990009	-0.360495	-0.142167	0.13593	-0.331006	-0.395658	-1.66031	0.722271	0.503818	0.807363	0.346036	0.25516	0.183773	0.017441	0.103928	0.072296	0.208291	0.401981	-1.57027	-1.6362	0.478266	0.905459	0.942913	-1.57376	-1.56757	2.0795	1.06823	1.14132	0.856181	-1.64773	-1.62653	0.291514
2	3749-gc	23.2473	119	1136.72	1	p-Mentha-1,3,8-triene	0	C10H14	monoterpenes	1.17743	0.081274	-0.980146	1.53411	0.330066	-1.31517	0.681093	1.32066	2.51266	0.950958	-1.69687	-1.52996	-0.780244	-0.429034	0.353129	0.031655	0.338748	-0.033676	-0.127172	-0.157158	-0.290723	-1.62823	0.30609	-0.733315	-1.46118	-0.095077	0.734143	-0.067063	0.064701	-0.709312	0.152074	1.46555
3	3351-gc	22.2378	71	1108.54	1	Hotrienol	Hotrienol	C10H16O	monoterpenes	1.24009	0.27958	-2.50365	1.57794	0.447319	-1.05565	0.457121	1.35853	2.02997	0.420077	-1.46033	-1.42416	-0.858874	-1.04646	-0.174752	-0.58099	-0.780871	-0.174834	0.34331	0.290991	0.271049	-1.05922	0.670792	-0.238477	-0.874952	0.5136	0.661784	-0.020115	0.168093	-0.153317	0.08713	1.58927
4	4265-gc	24.0561	68	1159.25	1	Nerol oxide	Neroloxide	C10H16O	monoterpenes	1.14804	0.485729	-2.53781	1.46882	0.093025	-0.954107	0.313734	1.13599	2.39588	0.398027	-1.63708	-1.6443	-0.922407	-0.961009	-0.250347	-0.570902	-0.664408	-0.23896	0.314419	0.295962	0.388514	-0.698579	0.867559	-0.154454	-0.204168	0.689795	0.786356	0.322123	-0.163893	-0.49124	-0.211151	1.20085
5	3653-gc	22.858	43	1125.72		unknown_3653	unknown_3653			-0.853036	0.454135	-0.754041	-0.778072	0.902213	0.13934	0.426946	-0.799409	-0.788853	0.959408	-0.826729	-0.810529	0.226143	0.518766	0.826991	0.326989	1.01821	0.66776	0.529674	-0.812935	-0.837049	-0.801382	-0.798228	-0.75036	-0.794698	1.76154	-0.772365	-0.736188	-0.822236	-0.844576	1.97259	2.84998
6	3722-gc	23.1351	93	1133.6		unknown_3722	unknown_3722			0.284489	-0.568291	-0.552921	0.335812	0.83961	-0.677085	0.631894	1.52287	1.20189	0.558357	0.273456	0.244002	-0.221926	-0.68236	-0.744094	-0.792121	-0.613973	-0.608081	0.151982	-0.008667	-0.56174	-0.729533	-0.681831	-0.671838	-0.735107	-0.571584	-0.650109	-0.615451	0.240583	-0.651645	0.905646	4.14778
7	862-gc	14.9051	71	907.722		unknown_862	unknown_862			-0.728346	-0.389659	-0.441371	-0.552739	1.03767	0.379626	0.100057	-0.193796	0.354191	0.236137	-0.576361	-0.945147	0.545092	-0.575077	-0.342098	-0.595561	0.31352	-0.297067	0.423986	0.227019	0.175282	0.308292	-0.3871	-0.307842	-0.44927	0.197491	-1.0157	-0.646322	-1.08049	-0.633731	1.37576	4.48357
8	949-gc	15.7675	71	931.677		unknown_949	unknown_949			-0.690669	-0.430987	-0.648808	-0.609066	0.962931	0.287423	0.004167	-0.252867	0.291233	0.215483	-0.649288	-0.873947	0.453808	-0.526281	-0.398046	-0.535248	0.245649	-0.302113	0.4568	0.241865	0.181219	0.363849	-0.25612	-0.365051	-0.106844	0.520414	-1.19477	-0.697691	-1.08994	-0.448949	1.38708	4.46477
9	4481-gc	24.6226	138	1175.8		unknown_4481	unknown_4481			0.102628	-0.297125	-0.407131	-0.531858	-0.60761	-0.518186	-0.498291	-0.544367	-0.601338	-0.502754	-0.562379	1.50007	-0.525327	-0.457645	-0.507875	-0.568444	-0.595791	-0.643803	2.86932	-0.361537	2.37322	-0.535794	0.378751	-0.605516	-0.529895	-0.488785	0.908563	0.020708	-0.599255	-0.514954	1.73919	2.11322
10	2956-gc	21.7538	127	1095.2		unknown_2956	unknown_2956			-0.726507	-0.765011	0.273709	0.214032	0.868345	-0.043357	0.894968	0.085597	0.490664	0.759223	0.423685	-0.048951	-1.03399	-1.04676	-0.84	-0.82046	-0.545519	-1.0721	-0.424607	-0.352472	1.94545	1.05729	0.683388	-0.14142	0.382727	-0.543774	-1.61123	-1.44449	-0.683517	0.876291	3.18721	0.001588
11	1697-gc	18.3062	67	1001.25	1	Linalool oxide A, dehydroxy-	0	C10H16O	monoterpenes	-0.195778	0.208015	-0.812685	0.077078	-0.55346	-1.47558	-0.169434	1.09474	-0.044975	0.151808	2.13923	0.406725	-0.076882	-1.3105	-1.04054	-1.32516	-0.626205	-0.665723	-0.153077	-0.312588	2.2291	0.125349	0.697096	-0.721587	0.650507	0.244362	-1.55214	-0.742817	0.218187	-0.136176	1.77031	1.90281
12	4442-gc	24.4869	68	1171.43		unknown_4442	unknown_4442			-0.659435	0.087069	-0.700312	0.153977	-0.608346	-0.561799	0.154909	1.5922	-0.214542	-0.771196	2.88081	0.309701	0.331173	-0.638597	-0.658798	-0.676127	-0.245959	-0.279182	-0.653714	-0.708269	2.3591	-0.683263	0.948666	-0.644871	-0.704284	-0.621212	-0.713604	-0.674834	-0.639849	-0.067064	1.33135	1.97632
13	391-lc	2.89	245.04							0.521358	1.4989	-0.805521	-0.453925	0.74081	1.1261	-0.484475	-0.620671	-1.91069	-0.223771	-0.138718	0.359311	-0.673613	0.480331	0.323965	0.015488	-0.451573	0.370854	-0.767765	-0.92473	-0.794697	-1.06415	-0.678185	-1.60457	-0.564085	-0.687383	1.29206	1.19539	2.8921	0.617938	1.11414	0.299782
14	143-lc	2.06	301.056							0.411676	-1.07536	-0.841931	-0.588626	0.808495	-0.373772	-0.759389	-0.43856	-2.11673	-0.8069	-0.65412	0.179248	-2.56547	-0.742297	0.477763	0.52849	0.683712	1.07867	0.115824	-0.477333	0.678399	-0.124242	-0.015176	-0.846338	0.405862	0.586611	1.2921	2.58432	0.619328	0.278028	0.826266	0.871493
15	152-lc	2.09	131.045							0.094602	0.820291	-0.775376	1.49644	0.443015	-1.38505	-1.2368	-1.27688	-2.27189	-0.647118	-0.10393	-0.046152	-1.17059	-1.22682	-0.153892	-0.223973	0.13992	0.430366	0.478291	0.738979	0.374398	0.20859	-0.840531	-0.635041	0.155839	-0.95705	1.50918	1.15762	1.97473	0.765407	1.03731	1.12607
16	5529-gc	26.3759	67	1226.06		unknown_5529	unknown_5529			1.37415	-0.639053	-0.642774	-0.6408	-0.618475	-0.637748	-0.613343	-0.671996	-0.653477	1.51364	1.24798	-0.620755	-0.647643	0.764046	0.519033	0.500612	-0.647866	0.804509	-0.659629	-0.648758	-0.628098	-0.648982	-0.615183	-0.677968	2.14629	-0.623466	2.53216	-0.626197	1.96208	0.095959	-0.668455	-0.629796
17	5103-gc	25.6202	43	1203.89	1	Heptyl 2-methylpropanoate	Propanoic acid, 2-methyl-, heptyl ester	C11H22O2	methyl-branched ester	0.162013	0.100706	-0.046252	0.183963	-0.428305	0.260386	0.116258	-2.70054	-2.69416	-0.094246	-0.02137	0.042769	0.014062	0.208673	0.117352	0.416193	0.232626	0.161834	0.000661	-0.110175	-0.438425	0.798347	-2.71244	0.975915	0.765048	0.547558	1.26327	0.089116	1.94834	0.070538	0.545063	0.225228
18	Add-2-lc	8.87	629.185			N140				1.22097	0.195245	-1.50151	0.820468	-0.583141	-0.077292	0.374067	-1.81863	-0.487652	0.515549	1.05334	-0.776879	-0.942253	1.04202	-1.33537	-0.061591	1.00737	0.074815	-0.071864	0.384827	-1.09894	0.38997	-1.31787	1.02848	-0.991074	-0.810594	1.26962	-0.0811	2.7882	-0.39725	-0.250531	0.438586
19	1820-gc	18.5482	43	1007.69		unknown_1820	unknown_1820			-0.292366	-1.65746	-0.209383	-0.876595	0.111544	0.434341	-0.280463	-0.527536	-0.305842	-0.700943	-0.999904	-0.99317	-0.077967	0.506188	0.184224	0.653294	0.456023	0.478555	-0.702324	-0.746216	-0.414358	-0.240776	-1.06287	-0.032133	1.41187	1.97866	-1.04676	-0.924832	3.19029	1.26993	0.682111	0.734868
20	4794-gc	25.2248	132	1192.33		unknown_4794	unknown_4794			-0.235838	-1.69228	-1.07906	-0.993273	0.42903	0.099016	0.299636	0.521128	0.145866	0.483881	-0.809292	-0.369468	-0.681058	0.165706	0.497536	0.505927	0.670475	0.23235	-0.608195	-0.721712	-0.408476	0.246881	0.060699	-1.00701	-0.108532	0.542356	-1.21631	-1.30298	3.05167	-0.361883	2.57316	1.07001
21	1025-gc	16.0452	55	939.019	1	3-Hepten-2-one, (E)-	(E)-hept-3-en-2-one	C7H12O		0.929855	-1.99073	-0.746626	-0.430556	0.078416	0.650029	0.246532	0.222035	-1.43278	0.475301	-0.695087	-1.50555	-1.2029	0.251071	-0.384087	-0.071719	0.563607	0.460523	-0.047152	-0.39934	1.44316	1.62299	-0.424765	1.25771	-0.198107	1.08252	-1.72308	-0.266173	2.34642	-0.945149	0.290973	0.542648
22	3681-gc	22.9168	69	1127.52		unknown_3681	unknown_3681			0.130489	-1.26209	-0.659349	-1.27558	-0.265596	0.648273	0.166388	-0.159665	-1.20499	0.175301	-1.27056	-1.17487	-1.19944	0.204515	-0.316666	0.144676	0.233481	-0.088384	-0.886185	-1.26457	1.2102	0.368298	-1.21245	0.56249	0.244262	0.66526	0.066388	0.90239	2.39964	0.440043	2.48487	1.19345
23	4288-gc	24.1445	43	1161.74	1	2-Nonenal, (E)-	t-2-nonenal	C9H16O		0.722927	-0.523432	0.11191	0.142031	0.192707	0.205307	-0.089639	0.075793	-0.323531	-0.817793	-0.895591	-1.25801	0.041569	0.30384	0.336944	-0.027706	-0.249218	-0.108778	-0.857549	-1.03774	-0.595362	-1.25714	-0.550011	-0.391898	2.83261	1.41552	1.39	-1.08672	3.01638	-0.116195	-0.320254	-0.280959
24	9371-gc	33.4231	55	1451.58		unknown_9371	unknown_9371			-0.298239	0.468312	0.098444	-0.292628	-0.337685	-0.238632	-0.320333	-0.373901	-0.238632	-0.24576	-0.26076	-0.371895	-0.29699	-0.295741	-0.196807	-0.372563	-0.218683	-0.308915	-0.355315	-0.352685	-0.324165	-0.266817	-0.295741	-0.275353	3.05251	-0.207115	-0.321609	-0.20654	4.36897	-0.245164	-0.29699	-0.172565
25	10751-lc	38.5	1459.15							-0.342513	-0.107624	-0.123284	-0.60146	-0.880839	0.190715	-1.36191	0.349122	0.21439	-0.14316	-0.050041	-0.954593	-0.314579	-1.18316	0.322213	0.169109	0.017987	0.29771	-0.079567	-0.455164	0.195444	0.174713	-0.654489	-0.046323	0.238972	-0.70974	-0.191254	-0.084044	4.67326	-0.055945	1.35051	0.145541
26	1591-lc	17.3	1289.51							-0.523047	-0.608959	-0.501911	0.035235	-0.045556	0.391548	0.347184	0.318256	0.221291	-0.667763	0.211008	-0.053233	-0.362648	0.332412	0.274109	-0.374879	-0.949417	0.040328	0.44209	0.133816	0.066706	-0.406766	-2.09767	0.453946	-0.351252	-0.68411	-0.547079	-0.188964	4.66614	0.116323	0.344833	-0.03197
27	10683-lc	38	1416.14							-0.655666	-0.914717	0.154903	-0.063127	-0.534593	0.028768	-0.223334	0.118663	0.399862	-0.880589	0.369024	0.356213	0.19999	-0.269674	-1.03797	-0.601169	0.2691	0.291619	0.092359	0.070881	-0.394586	0.338359	-1.04143	-0.002742	0.066439	0.011493	0.359514	-0.643136	4.93035	-0.356742	-0.210826	-0.227237
28	1049-gc	16.1218	57	941.63		unknown_1049	unknown_1049			0.017335	-0.341349	0.269723	-0.398644	-0.371728	-0.395866	-0.393097	-0.384391	-0.050272	-0.346986	-0.361474	-0.42793	-0.375326	-0.362361	-0.421223	-0.406569	-0.371728	-0.386672	-0.355296	-0.378035	0.397024	-0.342213	-0.381207	-0.191154	0.578104	0.852709	-0.351786	0.912229	5.08081	-0.332752	-0.142425	0.162547
29	7666-gc	30.2242	99	1343.81		unknown_7666	unknown_7666			-0.17808	-0.201385	0.118892	-0.196136	-0.210862	-0.174455	-0.176265	-0.221636	-0.250163	-0.163337	-0.236541	-0.196884	-0.207815	-0.170129	-0.184657	-0.176265	-0.252596	-0.231405	-0.217769	-0.16156	-0.191299	-0.258307	-0.219313	-0.230225	-0.162981	0.194009	-0.189447	-0.18319	5.45627	-0.211244	-0.109692	-0.205538
30	7595-gc	30.106	41	1340.21		unknown_7595	unknown_7595			-0.431445	2.51608	1.48688	-0.455458	-0.400744	-0.387785	-0.432735	0.360619	0.442926	-0.377746	0.28428	0.608697	0.136999	-0.428554	-0.411827	-0.436296	-0.458829	-0.427274	-0.379505	-0.428234	-0.419655	-0.466317	-0.434674	-0.40595	-0.377454	-0.424087	-0.409965	-0.376869	4.17912	-0.387189	-0.457478	-0.399525
31	6450-lc	28.7	985.948							-0.402611	2.1324	-0.32396	0.124431	-0.359368	-0.541302	0.111578	0.256043	0.110011	-0.471981	-0.036143	-0.299919	-0.484398	-0.09764	-0.581696	0.129262	-0.041723	-0.5382	-0.003226	0.146108	0.136758	0.10431	-0.360842	-0.769183	0.115683	1.4189	-1.97755	-0.546838	4.01165	-1.12635	-0.102111	0.267901
32	1365-lc	16.3	421.046			1-O-p-Coumaroylglucose; ?-D-form, 3'-Hydroxy, 6-O-sulfate			phenolics	0.05334	-0.682012	-0.159844	1.25739	-0.790018	-0.458221	-0.790678	-1.39627	-0.096037	-0.166548	0.618145	1.41017	1.01807	-0.269236	-0.915941	-0.448265	-0.54765	-0.485716	0.611302	0.016669	-1.49449	-0.380684	0.058968	-0.14402	-0.638648	0.092503	-0.647322	-0.841627	2.81081	1.72617	2.22058	-0.540885
33	745-lc	12	567.104							-1.44183	-0.243795	-0.785069	0.3329	-0.217794	-0.072905	-0.799105	0.063081	0.191916	-0.421055	1.38949	0.81471	1.45472	-0.450051	-0.654185	-0.492434	-0.345754	0.08166	0.104844	-0.274329	-0.406828	-1.37592	-0.727462	-0.266488	-0.861423	0.064251	-0.353036	0.035031	3.27962	1.20441	2.16816	-0.995329
34	1514-lc	16.8	405.051			1-O-p-Coumaroylglucose; ?-D-form, 6-O-Sulfate			phenolics	-1.38393	0.797176	-0.411762	1.47252	-1.49851	-0.349048	-0.008614	-0.070168	0.784157	-0.938043	1.17605	1.2148	1.31857	0.196538	-0.729826	-1.01577	-0.802801	-0.096715	-0.194999	-0.168846	-0.901209	-0.587808	-0.509794	-0.306561	-0.641147	-0.705512	-0.969307	-0.568221	2.2277	1.45659	2.13296	0.081523
35	538-lc	7.58	299.078			C13H16O8				-0.452208	1.11153	0.623104	-0.218753	0.197718	-0.610647	-1.75458	-0.670517	-0.611583	-0.751356	-1.35897	-0.685813	0.402404	-0.318572	-0.846255	-1.51843	-0.880235	-1.3426	0.847057	1.30417	-0.523995	0.233463	0.004974	0.955712	0.439842	-0.807331	0.264745	0.564959	2.42161	1.40126	1.20026	1.37903
36	563-lc	9.01	329.089			C14H18O9				1.02519	1.56766	0.38615	1.02003	-0.765003	-0.201394	-0.411537	-1.24254	-0.522167	-0.309344	-0.978419	-0.161626	-0.107648	-0.238336	-0.554813	-1.72422	-1.51907	-1.70546	0.107544	0.490012	-0.757621	0.509363	-1.45019	0.688631	-0.004033	-0.065681	1.21318	1.23174	2.28288	0.515732	0.340706	1.34029
37	188-gc	9.28058	55	742.977	1	2-Pentenal, (E)-	E-2-pentenal	C5H8O	fatty acid derived VOCs	0.119982	1.15244	0.43671	0.376448	-0.489345	-1.71009	-0.400122	-1.50518	-0.983038	1.11246	0.288305	0.302491	-0.56789	-1.04189	-1.16283	-1.31144	-1.61547	-2.21758	1.50507	1.39975	0.366521	-0.204537	0.460877	0.00786	0.483164	0.771833	0.226371	1.19004	0.98713	0.414289	0.829975	0.777683
38	324-gc	10.876	56	791.545	1	Hexanal	Hexanal	C6H12O	fatty acid derived VOCs	0.928704	1.06497	0.125049	0.351871	-0.318375	-1.60531	-0.293921	-0.605365	-0.34985	0.627438	0.277187	0.140021	-0.801309	0.240643	-0.219794	-0.817952	-1.42844	-2.5291	0.861378	-0.039585	0.771704	-0.58632	-1.08826	-0.404517	0.338972	0.729603	-0.073765	-1.44837	1.41993	1.54044	1.5917	1.60066
39	915-gc	15.3775	57	920.707		unknown_915	unknown_915			0.068707	-0.014518	-0.208738	0.201326	-0.291159	-1.47835	-0.249874	-0.982083	-0.310082	0.374734	0.286678	0.640086	-0.888771	-0.915448	-0.487831	-0.615538	-0.823915	-1.4858	0.888519	0.863321	0.387701	-0.172366	0.26034	-0.225617	-0.603765	0.604362	-1.47789	-0.835175	1.44773	0.87292	2.79023	2.38028
40	1296-gc	17.2262	60	971.292	1	Hexanoic acid	Caproic acid	C6H12O2	fatty acid derived VOCs	-0.622827	-0.624608	-0.600829	-0.043965	1.53357	-0.634667	-0.622236	-0.632226	-0.617538	-0.596406	-0.611944	-0.626597	-0.611562	-0.617538	1.60018	1.54467	-0.614056	-0.603996	-0.637947	-0.640013	-0.601572	-0.653096	-0.624013	-0.634667	1.9139	-0.622433	-0.618707	0.407737	1.8886	1.78369	1.5336	1.5075
41	399-gc	11.9866	43	824.357	2	2-Butanol, 3-methyl-, acetate	3-Methyl-2-butyl acetate	C7H14O2		-0.462372	-0.47317	-0.510322	-0.507559	-0.479814	-0.481853	-0.480396	-0.499052	-0.51372	-0.496647	-0.498751	0.919068	-0.496347	-0.435229	-0.464345	-0.483607	-0.454	-0.51341	-0.446849	-0.498149	-0.482437	-0.464063	-0.521837	-0.519013	2.39835	2.56277	-0.516204	0.89079	-0.489791	0.893366	2.42299	2.10161
42	1656-gc	18.1824	81	997.721	1	.beta.-Myrcene	Myrcene	C10H16	monoterpenes	0.656774	0.684599	0.133238	0.271945	0.676587	-0.978679	-0.056619	-0.971402	-0.437752	-0.489418	-0.185825	-0.321295	-1.23369	-0.443633	-0.414668	-0.390198	-0.541862	-1.10353	0.006654	-1.04797	-0.365235	-1.00539	-0.990862	-0.821543	1.89633	0.841207	0.059228	-0.226557	0.859684	0.679644	2.96833	2.29191
43	6283-gc	27.4736	70	1258.63	1	2-Decenal, (E)-	E-2-decenal	C10H18O	fatty acid derived VOCs	-0.976334	-0.246743	-0.340242	-1.10208	-0.063497	-0.175857	-0.369394	-0.635336	-0.262477	-0.565373	-0.694771	-1.49667	0.088491	0.175159	-0.01186	0.12541	-0.08073	-0.179694	0.516999	0.757179	-0.013381	-0.57376	-0.152005	1.2059	0.163428	0.042211	-1.80928	-1.33688	1.1183	2.46072	2.28662	2.14595
44	715-gc	13.7237	43	873.994	1	3-Methyl-1-butanol, acetate	i-Amyl acetate	C7H14O2		0.539053	0.177005	0.674082	0.364721	-0.425606	-0.417352	-0.193345	0.068057	0.162025	0.71502	0.136027	0.065718	0.269561	0.108542	-0.437477	-1.32697	-0.396242	0.218977	-1.32345	-1.34119	0.441194	0.313977	-1.03166	-0.906362	-1.32646	-0.375966	-1.38959	-1.12639	2.27031	1.09891	2.05245	2.34244
45	7073-lc	29.8	1067.97							0.647517	-1.59798	0.09663	0.485492	0.578526	0.216809	-0.679864	-1.01948	-0.040041	0.867464	0.366203	0.225008	0.178795	0.276276	0.593839	-0.368779	0.371414	0.394273	-1.62089	-0.806157	-0.920004	-1.50793	-0.973525	-0.91444	-0.978562	-0.936207	0.949728	-0.811773	2.22225	1.37738	1.90884	1.41919
46	596-lc	10.3	390.051							-1.30797	-0.812908	0.700812	0.050347	-1.33621	-0.742237	-0.596534	0.756246	0.933478	0.112402	0.845339	0.300128	-0.342165	-0.317098	0.100802	-0.222039	-0.834885	-0.721867	-0.968185	-0.792923	-0.527667	-0.795603	-0.785485	-0.583373	-0.79279	-0.916513	0.921978	1.44384	2.52104	1.65077	1.73986	1.31939
47	4579-lc	25.5	343.108							-0.479296	-0.295781	-0.186714	-0.36511	0.471609	-0.433531	-0.455601	-0.523995	0.08438	0.120124	-0.64321	-0.310522	-0.648753	-0.954707	-0.888569	-0.799158	-0.683025	-1.31888	-0.411913	-0.102959	1.03951	0.793924	-0.462145	-0.536715	-1.38723	-0.333268	1.49848	0.592711	2.77529	0.685233	1.70907	2.45075
48	1277-lc	15.9	349.061			Benzyl glucopyranoside; ?-D-form, 2-O-Sulfate			phenylpropanoids	-1.10697	-1.31296	1.32321	1.35835	0.05725	-0.763642	-0.728752	0.363382	0.901371	0.673028	0.371631	0.306344	0.333017	-0.679296	-0.729869	-1.55695	-0.869889	-1.04563	-0.157089	-0.100669	0.136446	0.257853	-0.447443	-0.294148	-2.06882	-1.17444	0.653003	0.286585	1.48977	0.967739	1.41145	2.14614
49	1711-lc	18.1	329.092							-0.723986	-0.698256	0.74144	1.44319	0.039087	-0.198092	-0.82892	-0.05158	0.427905	0.743095	0.085176	-0.189042	0.107597	-1.05252	-0.704246	-0.560007	-0.687041	-0.790786	-0.332837	-0.510907	0.464491	-0.509077	-1.47549	-0.838151	-1.17261	-1.24663	1.35503	0.238817	2.05429	0.494286	1.84583	2.52993
50	1884-gc	18.6603	71	1010.74	1	Propanoic acid, 2-methyl-, 1-methylbutyl ester	0	C9H18O2	methyl-branched ester	0.440106	0.101424	-0.25288	0.265734	-0.742661	-0.723693	-0.776394	-0.737713	-0.732273	-0.723959	-0.742109	1.03172	-0.5808	-0.744599	-0.739631	-0.753838	-0.764409	-0.723427	-0.783849	-0.741281	-0.729845	0.788734	-0.774032	-0.78656	0.000364	1.35364	0.976227	1.25866	1.85171	0.9036	2.2926	2.28943
51	579-lc	9.47	341.092			Caffeic acid-hexose			phenolics	1.46238	0.300536	-0.516702	0.31737	-0.536358	-0.916965	-0.979818	-0.496523	0.902611	-1.21045	1.00164	0.075754	0.480352	-1.30992	-1.04055	-0.858636	-0.612612	-0.988035	-0.185259	-0.077727	-0.729204	0.786219	-0.667594	0.179873	-1.27326	0.485016	-0.08061	-0.27484	1.75603	0.498872	2.78296	1.72545
52	263-gc	10.0252	74	765.692	1	Methyl 3-methylbutanoate	Methyl isovalerate	C6H12O2	methyl-branched ester	1.24205	0.806596	-0.589777	0.210274	-0.571216	-0.633324	-0.583397	-0.559232	-0.564168	-0.557186	-0.571216	-0.641984	-0.524404	-0.53782	-0.528325	-0.585943	-0.622976	-0.544219	-0.577071	-0.631514	0.914261	0.582841	-0.574138	0.130822	-0.564993	-0.522841	0.596805	-0.567062	0.421346	1.14102	3.61632	2.39046
53	3296-lc	22.8	1114.5							-0.092224	0.227261	-0.051303	-0.061166	-0.555304	-0.099804	0.169487	-0.324102	-0.102596	0.101676	-1.27837	-0.259061	-0.132589	-0.500741	-0.28941	0.084659	-0.8964	-0.184474	-0.185505	-0.616562	-0.737645	-0.919359	-1.2483	-0.214907	-0.203652	0.005659	0.103416	-0.415821	0.231854	3.042	2.81026	2.59302
54	8706-lc	32.7	1063.47							-0.092216	-0.087922	-0.100851	-0.554438	-0.511551	-0.152282	-0.085306	-0.561206	-1.96015	-0.457042	0.051493	0.242255	-0.180549	0.03361	-0.291613	-0.171818	-0.814353	-0.449876	-0.555149	-1.30202	0.228723	-0.006102	-0.183388	-0.675594	0.32232	-0.789326	1.16967	0.061589	0.198201	2.83811	2.91677	1.92002
55	9352-lc	34.03	1023.46							-0.26792	-1.31604	-0.443073	-0.287004	-0.626987	-0.896643	-0.295488	-0.117025	1.05637	-0.666054	-1.1663	-0.053233	-0.972462	-0.213744	-0.859393	-0.212895	-0.326186	-0.663855	0.441053	0.247904	-0.239567	-0.022272	-0.019645	0.544865	0.474237	-0.602504	-0.038047	-1.21344	2.35031	1.61893	2.62024	2.16588
56	8919-lc	33.1	1167			double charge baccatum				-0.50921	0.123577	-0.675897	-1.0191	-0.398423	0.037462	-0.442458	0.174357	-0.107968	-1.01966	0.247808	-0.542879	-0.234392	-0.249624	-0.460202	-0.600868	-0.135996	0.114063	-0.828687	-0.52018	-0.288825	-0.879151	-0.060766	-0.768706	-0.278557	-0.33346	1.67735	-0.917054	1.67972	2.53773	2.69385	1.98616
57	3492-lc	23.2	1199.5			double charge baccatum				-0.797524	-0.467628	0.387386	-0.248517	-0.485786	-0.514767	-0.303519	-0.339851	-0.206253	0.812076	-0.677675	-1.07242	-0.828088	-0.37156	-0.64573	-0.448877	-0.429121	-0.680746	-0.498961	-0.528588	-0.671222	-0.481065	0.856145	-0.805911	0.784685	-0.468651	0.853206	-0.408475	1.13501	2.88128	2.35663	2.31452
58	8841-lc	32.9	1106.47			double charge baccatum				-0.533845	-0.430729	-0.302895	-0.043703	-0.574131	-0.877655	-0.377503	-0.285311	-0.072734	0.003252	-0.436933	-0.402983	-1.04273	-0.79742	-0.044854	-0.441514	-0.9711	-0.369057	-0.666191	-0.413201	0.009864	-0.850249	0.311278	-0.210502	-0.126569	-0.266415	1.83057	-0.540422	1.68792	2.54338	2.67643	2.01597
59	2531-gc	20.5318	85	1061.89	1	2-methylbutyl isovalerate	2-methylbutyl isovalerate	C10H20O2	methyl-branched ester	-0.403112	-0.556501	-0.307416	-0.392456	-0.582056	-0.609109	-0.59509	-0.421477	-0.56995	-0.558404	-0.577118	-0.461356	-0.201117	-0.583048	-0.539339	-0.596782	-0.163093	-0.603942	-0.559994	-0.567365	-0.365019	-0.088185	0.267842	-0.23767	0.36084	-0.569302	0.515534	1.20538	1.8489	0.706045	2.79025	3.41411
60	6542-lc	28.9	1046.98			double charge baccatum				0.329409	-0.340123	-0.291338	-0.884473	-0.06784	-1.14171	0.109181	-0.672737	0.01942	0.31796	-0.27837	-0.670025	-0.344401	-0.865108	-1.29649	-0.767901	-0.160923	-0.269495	-0.421111	-1.05499	-0.930708	-0.177754	0.760656	0.14273	-0.564392	-0.646625	1.13692	0.241501	2.19695	2.13576	2.42955	2.02647
61	9699-lc	34.6	1043.47			double charge baccatum				-0.725088	-0.520095	-0.255175	0.467017	-0.145361	-0.097482	-0.468136	-0.071421	-0.31684	-0.181023	-0.131709	-0.891398	-0.226895	-1.15903	-1.39919	-0.271736	-0.437949	-1.0395	-0.497459	-0.33386	-0.476999	0.076346	-0.337872	-0.255799	0.013317	-0.543701	0.639128	0.167678	2.63462	1.93804	2.61194	2.23564
62	2805-lc	21.6	441.144			Unknown baccatum				-0.43978	-0.574539	-0.443196	-0.535806	-0.230623	-0.517744	-0.264267	-0.44589	-0.304055	-0.080903	-0.358089	-0.376887	-0.745639	-0.106578	-0.569707	-0.373049	0.037602	-0.1428	-0.285962	-0.40799	-0.480169	-0.576251	-0.335805	0.041357	-0.220198	-0.408929	-0.202117	-0.792879	2.08999	2.50025	3.04571	2.50494
63	9944-lc	34.8	1050.98			Double charge baccatum				-0.395251	-0.179112	-0.465019	-0.362877	-0.676298	-0.737289	-0.460469	-0.37711	-0.253633	-0.218329	-0.458476	-0.300632	0.293512	-0.337189	-0.629473	-0.669341	-0.07696	-0.261532	-0.127029	-0.241536	-0.591356	-0.158289	-0.331211	-0.259631	-0.265619	-0.423012	-0.955256	-0.226284	2.61461	2.48711	2.53324	2.50975
64	2495-gc	20.4316	57	1059.14		unknown_2495	unknown_2495			-0.6716	-0.61773	-0.140556	-0.611409	-0.617333	0.033933	0.205019	-0.724156	-0.612591	-0.658077	-0.602806	-0.69499	0.400813	0.112255	-0.614168	-0.076656	0.293138	-0.194543	-0.620512	-0.636613	-0.707414	-0.603973	-0.667771	1.27912	1.08022	-0.661435	-0.616145	1.02705	2.10724	-0.63865	2.80395	2.64639
65	11203-lc	42.4	1370.12			double charge baccatum				-0.186365	-0.067586	-0.7556	0.015098	-0.095222	-0.546314	0.173915	-1.01365	-0.41288	-0.267484	0.044839	-0.507134	-0.982826	-0.071698	0.118206	-0.711349	-0.260751	0.036752	-0.14177	0.222969	-0.394855	-0.173041	-0.447444	-0.213067	-1.05644	0.114655	-0.365584	-0.606687	3.6232	0.131051	2.09866	2.6984
66	11078-lc	41.2	1408.15			double charge baccatum				-0.033286	-0.217303	0.124755	0.070457	-0.449198	-0.476581	-0.029547	-0.456681	-0.155103	0.199723	-0.274957	-0.484937	-0.270692	-0.164805	-0.545728	-0.168854	-0.026573	-1.01701	-0.417089	-0.190001	-0.128356	-0.241646	-0.428482	-0.853585	-0.222742	-0.678727	-0.541096	-1.00513	2.86095	0.373885	3.02282	2.82552
67	11030-lc	40.8	1365.14			double charge baccatum				-0.47982	-0.47982	-0.704754	-0.887416	0.040196	-0.779835	0.080202	0.034671	-0.011128	0.026155	-0.187551	0.001363	-0.333781	0.079791	0.013941	-0.519031	-0.056715	-0.667053	-1.11093	-0.098854	-0.160446	-0.207906	-0.054564	-0.330381	-0.58148	-0.28644	-0.046514	0.082937	2.61006	-0.999682	3.08355	2.93124
68	11166-lc	42	1327.12			double charge baccatum				-0.232086	-0.254812	-1.39821	-0.45101	-0.19228	0.139545	-0.365261	-0.274148	-0.329755	-0.010595	-0.410506	-0.595532	-0.327781	-0.590932	0.041767	-0.722412	-0.364235	-0.184435	0.083456	-0.689751	0.095854	-0.274148	-0.104986	-0.23253	-0.314079	-0.082405	-0.061101	-0.441482	3.38895	-0.125752	2.25358	3.02708
69	11062-lc	41	1451.15			double charge baccatum				-0.132032	-0.452934	-0.235125	-0.287327	-0.565407	-0.144959	-0.475073	-0.100034	-0.12095	-0.200481	-0.34099	-0.040956	-0.283498	-0.721775	0.007525	-0.293003	-0.150053	-0.025489	-0.565122	-0.280088	-0.599805	-1.12094	-0.00333	-0.091754	-0.614533	-0.382416	0.134951	-0.539296	3.07677	-0.242542	3.02444	2.76622
70	11131-lc	41.7	1451.15			double charge baccatum				-0.504848	-0.621393	-0.534671	-0.967097	0.050004	-0.442059	-0.133574	-0.161892	-0.400141	-0.328297	-0.453165	-0.784219	-0.053322	-0.030601	-0.520827	-0.218722	-0.060277	-0.050813	-0.545266	-0.340169	-0.556052	-0.379418	-0.025778	0.022012	-0.053112	-0.610438	-0.073133	-0.409354	3.04331	0.378519	3.02628	2.73852
71	2661-lc	21.3	1347.57							-1.58389	2.79686	1.35668	1.10658	-0.293749	-0.206975	-1.34965	-0.436807	-0.415171	2.09705	-0.047437	-0.10117	-0.158735	-0.123432	-0.432908	-0.074176	-0.19876	-0.177454	-0.499506	-0.65402	-0.307922	-0.398207	-0.42614	-0.3763	0.824062	-0.521008	2.41281	-1.25136	0.662482	-0.554057	-0.247951	-0.419759
72	919-lc	13.4	593.151			Apigenin 6,8-di-C-hexoside			flavonoids	-2.41401	0.091189	-0.44751	-0.003342	1.16597	-0.602128	-1.72976	-0.356684	0.416534	1.34448	1.66909	0.873676	-0.160559	-0.889371	-1.3411	-1.4919	-0.629622	-0.66098	0.538115	0.421917	1.03317	1.75879	0.304191	0.618375	-0.492302	-0.561271	1.2883	0.967182	0.355262	-0.178013	-0.209073	-0.678609
73	1058-lc	14.3896	563.141			Apigenin 6-C-pentoside-8-C-hexoside			flavonoids	-1.53087	0.551565	-0.035062	0.411643	1.43991	-0.237987	-1.17581	0.143966	0.779268	1.68982	1.7985	1.1864	0.115753	-0.518821	-0.932236	-1.03028	-0.28738	-0.243315	-1.96985	-0.316025	-2.23474	-0.472062	0.185483	0.34789	0.165784	-0.892519	1.46922	1.22137	0.504096	0.109151	0.060312	-0.303157
74	3581-gc	22.6099	69	1118.99	1	2,6-Nonadienal, (E,Z)-	0	C11H18		-1.23261	1.7633	1.00502	2.4622	-0.836492	-1.27321	-0.168086	-0.016621	0.160998	-0.974428	0.857657	1.15225	1.22314	-0.892678	-1.13019	-1.21621	-1.26997	-1.22717	-0.084537	-0.294031	0.527099	0.552728	1.20806	0.351939	0.931081	0.023748	0.603366	-0.045355	-0.788831	-0.00781	-0.092304	-1.27203
75	1778-lc	18.4	521.203			Icariside E5			phenylpropanoids	-0.885063	1.09778	1.08057	1.44136	0.692533	-0.16495	0.190265	0.265226	0.091602	1.10076	0.325412	1.11053	0.614376	0.095204	0.067756	-0.971691	-0.56449	-0.983274	0.322781	0.446812	-0.341974	-0.120286	-0.99722	-0.070265	0.55676	-0.128761	1.49629	1.20908	-0.495192	-2.07615	-2.55646	-1.84933
76	Add-11-lc	21.56	667.221							-1.12675	1.50013	-0.188488	1.49491	0.840259	-0.834086	0.186839	-1.31752	0.39441	-0.863409	1.27719	0.534899	0.429679	-0.343986	-0.44676	-0.480145	-0.768522	-0.835608	-0.841977	0.219658	-0.529242	-0.466412	0.003509	0.502229	-0.365594	-0.488438	2.4581	2.54149	0.32313	-1.12843	-0.727717	-0.953351
77	2155-lc	19.8	785.193			Kaempferol-synapoyl-hexose-pentose			flavonoids	0.404049	-0.069654	2.81554	2.65183	-0.047288	-1.00065	-0.563501	-0.121515	-0.459268	-0.114069	-0.952218	-0.242838	2.56617	-0.460122	-0.543269	-0.522622	-0.296945	-0.989203	0.616415	0.658361	-0.404243	1.26108	-0.400472	-0.338259	-0.335521	-0.55549	-0.003555	-0.520079	-0.459268	-0.843721	-0.675045	-0.05463
78	2839-lc	21.8	827.204							0.737155	0.794793	2.5975	2.33559	-0.351954	-0.364046	-0.658076	-1.02103	-0.741549	-0.541728	-0.670841	-0.525075	1.68874	-0.382698	-0.856445	-0.170048	-0.260137	-0.150539	1.07488	0.820819	0.522622	1.95354	-0.28775	-0.753336	-0.551417	-1.166	-0.134186	-0.162212	-0.356276	-0.781544	-0.581211	-1.05755
79	4618-lc	25.7	1002.45							0.268995	3.88371	-0.527352	-0.842191	-0.227847	-0.662202	-0.308522	-0.144162	-0.464455	-0.018104	-0.069543	0.008837	-0.713726	-0.278424	-0.846866	-0.07665	0.117702	-1.37853	0.592171	0.917258	-0.24998	-0.123106	1.96732	0.753156	1.4524	0.00187	-0.935005	-1.15085	0.108234	-0.747921	0.140204	-0.44643
80	Add-6-lc	13.26	1330.21			Coumaroylquinic acid			phenolics	0.627249	3.34269	0.428751	0.262652	-0.131762	-0.976535	0.445129	-0.582757	0.498627	-0.038745	0.059353	1.1674	-0.661701	-0.667636	0.319276	-0.121898	-1.54067	-0.353604	-0.178175	0.074351	-0.346049	-1.26778	-2.36464	0.145299	-0.348061	-0.246625	0.33485	0.799115	0.721744	-1.30305	0.622704	1.28049
81	8320-lc	31.9	1050.97							0.00389	4.94467	-0.24222	-0.95442	0.005353	-0.856961	0.006651	-0.473416	-0.36267	-0.190417	-0.424203	0.316407	-0.309216	-0.021842	-0.475309	-0.32155	-0.717215	-0.798321	-0.147793	-0.507808	-0.18245	-0.061632	-0.119733	-0.092845	-0.231503	-0.236951	0.459317	0.600178	0.698487	-0.26273	1.00834	-0.052087
82	10713-lc	38.2	555.26							-0.306054	4.0865	-0.976212	-0.081696	-0.144187	-0.185921	-1.02614	-0.718991	-0.04694	-0.332211	-0.412431	-0.450222	-0.140211	-0.471197	0.00231	-0.791543	-0.481687	-0.097031	-0.404289	-0.443361	0.022356	-0.510332	-0.228716	-0.142765	1.93927	-0.028206	-0.147326	2.0128	1.07449	-0.504746	-0.241435	0.176123
83	5592-gc	26.4286	67	1227.44	1	3-Hexen-1-ol, 2-methylbutanoate, (Z)-	0	C11H20O2	methyl-branched ester	0.39549	1.27466	-0.029721	0.805628	-0.421433	-1.14548	0.154188	0.667039	0.625256	-1.89416	0.225065	0.493408	0.35621	-1.9045	-0.357726	-0.941181	-0.221734	-0.376831	-0.47359	-0.398729	1.06656	0.843114	1.03259	1.39267	-1.90057	0.767476	-1.89598	1.61911	0.956496	-0.871119	-0.058073	0.215851
84	6624-gc	28.4829	57	1289.47	1	2,4-Decadienal, (E,Z)-	(E,Z)-2,4-Decadienal	C10H16O	fatty acid derived VOCs	0.273434	1.00454	0.065975	0.090527	-0.576021	-0.46057	-0.633602	-0.604086	-0.705334	-0.624101	-0.630407	0.391026	-0.479679	-0.34905	-1.19169	-0.375112	-0.396431	-0.411321	-0.533992	-0.531265	0.28443	2.95359	0.398887	1.22061	0.868777	1.08116	-2.69229	0.514421	2.02038	-0.402412	0.462773	-0.033186
85	8256-gc	31.4577	57	1384.15	1	alpha-Ylangene	Ylangene	C15H24	sesquiterpenes	0.830428	1.25707	0.649235	1.01196	-0.73853	-0.424283	-0.906978	-0.371086	-0.500995	-0.066395	-0.0646	0.008905	-0.221456	-0.99614	-1.0334	-0.873643	-0.999131	-1.13897	-0.112734	-0.200422	-0.123786	1.62278	0.353111	1.40938	0.793503	1.2868	-2.95012	0.201953	1.5879	-0.048967	-0.49173	1.25036
86	10469-gc	35.1992	119	1516.06		unknown_10469	unknown_10469			1.97091	2.78062	1.80638	0.717628	-0.500871	-0.520766	-0.50514	-0.609119	-0.592113	-0.57424	-0.565133	-0.596777	-0.491857	-0.659388	-0.605577	-0.552742	-0.639717	-0.53223	-0.60971	-0.586892	-0.398517	-0.305369	1.80316	0.447476	-0.658767	0.030348	-0.58285	1.18024	1.90787	-0.511577	-0.633646	-0.411626
87	10710-gc	35.5711	79	1530.1		unknown_10710	unknown_10710			1.49986	2.15902	1.39695	0.534776	-0.723307	-0.720212	-0.730319	-0.776829	-0.739381	-0.703805	-0.757046	-0.739381	-0.744555	-0.806702	-0.749766	-0.786083	-0.714829	-0.746155	-0.731103	-0.740174	-0.108418	0.828679	1.68692	0.76959	1.05605	1.39973	-0.737006	0.371343	1.92594	-0.720212	-0.726415	0.572833
88	12161-gc	39.3954	57	1685.95	1	Heptadecane	Heptadecane	C17H36		1.73243	2.17581	0.890743	1.52549	-0.494747	0.701936	-0.210234	-0.64919	-0.542964	0.002041	-0.882115	-0.566278	-0.828355	0.435036	-0.259653	-0.514413	-0.634606	-0.901658	-0.591972	-0.766812	0.169309	-0.229657	0.320187	0.94626	-1.30834	-1.26023	-1.30452	1.61306	2.12742	-0.59528	-0.605005	0.506299
89	11003-gc	35.949	57	1544.78	1	2-Methylpentadecane	2-Methylpentadecane	C16H34		1.98527	1.65366	1.14541	1.20632	-0.428827	0.467868	-0.346824	-1.00246	-0.52553	0.311977	-1.4374	-0.223387	-0.113341	0.22344	-0.942649	-0.932302	-1.44413	-1.4183	-0.634493	-0.932216	0.52849	-0.895623	0.413691	0.762987	-0.393457	0.542938	-1.44937	1.17974	1.55783	-0.209089	-0.097108	1.44688
90	9848-gc	34.2493	57	1481.21	1	Pentadecane	Pentadecane	C15H32		1.50573	1.8775	0.609622	1.30123	-0.782258	-0.193925	-0.647865	-0.945842	-1.08853	-0.290348	-1.12826	0.357778	-0.106327	-0.434033	-0.842994	-0.705584	-0.875502	-0.483595	-0.752586	-0.879433	0.373517	-0.59612	0.723367	1.27175	0.383957	0.832029	-1.9295	0.909385	1.98476	-0.669601	-0.284032	1.5057
91	7744-gc	30.3954	57	1349.32	1	Tridecane, 2-methyl-	2-Methyltridecane	C14H30		1.29658	1.88247	1.32111	0.94173	-0.530138	0.080928	-0.572518	-0.397564	-0.397804	-0.260632	-1.05632	0.404075	0.796007	-0.461411	-1.1862	-0.919173	-1.27658	-0.892258	-0.484923	-0.748464	-0.071097	0.100134	0.09936	1.30395	-0.014682	0.804648	-2.66221	1.03281	1.48563	-0.641253	-0.149694	1.17347
92	9301-gc	33.2517	57	1445.54	1	Tetradecane, 2-methyl-	2-methyltetradecane	C15H32		1.27118	1.41254	0.962881	0.754923	-0.563759	0.21796	-0.540384	-0.903129	-1.11653	-0.54852	-1.57233	0.422422	0.811671	-0.088227	-0.966885	-0.90304	-1.47132	-0.986097	-0.328701	-0.526037	0.222554	-0.545781	0.960669	1.59766	0.638786	1.07063	-2.26223	0.997728	1.44629	-0.191994	-0.082889	0.809949
93	9228-gc	33.1514	133	1442.01		unknown_9228	unknown_9228			1.85761	2.43259	1.78912	0.835112	-0.16327	0.767826	-0.246506	-0.250894	0.382086	-0.252413	-1.0261	-1.00247	-0.660742	0.516346	-0.842208	-1.0884	0.63495	0.349272	-1.06234	-1.0041	0.174959	1.68666	-0.98272	0.659552	0.737921	0.436229	-0.525413	-0.989915	-0.98272	-1.06455	-0.068433	-1.04703
94	672-lc	11.5	353.089			3-Caffeoylquinic acid (Chlorogenic acid)			phenolics	3.08491	0.796162	0.765627	2.83724	-0.229508	-0.264267	-0.521515	-0.85227	-0.538314	-0.316368	0.678114	0.481714	-0.562009	-0.574269	-0.37859	-0.591095	-0.557697	-0.90835	-0.794642	-0.574269	-0.506203	0.234923	-0.725462	-0.719096	-0.624078	-0.617891	0.79191	-0.769549	1.53075	0.364194	0.719857	-0.659956
95	10564-gc	35.3115	119	1520.72	3	beta-Himachalene	.beta.-Himachalene	C15H24	sesquiterpenes	2.70674	3.08771	2.55895	1.94698	-0.359947	-0.355687	-0.368255	-0.368565	-0.368565	-0.367016	-0.344589	-0.332258	-0.36578	-0.378269	-0.364547	-0.338683	-0.372613	-0.379534	-0.375748	-0.34697	-0.413153	-0.343699	-0.393643	-0.359031	-0.413826	-0.357205	-0.381119	-0.401166	-0.383027	-0.353269	-0.365471	-0.348762
96	11097-gc	36.1672	57	1552.98	1	Pentadecane, 3-methyl-	3-Methylpentadecane	C16H34		2.98789	2.66319	2.09135	1.86889	-0.483269	0.329394	-0.482075	-0.104585	-0.558172	0.849211	0.320094	-0.043852	-0.569697	-0.487664	-0.523776	-0.57778	-0.501004	-0.449761	-0.475343	-0.500189	-0.536064	-0.53521	-0.503865	-0.537347	-0.564356	-0.497342	-0.554661	-0.507147	-0.533505	0.459325	-0.569697	-0.472981
97	905-lc	13.4	353.096			4-Caffeoylquinic acid			phenolics	3.37629	1.29102	0.430187	3.12466	-1.39215	-0.814301	0.058243	-0.473635	-0.17683	-0.109972	0.618662	0.436638	-0.497457	0.060188	-0.327742	-0.311485	0.122767	-0.148083	-0.941859	-0.665306	-0.813477	-0.062194	-0.369767	-0.313251	0.197364	0.051257	-0.580848	-0.325944	0.025159	0.016121	-1.08084	-0.403413
98	Add-3-lc	12.17	529.158			Feruoylquinic acid-O-hexoside ?			phenolics	3.56283	2.17882	-0.145569	2.70164	-0.065117	0.178281	-0.58368	-0.047881	-0.053282	-0.336661	-0.265007	-0.614636	-0.257327	-0.261587	-0.015337	0.048926	-0.052106	-0.123265	-1.53948	0.083136	0.002484	-0.396136	-0.241846	-0.220806	-0.384936	-1.07126	-0.147876	-0.554316	-0.622117	-0.657043	-0.209078	0.110245
99	626-lc	11	431.157			Benzyl alcohol-dihexose			phenylpropanoids	2.01618	2.39625	0.796584	1.63084	-0.37204	-0.486829	-0.938554	-0.141571	-0.67476	-0.11665	-0.613202	-0.323186	1.50577	-0.4307	-0.365701	-0.198837	-0.516972	-0.427662	-0.253629	-0.772908	-0.580205	-0.473276	-0.482556	-0.249979	1.35951	-1.42493	-0.455227	-0.96185	0.260883	-1.01609	0.084091	2.2272
100	10334-gc	35.0045	93	1508.35	1	Isorotundene	0	C15H24	sesquiterpenes	2.26696	2.38216	1.66326	1.12607	-0.736284	-0.719598	-0.089271	-0.213624	-0.315336	-0.243871	-0.724021	-0.361172	-0.815485	0.735999	-0.504601	-0.506396	-0.121002	-0.482417	-0.681678	-0.769324	0.247911	-0.764704	-0.736845	-0.805847	0.299161	-0.818516	-0.879769	-0.681678	2.33215	0.082575	-0.468898	1.30409
101	10368-gc	35.0223	161	1509.88		unknown_10368	unknown_10368			2.59228	2.63469	1.73962	1.06795	-0.51362	-0.522964	-0.518865	0.265729	-0.543718	-0.498624	-0.455507	-0.46376	-0.399087	-0.440286	-0.472081	-0.452772	-0.450044	-0.478791	-0.472081	-0.517114	-0.456604	-0.448955	-0.419471	-0.494625	-0.494055	-0.395988	-0.528258	-0.403234	2.60214	-0.50149	-0.425297	0.864872
102	753-lc	12.2	411.189			3-Methyl-1-butanol; O-[?-D-Glucopyranosyl-(1?6)-?-D-glucopyranoside]			fatty acid derivatives	1.50497	3.12373	1.18984	1.72078	-0.295122	-0.410379	-0.114941	-0.989079	-0.711708	0.132717	-0.303388	-0.146459	-1.1565	-0.445076	-0.61587	-0.238092	-0.084476	-0.139185	-0.352555	-0.659553	-0.129589	-0.150855	-0.834098	-0.011484	-0.98022	-0.906336	-0.388502	-0.219719	0.337671	-0.494333	0.108585	2.65922
103	1294-lc	16	425.202			1-Hexanol; O-[?-D-Glucopyranosyl-(1?2)-?-D-glucopyranoside]			fatty acid derivatives	1.89404	3.00758	1.08531	1.86213	-1.2513	0.125438	-0.542192	-0.810526	-0.401342	-0.0097	-1.55867	-0.885168	0.40515	-0.594332	-0.235255	-1.22942	-0.383864	-0.313858	-0.238327	-0.126889	-0.841788	-0.283551	-0.7286	0.966629	-0.35777	-0.351042	0.728929	0.129388	0.638741	-0.911889	0.167691	1.04446
104	Add-5-lc	12.61	447.152			Benzyl alcohol-hexose-pentose + FA			phenylpropanoids	1.62844	2.87307	0.555043	1.41503	-1.07324	-0.824998	-0.283124	0.24486	0.430256	-0.11123	0.510068	-0.508598	0.596193	-0.225515	0.301228	-1.93359	-0.230267	-1.57131	0.337053	0.375013	-1.87484	-0.191878	-0.550012	0.111616	0.801608	-0.764926	1.31646	0.091146	0.213952	-0.492057	-0.208996	-0.956465
105	1889-lc	18.8	519.188							1.33054	2.23395	1.00037	1.41502	0.778204	0.005611	-0.552517	0.655524	0.245726	1.32434	0.078533	1.12534	0.245726	-1.50587	-1.10814	-1.29998	-0.622368	-1.35224	-0.367014	-0.076173	-0.966802	-0.958235	-0.514412	-0.668753	-0.843612	-0.79171	0.758891	0.804559	1.55526	-1.13696	-0.231954	-0.560849
106	4732-lc	25.9	439.108							0.025355	2.19107	1.64014	1.30872	-1.49672	-0.890818	0.130954	0.61721	0.216011	1.05708	0.663202	0.508127	-0.382141	-1.11463	-1.14053	-0.846641	-1.25211	-0.907986	0.793686	0.768213	-1.04995	-0.134384	-1.39345	0.068443	-1.24708	-0.740052	0.44849	-0.163895	1.77316	0.650344	0.456904	-0.556712
107	6387-gc	28.0343	85	1274.86	1	Cyclopentanol, 1-ethyl-	0	C7H14O		0.24957	0.744172	-0.735113	0.487564	-0.719464	0.373749	-0.690364	-0.955068	-0.634364	-0.169464	-0.825042	-0.971704	-1.03533	-0.455953	-0.90082	-0.746411	-0.32884	-0.48394	0.601815	0.333278	2.91151	1.08831	1.41557	0.425977	0.042644	-0.34115	0.26386	-2.28563	1.93642	0.07515	0.397471	0.931594
108	9602-gc	33.9598	73	1470.74		unknown_9602	unknown_9602			0.7064	-0.163674	-1.9955	1.33539	0.429409	0.576365	-0.108922	-0.968716	0.107354	0.075678	-0.019172	-0.891516	-0.373976	0.413196	0.856576	-0.260863	-0.810786	-1.36112	-0.258428	-2.47048	0.273098	1.14763	2.09573	0.712208	-0.251285	-0.663591	-0.799686	-0.374344	-0.215718	0.98935	1.9899	0.279474
109	11741-gc	38.3981	73	1643.28		unknown_11741	unknown_11741			1.14542	-0.290879	-1.64791	1.38655	-0.034618	1.36021	-0.049323	-1.12467	-0.044134	-0.412839	-0.683492	-1.20096	-0.606606	-0.202262	1.08279	-0.412013	0.048167	-1.83468	0.145505	-1.65492	1.05569	0.739167	2.43813	0.870049	-0.964271	0.235612	-0.519466	-0.466331	-0.32248	0.300611	1.31762	0.346332
110	10964-gc	35.8426	119	1540.92		unknown_10964	unknown_10964			-1.08506	-0.650549	-1.06869	1.36207	0.599597	0.162414	0.230291	0.380225	0.711884	-0.923127	-0.988731	0.023043	-1.05115	-0.422009	0.489253	-0.566327	-0.060219	-0.88615	-0.685454	-1.0094	0.75509	0.449496	2.87601	1.37437	1.21576	1.46024	-1.0373	-0.954837	0.709321	-1.00002	0.583322	-0.993367
111	11176-gc	36.2556	69	1556.88		unknown_11176	unknown_11176			-0.668417	1.75751	0.472858	2.39359	-0.572638	-0.626298	-0.582292	-0.627343	0.406	-0.578735	-0.640735	-0.141403	-0.342942	-0.581967	-0.615258	-0.58783	-0.654058	-0.601058	-0.578412	-0.628739	1.83523	1.73543	2.60856	0.83517	0.150295	-0.637892	-0.618687	-0.562502	0.513021	-0.627692	-0.588812	-0.64395
112	11201-gc	36.2971	41	1559.42	1	Longipinanol. epi-	0	C15H26O		-0.43301	-0.485947	-0.46331	2.41996	-0.443192	-0.285349	-0.498909	-0.462946	0.728572	-0.493159	-0.481057	-0.473234	-0.521627	-0.497371	-0.473604	-0.485569	-0.459672	-0.424013	-0.442485	-0.418196	2.11185	2.13376	2.9514	1.23935	-0.468805	-0.524023	-0.44072	-0.445318	-0.433358	-0.487458	-0.078156	-0.464405
113	Add-13-lc	23.35	785.195			Laricitrin Hexose-Deoxy-Coum			flavonoids	0.558029	-0.398944	0.933592	-0.830368	-2.25005	0.007371	0.31889	-0.123916	-0.575457	-1.07222	0.420786	-0.15706	0.771971	0.591513	0.574146	-2.64765	-1.57572	0.648763	0.266711	-0.597861	1.09842	1.45595	0.75525	0.195995	0.109582	-0.968117	0.186465	2.23427	0.287863	0.491228	-0.378692	-0.33073
114	5636-lc	27.5	1290.55							1.23869	0.022802	-0.072624	1.08789	-0.545656	-0.750749	-0.761557	2.3791	0.455252	-0.394551	1.44193	-1.35649	0.425228	-0.025008	0.006951	-0.13434	-0.517879	-1.93688	-0.222538	-1.11727	-0.168911	-0.115129	-1.33392	-0.542369	-0.461663	-0.112704	2.53354	1.45361	0.427745	-0.12432	-0.416752	-0.361429
115	Add-18-lc	16.64	725.173			Kaempferol-hexose-deoxyhexose, -pentose			flavonoids	0.328882	1.27033	-0.424767	-0.428149	2.43013	-0.794235	-0.097386	-0.142784	-0.524877	-0.270621	3.08888	-1.13746	-0.999668	-0.087812	-0.278889	-0.1756	-0.496731	-0.166805	-0.424204	-0.304101	-0.668083	-0.259779	0.071871	-0.785805	-0.062972	-0.627194	2.14074	1.47567	-0.180249	-0.313654	-0.124552	-1.03014
116	7169-lc	29.9	1016.46							1.02538	-0.337746	-0.243502	0.685577	-0.462075	-0.618935	-0.464006	-0.410759	-0.230308	-0.232234	-0.146174	-0.301583	-0.815139	-0.662004	-0.298625	-0.475703	0.107714	-0.144688	0.205455	-0.247559	-1.5825	-0.921321	-0.284833	-0.337449	-0.721801	-0.611816	2.42302	1.28763	-1.35504	2.17115	2.12053	1.87934
117	89-lc	1.96	128.959							0.595169	-1.86183	0.915995	0.409617	0.69958	-0.073411	-0.248636	0.489333	-0.441884	0.538738	-1.11015	-0.052114	0.293571	-1.72201	-0.110818	-1.48805	-1.40844	-0.873028	0.908954	1.34699	0.160249	0.082276	-0.811201	0.660895	0.548584	-1.14375	1.94641	1.30697	0.885444	0.885444	-1.73852	0.409617
118	3291-lc	22.8	601.16							-0.477641	-0.696512	-0.074934	0.574122	-0.924556	-0.559203	-1.51845	0.450338	0.861352	1.37272	1.52238	1.43912	-0.28716	-0.824962	-0.260394	-0.758116	-0.51392	-0.890311	0.292919	0.033316	-0.230305	-0.382662	-0.228305	0.292919	-0.177428	-0.733407	2.63425	2.51633	0.091904	-1.22666	-0.93521	-0.381537
119	7877-lc	31	1477.62							-0.701964	-0.654055	-0.900549	0.12036	1.04008	0.093761	-0.470982	-0.639422	0.613453	-0.422702	-0.02671	0.681142	-0.619327	-1.17015	-0.909804	-0.705094	-0.599086	-0.879197	1.79084	1.55075	-0.469841	0.896393	-0.585627	0.490916	0.328604	-0.993194	2.67158	2.19777	-0.905676	-0.373877	-0.917292	0.468891
120	8783-lc	32.9	1345.57							0.623781	-0.953915	0.484097	0.926181	1.17429	0.020325	-0.368593	-0.209497	0.218382	-1.0382	-0.037345	0.617465	-0.738569	-0.759572	-1.02657	-0.543878	-1.31072	-1.19396	1.56927	0.678022	0.249842	-0.312032	-0.745624	0.930118	-0.71711	-0.822615	2.70881	2.4109	-0.180889	-0.778828	-0.611074	-0.26251
121	5782-lc	27.7	1361.57							0.308907	-1.1612	-0.248792	-0.365574	-0.294409	-0.350161	-0.717218	-0.602681	-0.514574	-0.493086	0.101855	0.603323	-0.678281	-1.14692	-0.541687	-1.16378	-0.756557	-0.562062	1.24803	0.782632	1.24671	-0.066244	-0.575579	0.567689	-0.836109	-0.609246	2.6844	2.29254	2.20847	-0.502237	-0.042852	0.184695
122	6649-lc	29	1361.57							0.079139	-0.604371	-0.418515	-0.691721	0.389021	-0.294031	-0.828125	1.16202	0.916255	-0.318686	-0.890603	-0.019083	-0.480352	-0.681044	-0.523746	-0.814334	-0.221408	-0.317878	1.12899	0.43099	-0.410222	-0.933423	-0.303001	-0.077497	-0.333557	-0.989708	3.05688	2.60243	1.8143	-0.953883	-0.416664	-0.058185
123	3693-lc	23.58	829.22			Kaempferol-hexose-dehydrohexose, -C12H12O5 (236)			flavonoids	-0.230384	-0.310774	2.44474	-0.167815	-1.32063	-0.113604	0.02591	-0.227953	-0.379244	0.249483	-0.161837	-0.431816	0.304501	-0.662699	-0.740725	-0.317403	-0.532758	-0.346109	-0.471103	-0.234212	0.583729	-0.141435	-0.621562	0.534454	0.084643	-0.58334	2.80875	2.65712	-2.02661	0.178737	-0.296152	0.446078
124	Add-15-lc	13.89	903.242			Quercetin-dihexose-deoxyhexose-pentose ??(coeluted with 579)			flavonoids	-0.764889	-0.934734	-1.19996	-1.0529	0.570778	0.413093	0.141038	-0.522601	-0.610884	0.081853	0.295485	-0.052773	-0.124381	-2.23767	0.094893	-0.360305	0.103103	-0.464829	-0.52308	0.052171	0.293547	-1.47756	-0.257804	0.107819	-0.032979	0.129325	3.53394	1.60914	0.810195	1.02243	0.699933	0.658617
125	1806-lc	18.4	725.194			3,4',5,7-Tetrahydroxyflavone; 3-O-[Rhamnosyl-(1??)-galactoside], 7-O-arabinoside			flavonoids	-0.472097	-0.653095	-0.396126	-0.102175	-0.52888	-0.502849	-0.309655	-0.696789	-0.005991	-0.239777	-0.538592	-0.024835	-0.344597	-0.937568	-0.245417	-0.496952	-0.871782	0.009334	-0.596267	-0.313204	-0.029505	-1.3365	-0.33522	-0.295603	0.162542	0.580099	3.25916	2.09201	0.857421	2.80088	-0.011114	0.523137
126	2428-lc	20.5	767.204							-0.497182	-0.51095	-0.667079	-0.463275	-0.289239	-0.375061	-0.737291	-0.500338	-0.072959	0.350324	1.1047	0.651062	-0.201376	-0.686587	-1.15611	-0.256526	-0.083457	-0.589752	-0.250973	-0.335249	-1.19274	-1.04568	-0.344539	-0.549031	0.126352	-0.080231	3.23937	1.93725	1.11566	2.44757	-0.319836	0.233167
127	4620-lc	25.7	1169.55							-1.24763	-0.431164	-1.30789	0.604842	-0.261352	-0.396288	0.09043	-0.497047	-0.484283	1.58552	-0.134486	-0.225834	-0.129046	-0.103138	0.338871	-0.1852	0.046173	0.136359	-1.26874	-0.423329	1.12272	-0.354372	-1.05171	-0.58041	-0.200196	-0.291806	3.78044	1.91886	0.835715	-0.257015	-0.372215	-0.256775
128	4462-gc	24.6108	45	1174.12		unknown_4462	unknown_4462			-0.331901	-0.323302	-0.296618	-0.401834	-0.377222	-0.388929	-0.410195	-0.443915	-0.380261	-0.295696	-0.36119	-0.395616	-0.296618	-0.390468	-0.292937	-0.328547	-0.347399	-0.365171	-0.397684	-0.316672	-0.333342	-0.37874	-0.370673	-0.358217	-0.328547	0.557357	4.27319	2.18763	1.94214	-0.321877	0.643419	-0.370172
129	5224-lc	26.7	1255.56							0.282639	-0.138922	-0.551906	0.309662	-0.208323	-0.174987	-0.491998	-0.074282	-0.134984	-0.264319	-0.883475	-0.323162	-1.23559	-0.313006	-0.02663	-0.446536	-0.627962	0.043583	-0.228528	-0.503613	0.106493	-1.31802	-0.297925	0.736346	0.022567	-0.635737	3.96691	2.47847	1.38564	-0.238141	-0.196122	-0.018145
130	8494-lc	32.2	1315.57							-0.723357	-0.389437	0.530042	0.958222	-0.421636	-0.040028	-0.515205	-0.160912	0.109343	-0.329631	-0.223285	-0.131798	-0.194748	-0.485025	-0.326916	-0.555711	-0.479062	-0.640018	-0.315714	-0.227473	1.5747	-0.771957	-0.030156	-0.869909	-0.339365	-0.235525	3.1039	3.57499	-0.255031	-0.543442	-0.308781	-0.337072
131	2736-lc	21.6	666.176			Chrysoeriol diglucose				-0.023673	-0.386524	-0.370205	0.08372	-0.863221	-0.614786	-0.750027	-0.695312	-0.135958	-0.572348	-0.105564	-0.475776	-0.157709	-0.508104	-0.286787	-0.264258	0.072474	-1.23081	-0.04654	0.06796	-0.298074	0.229981	-0.243133	1.63151	-0.270662	-0.189577	3.30251	3.47108	-0.013459	-0.058938	-0.058458	-0.239332
132	1140-gc	16.6593	43	956.083	1	3-Heptanone, 5-methyl-	5-Methyl-3-heptanone	C8H16O		-0.304348	-0.202369	-0.228479	-0.363825	-0.27507	-0.289601	-0.273407	-0.194158	-0.240726	-0.245021	-0.224782	-0.329819	-0.248795	-0.242871	-0.187029	-0.302065	-0.238584	-0.335111	-0.227421	-0.236982	-0.258021	-0.256387	-0.310655	-0.21586	-0.223201	-0.207018	3.62748	3.97804	-0.29865	-0.248255	-0.081736	-0.315266
133	1976-lc	19.2	651.156			Luteolin-O-acetyl-diglucose				-0.229426	-0.219265	-0.045724	-0.185464	-0.466918	-0.6014	-0.071878	-0.207567	0.030444	-0.219265	-0.286519	-0.65776	-0.325064	-0.469762	-0.341976	-0.188904	-0.59607	-0.502608	-0.089487	-0.960893	-0.474908	0.170527	-0.110425	1.16223	-0.091107	-0.157861	3.39452	3.75993	-0.449496	-0.04743	-0.224541	-0.29593
134	1483-gc	17.7868	126	986.933		unknown_1483	unknown_1483			1.43085	1.3056	0.893182	0.463755	0.24192	0.051856	-0.130356	0.595357	-0.100751	-1.25447	0.136494	-0.491619	-1.85678	-0.56022	-1.15292	-1.02557	-0.839409	-0.590762	-0.529906	-1.84796	0.231849	0.159669	0.468401	-0.361003	0.007725	0.006239	0.558973	1.23191	0.118555	-0.630022	0.255171	3.21424
135	3729-gc	23.1887	41	1135.08		unknown_3729	unknown_3729			-0.58499	-0.637351	-0.530841	-0.552986	0.811027	-0.556584	-0.578493	1.47665	1.19787	-0.662492	-0.614859	-0.595302	-0.635372	-0.558839	-0.599557	-0.559291	-0.552089	-0.559291	-0.570668	-0.533468	-0.572962	-0.660453	-0.618244	0.627143	0.79828	0.207446	0.891835	2.3426	1.61093	-0.60861	-0.635372	3.01435
136	12679-gc	44.1697	55	1913.81		unknown_12679	unknown_12679			0.865377	-0.345159	-0.286913	-0.391425	-0.417299	-0.357543	-0.456461	-0.394799	-0.400894	-0.351661	-0.338046	-0.412491	-0.276449	-0.480869	-0.311264	-0.351661	-0.316321	-0.384037	-0.347106	-0.349056	-0.46216	-0.475803	-0.426971	-0.314422	-0.458595	-0.505777	1.72136	1.45804	2.39077	-0.345807	-0.397504	3.92094
137	10071-gc	34.6446	57	1495.45		unknown_10071	unknown_10071			1.17783	1.69616	1.09094	1.10305	-0.520305	-0.54718	-0.538744	-0.614658	-0.560021	-0.60331	-0.555715	-0.515122	-0.610855	-0.60498	-0.601644	-0.547565	-0.513649	-0.538363	-0.558061	-0.566727	0.760327	3.29165	-0.507418	0.515264	-0.583974	-0.556887	-0.541035	1.42674	1.83279	-0.621041	-0.550659	-0.536841
138	10820-gc	35.6537	43	1533.47		unknown_10820	unknown_10820			1.00579	0.51892	-0.366159	0.136194	-0.629016	-0.599164	-0.563486	-0.525095	-0.587651	-0.582296	-0.623929	-0.605009	-0.577612	-0.574202	-0.607299	-0.612236	-0.559256	-0.599164	-0.587019	-0.610586	-0.575439	2.56371	1.48691	-0.003215	1.10728	-0.570198	2.14479	1.38299	2.39606	-0.564397	-0.606316	-0.613892
139	10437-gc	35.1696	95	1514.74		unknown_10437	unknown_10437			0.278511	0.668209	-0.330443	-0.444904	-0.458752	-0.541263	-0.508967	-0.549125	-0.447576	-0.463036	-0.508967	-0.479626	-0.555298	-0.557959	-0.55397	-0.459141	-0.495782	-0.505649	-0.474054	-0.490492	-0.180754	3.48494	-0.453335	-0.458752	1.01779	0.291786	1.4312	1.53128	2.69399	-0.517751	-0.499467	-0.462645
140	11342-gc	36.5685	43	1569.59		unknown_11342	unknown_11342			1.18039	0.969954	-0.550834	-0.525307	-0.541622	-0.530813	-0.54763	-0.528743	-0.598679	-0.539866	-0.592541	-0.538814	-0.545503	-0.523596	-0.540567	-0.577083	-0.529432	-0.550121	-0.502105	-0.493908	-0.546211	2.58841	0.581536	-0.523938	0.76335	1.91284	1.17103	0.310911	3.01863	-0.599065	-0.538814	-0.531851
141	9476-gc	33.7595	82	1463.33		unknown_9476	unknown_9476			0.537901	0.430125	-0.439926	0.56036	-0.474789	-0.434329	-0.309755	-0.31529	-0.357161	-0.458167	-0.381678	-0.42138	-0.404959	-0.425679	-0.384634	-0.433709	-0.395945	-0.43185	-0.454367	-0.31529	-0.376376	3.64478	1.51859	0.002028	-0.365271	-0.356008	-0.425679	-0.418931	3.25755	-0.384634	-0.407981	-0.377552
142	11239-gc	36.4446	43	1564.03		unknown_11239	unknown_11239			0.576499	1.17258	-0.454558	-0.359405	-0.368917	-0.40402	-0.394058	-0.427787	-0.467626	-0.381383	-0.434283	-0.43777	-0.419639	-0.404856	-0.468535	-0.35313	-0.392411	-0.43646	-0.389126	-0.431245	-0.40863	2.90389	1.47846	-0.360193	0.905156	-0.371314	-0.412	-0.46899	3.66368	-0.425634	-0.420493	-0.40779
143	11281-gc	36.5273	57	1567.27	2	hexyl octanoate	hexyl octanoate	C14H28O2	methyl-branched ester	0.442968	1.16706	0.264322	-0.49636	-0.556977	-0.484748	-0.526235	-0.501844	-0.564657	-0.542689	-0.525015	-0.527456	-0.479392	-0.508955	-0.486285	0.120935	-0.546026	-0.519354	-0.488598	-0.531132	-0.47332	2.98474	1.24787	-0.488984	1.41213	-0.497531	-0.504996	0.288505	3.32358	-0.48398	-0.516139	-0.00144
144	9068-gc	32.9565	69	1436.03	1	Sesquisabinene A	0	C15H24	sesquiterpenes	-0.352507	0.108046	-0.281953	0.779795	-0.339576	-0.368223	-0.368584	-0.42836	-0.356401	-0.418143	-0.415808	-0.355336	-0.382473	-0.395153	-0.371121	-0.356401	-0.361033	-0.371484	-0.400067	-0.395153	0.990546	3.30619	-0.39553	-0.409236	-0.437934	-0.388783	-0.327233	-0.443179	3.8296	-0.370758	0.073294	0.402959
145	10105-gc	34.733	43	1499.15		unknown_10105	unknown_10105			-0.36079	1.25785	-0.319818	-0.273498	-0.305418	-0.310788	-0.317551	-0.296989	-0.307652	-0.2869	-0.33865	-0.278659	-0.292587	-0.355079	-0.34988	-0.303192	-0.289082	-0.300971	-0.318004	-0.330328	-0.296106	4.16439	-0.402941	-0.332631	-0.27307	-0.242376	0.324479	-0.352712	3.03135	-0.289082	-0.324371	-0.32895
146	9016-gc	32.8386	43	1431.92		unknown_9016	unknown_9016			0.7291	-1.22541	-1.21394	0.858557	-0.162225	-0.196917	-1.20625	-1.20434	-0.708159	-0.281489	-0.705127	0.00732	-0.122022	-0.482932	-0.194134	0.000543	0.057196	-0.051858	-1.24623	-1.23658	0.893236	2.01533	1.03305	-1.21145	0.70766	0.776142	1.57273	1.25628	2.27446	-1.2195	0.191396	0.295568
147	9048-gc	32.9332	41	1433.97		unknown_9048	unknown_9048			-0.591713	0.194744	0.104813	0.682389	-0.590834	-0.608388	-0.587914	-0.620614	-0.605674	-0.608085	-0.578097	-0.662332	-0.622161	-0.645264	-0.623713	-0.615691	-0.626206	-0.602673	-0.606878	-0.581542	1.12134	2.59257	1.3931	-0.637243	0.971296	0.651323	-0.620305	1.78079	2.78201	-0.653404	-0.595539	0.609897
148	11217-gc	36.3796	43	1561.48		unknown_11217	unknown_11217			-0.395289	-0.450005	-0.476226	1.96608	-0.503054	-0.472189	-0.500533	-0.468175	-0.476631	-0.465778	-0.461801	0.404593	-0.477442	-0.436873	-0.493027	-0.452739	-0.470982	-0.458636	-0.442635	-0.466576	1.68175	1.72253	2.54467	-0.474608	0.218012	-0.466177	-0.433819	-0.460612	3.04535	-0.467375	-0.450394	-0.461405
149	391-gc	11.8569	60	820.563	1	Butanoic acid, 3-methyl-	isovaleric acid	C5H10O2		0.211903	0.696005	0.496708	0.290932	-0.804559	-0.422719	-0.736506	-0.592227	-0.845313	-0.821907	-0.709277	-0.858265	-0.727748	-0.631703	-0.637253	-0.96848	-0.802425	-0.756231	0.19181	0.201054	0.585071	1.16167	1.91123	1.13667	2.44406	-2.29934	0.708985	0.719972	1.74646	-0.372847	0.231031	0.253234
150	1801-gc	18.5482	73	1006.72	1	2-Hexenoic acid, (E)-	(2E)-Hexenoic acid	C6H10O2	fatty acid derived VOCs	1.49798	-0.593521	-0.303183	-0.602185	-0.602958	-0.557634	-0.624062	-0.640566	-0.611807	-0.6071	-0.558101	-0.575463	-0.606321	-0.607881	1.49521	1.52061	-0.567293	-0.613386	-0.600644	-0.625686	-0.594531	1.50532	1.90886	1.48401	1.96186	-0.582797	-0.593521	-0.590252	2.06659	-0.624062	0.024322	-0.581812
151	7028-gc	29.1261	73	1308.84	3	Nonanoic acid	Nonanoic acid	C9H18O2	fatty acid derived VOCs	0.933531	0.193533	-0.185312	0.062817	-0.86661	-0.443224	-0.398905	-0.543574	-0.686575	-0.56866	-1.07942	-0.658924	-1.20794	0.017361	-0.450347	-0.172395	-0.152746	-0.02679	-1.58825	-1.40341	-0.44931	-0.023739	0.744793	1.18022	1.8105	2.42707	1.0958	1.23032	1.9956	-1.35949	0.387066	0.187014
152	680-gc	13.3633	56	863.906	1	1-Hexanol	Hexanol	C6H14O	fatty acid derived VOCs	0.720436	-0.278359	-0.436473	-0.203962	-0.28904	-1.28512	-0.15725	-0.688468	-0.772632	-1.35133	-0.537029	-0.783308	-0.378719	-0.403775	-0.495052	-0.910598	-1.03023	-1.22386	-0.364303	-1.07403	0.33459	-0.44889	0.865411	0.711557	2.06647	1.70993	1.23484	1.13104	2.54971	0.187656	0.831487	0.769322
153	7066-gc	29.1616	43	1310.13		unknown_7066	unknown_7066			1.07651	0.339306	-0.682598	-0.640456	-0.646195	-0.662004	-0.66648	-0.657271	-0.642457	-0.654334	-0.715379	-0.644467	-0.692884	-0.649668	-0.624705	-0.64735	-0.661114	-0.631118	-0.695408	-0.651122	0.319094	-0.647929	0.752141	1.22834	1.64978	2.06311	1.68173	1.41422	2.43042	-0.646772	0.859685	-0.654627
154	7940-gc	31.0032	43	1368.93	1	alpha-Longipinene	.alpha.-longipinene	C15H24	sesquiterpenes	0.595713	1.03986	-0.377533	0.561629	-0.701053	-0.768986	-0.72305	-0.70353	-0.719439	-0.723568	-0.737777	-0.720726	-0.706518	-0.749956	-0.707269	-0.740725	-0.742341	-0.75742	-0.741532	-0.721499	0.243319	1.82112	0.983926	1.28979	1.51699	1.66884	1.51002	0.263402	2.42803	-0.732728	-0.748861	-0.398124
155	8176-gc	31.3336	82	1380.03	3	Hexenyl (3Z)-hexenoate, (3Z)-	0	C12H20O2	methyl-branched ester	0.264915	0.193623	-0.717483	0.214134	-0.695512	-0.695955	-0.692424	-0.704853	-0.68541	-0.691984	-0.704405	-0.687594	-0.661345	-0.686283	-0.63759	-0.651672	-0.681926	-0.713401	-0.760484	-0.680624	1.16631	1.07975	0.245051	1.31071	0.655421	0.855598	1.12318	0.754235	3.75365	-0.666439	-0.132272	0.931084
156	10903-gc	35.7422	55	1536.18		unknown_10903	unknown_10903			0.469471	0.281825	-0.719595	0.152407	-0.721007	-0.708755	-0.724198	-0.710838	-0.636592	-0.74517	-0.675372	-0.670469	-0.680645	-0.7437	-0.686298	-0.666899	-0.707716	-0.682966	-0.666252	-0.684964	0.775008	-0.693017	1.96258	1.31871	0.873216	0.734325	1.80915	1.63727	2.15515	-0.669818	-0.687971	1.71314
157	10933-gc	35.7541	43	1538.21		unknown_10933	unknown_10933			0.408509	0.479359	-0.701416	-0.709333	-0.717346	-0.668868	-0.721581	-0.661415	-0.704798	-0.7139	-0.690636	-0.754842	-0.719652	-0.682208	-0.713518	-0.681844	-0.718882	-0.7317	-0.648827	-0.689162	0.357972	1.07865	1.77548	1.07914	0.517783	0.799563	2.04948	1.68443	2.0774	-0.680026	-0.702167	1.70436
158	4501-gc	24.664	45	1176.97		unknown_4501	unknown_4501			-0.660462	-0.260008	-0.831902	-0.401708	-0.751754	-0.541573	-0.82176	-0.821271	-0.815205	-0.841002	-0.813761	-0.78991	-0.833908	-0.591265	-0.709907	-0.491029	-0.559241	-0.521955	-0.356452	0.141885	0.959996	0.623834	1.64204	1.6507	1.31074	1.23392	2.3138	1.61774	1.77203	-0.87358	0.461801	-0.440846
159	5725-gc	26.5231	67	1230.57	1	Hexyl 2-methylbutanoate	Hexyl 2-methylbutyrate	C11H22O2	methyl-branched ester	0.218911	0.615937	-1.14143	0.239074	-0.71579	-0.746733	-0.83297	-0.560615	-0.678955	-0.720652	-1.14891	-0.867321	-0.958456	-1.12746	-0.994131	-1.04212	-1.05577	-1.15012	0.084432	0.256269	1.3808	1.23889	1.47538	1.34978	1.43866	1.46103	1.16864	1.39814	1.40337	-0.434443	0.429174	0.017383
160	5815-gc	26.6588	56	1234.22	1	Hexyl 3-methylbutanoate	Hexyl isovalerate	C11H22O2	methyl-branched ester	0.087608	0.160683	-0.909461	-0.035385	-1.04066	-1.04812	-1.06687	-0.63956	-1.09349	-1.03552	-0.480615	-0.492548	-1.05055	-1.05103	-1.08177	-0.669964	-0.688752	-1.07326	0.143967	0.423737	1.21568	1.31832	1.47186	1.27138	1.45733	1.44527	1.4756	1.36733	1.46893	-0.562076	0.475275	0.236657
161	4531-gc	24.7706	41	1179.5		unknown_4531	unknown_4531			-0.579643	-0.570719	-0.618481	-0.588054	-0.599903	-0.633076	0.770089	-0.562552	-0.59758	-0.545035	-0.571035	-0.57676	-0.597249	-0.551734	-0.575164	-0.615401	-0.605919	-0.572619	-0.562552	-0.589685	0.74829	-0.62852	1.69825	1.68367	1.24754	1.16712	2.60324	1.67867	1.91436	-0.613696	-0.593619	-0.56224
162	12303-gc	40.0859	43	1716.43		unknown_12303	unknown_12303			-0.753841	-0.742019	-0.660103	-0.69982	-0.72271	-0.713448	-0.778941	0.138521	0.105235	-0.769855	-0.677464	-0.036659	-0.719386	-0.779307	-0.667048	-0.722044	-0.694072	-0.698218	-0.710502	-0.711482	1.32204	1.29408	1.36697	0.978504	1.3881	1.29908	2.43214	1.52763	1.70639	-0.721711	-0.764469	0.18441
163	1905-lc	18.9	755.204			C33H4O2				-0.358454	-0.6404	-0.55227	-0.612581	0.287702	-0.372467	-0.623216	-0.63062	-1.14396	-0.828859	0.4129	-0.71061	-0.796029	-0.694035	-0.895894	-0.587659	-0.766537	-1.02425	-0.584603	-0.220475	-0.751142	1.83307	1.50478	1.1807	1.04518	0.869831	2.31771	2.13559	1.09161	0.904529	-0.143444	-0.646108
164	2508-lc	20.9	797.213			C35H42O21				-0.256789	-0.805983	-0.494721	-0.388712	0.359436	-0.385958	-0.634169	-0.800252	-0.918571	-0.849674	0.608251	-0.497371	-0.772617	-0.681837	-0.753483	-0.631119	-0.95199	-1.07104	-0.646786	-0.828864	-0.139667	1.78009	1.32843	1.1316	1.11997	0.712675	2.35789	2.07582	1.26188	0.969262	-0.389132	-0.806574
165	5461-gc	26.24	54	1222.08		unknown_5461	unknown_5461			-0.559319	1.07973	-0.581957	-0.588729	-0.555567	-0.554887	-0.57948	-0.563782	-0.606537	-0.580894	-0.594851	-0.570363	-0.574204	-0.577012	-0.621077	-0.544776	-0.57666	-0.54645	-0.637504	-0.570363	-0.57948	0.877587	0.532533	2.24438	1.38157	1.32387	2.57008	1.99955	1.31982	-0.570015	-0.580894	-0.614325
166	5913-gc	26.7594	43	1238.06	1	Heptyl isobutanoate	Propanoic acid, 2-methyl-, heptyl ester	C11H22O2	methyl-branched ester	-0.523213	-0.533167	-0.533684	-0.498184	-0.521198	-0.525744	-0.561132	-0.532394	-0.546265	-0.510522	-0.521198	-0.535496	-0.509297	-0.500576	-0.516698	-0.484093	-0.548931	-0.476984	-0.52397	-0.503223	-0.49723	1.56114	-0.506858	1.97248	2.1881	1.54123	2.02163	1.69927	1.95631	-0.509787	-0.507344	-0.512982
167	6484-gc	28.2408	44	1281.51		unknown_6484	unknown_6484			-0.482904	-0.113298	-0.489832	-0.253587	-0.557808	-0.500776	-0.529935	-0.607489	-0.548878	-0.473473	-0.573553	-0.534056	-0.499015	-0.50254	-0.586665	-0.485928	-0.518146	-0.538659	-0.575482	-0.536815	-0.536815	1.04449	-0.203384	1.65347	2.10228	1.2622	2.72243	1.01848	2.50969	-0.531764	-0.563022	-0.569229
168	3692-gc	23.035	43	1130.81		unknown_3692	unknown_3692			-0.50538	-0.478966	-0.445908	-0.460282	-0.479988	-0.406474	-0.415456	-0.432245	-0.470333	-0.413558	-0.393863	-0.451333	-0.436613	-0.509068	-0.404594	-0.377777	-0.43031	-0.530437	-0.493372	-0.465796	-0.409301	-0.454802	0.873935	1.41699	2.01334	-0.50538	2.03364	3.06995	2.30263	-0.447876	-0.43905	-0.452323
169	5845-lc	27.8	1067.48							-0.17711	-0.799415	-0.559198	-0.854117	-0.256554	-0.253072	-0.455882	-0.265058	-0.319292	-0.308742	-1.39344	-0.443325	-0.577224	-0.134186	-0.966181	-0.770577	-0.549752	-0.378528	0.3778	0.164272	-0.403253	-0.567758	-0.203495	0.711259	2.02596	1.11839	2.52881	1.59862	2.87666	-0.481618	0.144951	-0.428955
170	7645-gc	30.1593	39	1341.92		unknown_7645	unknown_7645			0.39379	1.10078	0.21613	-0.118997	-0.264273	-0.02665	-1.08215	-0.552382	-0.465275	-1.08281	-1.11367	-1.11891	-1.06875	-0.007692	-0.188206	0.288513	-0.129443	0.119495	-1.13238	-0.418151	0.041778	0.455732	1.12096	0.359519	0.911832	1.21409	1.20332	1.43601	3.21495	-1.07361	-1.14543	-1.08812
171	11570-gc	37.1766	43	1594.02		unknown_11570	unknown_11570			0.937032	1.13512	0.412428	0.734186	-0.692478	0.131283	-0.430439	-0.762891	-0.804217	-1.03415	-1.25582	-0.963196	-2.0677	-0.038771	-0.428649	0.159074	-0.24495	-0.391306	-0.64742	-0.650256	0.655933	0.65543	0.792764	0.525807	0.689165	1.04597	2.47952	1.82289	1.17589	-1.06706	-0.842484	-1.03069
172	9917-gc	34.2493	55	1483.35		unknown_9917	unknown_9917			1.17044	1.49988	0.488189	1.00865	-0.900074	-0.353156	-0.930951	-0.905882	-0.944841	-0.419986	-0.928801	0.255936	-0.072186	-0.902075	-0.911319	-0.921951	-0.936012	-0.927374	-0.903862	-0.890649	0.246235	-0.895225	0.593985	1.01348	1.56585	1.5242	1.39216	1.04957	1.59574	-0.902522	-0.930472	1.17301
173	8924-gc	32.7677	69	1428.64		unknown_8924	unknown_8924			1.20243	1.30386	0.859703	0.587695	-0.585592	-0.070638	-0.633433	-0.895527	-1.37023	-0.824873	-1.72103	0.269875	0.255793	-0.239335	-1.40597	-1.20257	-1.69893	-1.37155	-0.106847	-0.188861	0.009023	-0.285949	0.862017	1.5225	0.725556	1.05256	1.52609	1.40628	0.922353	-0.417249	-0.459606	0.972465
174	8969-gc	32.7677	69	1430.69	1	.alpha.-Ionone	.alpha.-Ionone	C13H20O		1.20243	1.30386	0.859703	0.587695	-0.585592	-0.070638	-0.633433	-0.895527	-1.37023	-0.824873	-1.72103	0.269875	0.255793	-0.239335	-1.40597	-1.20257	-1.69893	-1.37155	-0.106847	-0.188861	0.009023	-0.285949	0.862017	1.5225	0.725556	1.05256	1.52609	1.40628	0.922353	-0.417249	-0.459606	0.972465
175	11707-gc	38.05	56	1629.48		unknown_11707	unknown_11707			1.62419	1.15115	0.88324	0.221852	-0.54971	0.76424	-0.319905	-0.902114	-0.856584	-0.928669	-0.871394	-0.859997	-0.878757	0.2254	-0.85863	-0.865842	-0.876644	-0.857265	-0.849141	-0.875942	0.073263	1.3829	0.383736	1.31509	-0.487596	-0.177741	2.04094	2.01535	1.47614	-0.828956	-0.902847	0.190245
176	11763-gc	38.4985	43	1647.5	1	Hexadecane, 2-methyl-	2-Methylhexadecane	C17H36		1.62361	1.1716	1.10149	0.69001	-0.366226	0.942672	-0.038761	-1.14503	-1.07763	-0.234346	-1.08946	-0.527249	-0.491384	0.622451	-1.11729	-1.10318	-1.10264	-1.13694	-0.569088	-1.10398	0.229533	-0.807362	0.5112	1.39756	-0.49691	-0.369781	1.95735	1.99287	1.21332	-0.259713	-0.660164	0.243457
177	12115-gc	39.3954	43	1683.64	1	13-Tetradecanolide	13-Tetradecanolide	C14H26O2		1.45048	1.80027	0.714976	1.24501	-0.705553	0.522699	-0.392702	-1.15447	-1.21212	-0.108867	-1.05603	-0.897861	-1.05901	0.263933	-0.410871	-0.760962	-0.840755	-1.2396	-0.937284	-0.809145	0.038526	-0.554448	0.199446	0.776058	0.484431	0.414773	1.7446	1.67964	1.77398	-0.763688	-0.891352	0.685884
178	1908-gc	18.8197	43	1014.92	3	3-Methyl-1-butanol, 2-methylpropanoate	iso-amyl-isobutyrate	C9H18O2	methyl-branched ester	0.927719	1.47307	0.989008	1.14358	-0.871248	-0.492142	-0.860636	-0.523602	-0.918921	-0.850736	-0.918654	-0.912566	-0.874123	-0.888791	-0.873882	-0.02729	-0.850963	-0.843737	-0.873162	-0.837291	-0.892538	0.501119	-0.216936	0.760853	0.361904	0.67271	2.00129	1.29415	1.94681	0.932287	1.373	-0.850281
179	2468-gc	20.3845	43	1057.53	2	Pentyl 2-methylpropanoate	Pentylisobutyrate	C9H18O2	methyl-branched ester	0.814934	1.41625	0.622808	0.470512	-0.934343	-0.996484	-1.06922	-0.992994	-0.892993	-0.398647	-0.706268	-0.901229	0.100994	-0.847353	-0.928873	-0.903027	-0.836739	-1.03972	-1.02471	-1.0591	-0.990591	0.442425	0.30436	1.20925	0.978122	1.02092	1.77822	0.570121	1.86867	0.383732	1.35229	1.18869
180	7524-gc	30.0235	117	1337.75	1	4-mehtylpentyl 4-methylpentanoate	4-mehtylpentyl 4-methylpentanoate	C12H24O2	methyl-branched ester	1.01069	0.917116	-0.232156	0.807831	-1.06707	-1.07314	-1.02303	-0.663603	-0.70193	-0.83222	-0.819501	-0.808321	-1.0648	-1.07953	-1.08451	-0.505407	-0.301022	-1.0471	-1.01114	-0.688118	0.873423	1.42227	0.836536	0.588311	0.794541	0.577357	1.94329	1.71818	1.94286	-0.243151	0.264689	0.548668
181	10736-gc	35.5711	56	1530.77	2	1-Tridecanol	Tridecanol	C13H28O	fatty acid derived VOCs	1.02593	0.970776	0.270528	0.206024	-0.786525	-0.730843	-0.767386	-0.765079	-0.774957	-0.767386	-0.757084	-0.800202	-0.726552	-0.801127	-0.808273	-0.737893	-0.774078	-0.788328	-0.755104	-0.740082	-0.079052	2.06958	0.94643	0.292518	0.650774	0.360889	2.32921	1.85412	1.71589	-0.76078	-0.544703	0.972763
182	11947-gc	39.0061	43	1669.11		unknown_11947	unknown_11947			1.1829	1.46193	0.493694	0.920272	-1.09098	-1.10234	-1.07736	-0.683388	-0.544832	-0.493965	-1.11503	-1.04748	-1.05007	-1.10876	-1.06686	-1.08884	-1.0999	-1.11553	-0.25972	-0.360238	0.373087	1.00672	0.935039	0.781499	0.537787	0.774208	1.85366	1.57592	1.10039	-0.15413	0.283058	1.17925
183	12588-gc	43.4146	43	1874.97		unknown_12588	unknown_12588			1.64948	0.766943	-0.057199	0.281109	-1.04161	0.395374	-1.0144	-0.574591	-0.983896	-0.432966	-1.03644	-1.03571	-1.01156	-0.987629	-1.00769	-1.01832	-1.05737	-0.994474	-0.572999	-0.610679	0.280468	1.09755	0.621102	0.649888	0.241572	1.00681	2.46344	1.47422	1.31989	-0.243068	0.162438	1.27031
184	3304-gc	22.1437	70	1106.26	1	Butanoic acid, 3-methyl-, 3-methylbutyl ester	iso-Amyl isovalerate	C10H20O2	methyl-branched ester	-0.078967	0.427975	-0.604272	0.059776	-0.740314	-0.698258	-0.863468	-0.924783	-0.768379	-0.982847	-1.15395	-1.07112	-0.885421	-0.678797	-0.742457	-0.586025	-0.610859	-0.68049	-0.618362	-0.788904	1.21754	0.600195	0.750863	0.197638	0.25438	1.30383	2.28114	1.70545	2.05568	0.102364	1.42447	1.09637
185	5263-gc	25.815	70	1209.71	1	Pentanoic acid, 4-methyl-, pentyl ester	Pentanoic acid, 4-methyl, pentyl ester	C11H22O2	methyl-branched ester	0.945323	0.803691	0.148367	0.919575	-1.00783	-0.995893	-0.983936	-0.998332	-0.845071	-1.03991	-1.01886	-0.995893	-0.885264	-0.827134	-0.997721	-0.555683	-0.587791	-1.0093	-0.266854	-0.245464	0.975377	1.1776	0.167931	0.10914	-0.397856	0.167903	2.11115	1.53525	2.12866	0.198329	1.15227	1.11821
186	3151-gc	22.0019	70	1101.71	1	Isopentyl 2-methylbutanoate	Isoamyl 2-methylbutyrate	C10H20O2	methyl-branched ester	1.25666	1.75758	0.840103	1.3521	-0.827196	-0.824191	-0.833481	-0.816797	-0.802142	-0.816249	-0.813162	-0.824752	-0.804422	-0.81443	-0.81955	-0.797973	-0.816249	-0.781317	-0.810462	-0.825878	0.671174	0.621623	-0.825127	0.814833	0.290311	0.477449	1.9256	1.54072	1.70075	-0.807605	0.892251	0.519835
187	4041-gc	23.7493	70	1150.61	1	iso-Amyl isovalerate	iso-Amyl isovalerate	C10H20O2	methyl-branched ester	1.45931	1.63947	0.690924	1.5585	-0.623289	-0.641887	-0.61817	-0.657782	-0.667918	-0.689417	-0.642183	-0.674468	-0.716519	-0.652935	-0.64813	-0.68845	-0.663288	-0.64396	-0.647831	-0.678562	0.268344	0.058103	-0.636299	-0.264225	-0.508055	-0.048273	2.57645	0.555432	2.7567	-0.614503	0.483072	0.579839
188	7577-gc	30.0648	70	1339.07		unknown_7577	unknown_7577			0.278026	1.5718	0.56096	-0.634758	-0.608915	-0.681698	-0.606431	-0.634233	-0.665718	-0.639249	-0.613671	-0.255519	-0.660694	-0.599299	-0.652164	-0.659308	-0.64701	-0.616952	-0.658202	-0.622045	-0.64647	1.19778	-0.649987	0.861437	0.313164	0.713269	2.54246	1.90491	2.62771	-0.591793	-0.644051	0.416648
189	8530-gc	31.8356	43	1397		unknown_8530	unknown_8530			0.945078	0.826809	-0.601133	0.635644	-0.601415	-0.580134	-0.577704	-0.603395	-0.562322	-0.567573	-0.572613	-0.592462	-0.571016	-0.566518	-0.596918	-0.57288	-0.26649	-0.600569	-0.602829	-0.611107	-0.589696	2.12327	-0.589144	-0.630769	-0.591353	0.524489	2.68957	1.97851	2.33672	-0.62187	0.16806	0.441766
190	11859-gc	38.8407	55	1662.02	1	Oxacyclotetradecan-2-one	0	C13H24O2		1.56468	1.37133	0.109243	1.22286	-0.643263	-0.694805	-0.653943	-0.659805	-0.658627	-0.637295	-0.666327	-0.707532	-0.703363	-0.666327	-0.713359	-0.677173	-0.67112	-0.644408	-0.673533	-0.634476	-0.653069	0.712056	-0.660099	-0.660099	1.34992	1.12114	2.3088	1.81682	1.82247	-0.665731	-0.623345	0.568384
191	11890-gc	38.8467	41	1664.04	1	Oxacyclotetradecan-2-one	0	C13H24O2		1.57803	1.35161	0.046701	1.19225	-0.659902	-0.708167	-0.621309	-0.66878	-0.658018	-0.640425	-0.642251	-0.684664	-0.67424	-0.65739	-0.657704	-0.693948	-0.63288	-0.623958	-0.686641	-0.650852	-0.656139	0.687648	-0.660846	-0.631383	1.33666	1.09133	2.36911	1.84135	1.8459	-0.665911	-0.671986	0.506826
192	4669-gc	25.03	71	1187.26	1	Butanoic acid, hexyl ester	Hexylbutyrate	C10H20O2	methyl-branched ester	0.985489	1.46379	-0.236725	0.899535	-0.678222	-0.71498	-0.703541	-0.672287	-0.711851	-0.70732	-0.696085	-0.733246	-0.712091	-0.740113	-0.703541	-0.702367	-0.483937	-0.732994	-0.705663	-0.718619	-0.243296	0.484885	-0.27642	0.348727	0.438768	0.070166	2.68969	1.79797	2.79607	-0.452088	0.2197	0.130589
193	6451-gc	28.1348	56	1278.63	1	Hexyl n-valerate	hexyl pentanoate	C11H22O2	methyl-branched ester	0.916323	0.975987	-0.755622	0.781434	-0.71534	-0.709376	-0.74025	-0.705271	-0.693913	-0.689938	-0.696413	-0.679178	-0.744671	-0.721116	-0.690433	-0.234451	-0.297553	-0.766541	-0.711442	-0.742179	0.342098	1.00332	0.322165	0.175387	0.625507	0.302978	2.79766	1.71025	2.67935	-0.738877	-0.702977	0.103097
194	606-lc	10.5	337.152							0.411877	1.52304	0.664651	1.48653	-0.364264	-0.07038	-0.796132	-0.962316	-0.787192	-1.01862	-0.552613	-0.162036	-1.54048	-1.13155	-0.492203	-0.795366	-1.28076	-0.573533	-0.612911	-0.238291	-0.631129	0.271328	0.489338	0.797882	1.74406	1.75211	1.65316	1.66423	1.12622	-0.508869	-0.837109	-0.228684
195	2375-gc	20.154	43	1051.42	1	Pentylisobutyrate	Pentylisobutyrate	C9H18O2	methyl-branched ester	1.1945	1.78585	1.03872	1.56233	-0.667208	-0.42463	-0.656973	-0.693374	-0.655418	-0.66036	-0.658273	-0.680112	-0.656713	-0.658013	-0.628009	-0.67984	-0.621455	-0.705863	-0.674423	-0.655418	-0.136668	-0.654642	-0.689468	1.93298	1.05825	0.183138	2.10112	1.50371	1.49951	-0.686421	-0.655159	-0.661669
196	9530-gc	33.842	55	1466.5	3	1-Pentadecene	pentadecene	C15H30		1.27651	1.89086	0.856619	1.05282	-0.853625	-0.867634	-0.884448	-0.880513	-0.871204	-0.896458	-0.895378	0.255487	-0.133481	-0.817617	-0.893493	-0.909624	-0.849699	-0.840748	-0.885767	-0.858829	-0.617317	1.10445	0.943271	0.752939	0.616923	0.790132	1.7903	1.21638	1.64696	-0.845565	-0.89242	0.50018
197	9571-gc	33.8359	43	1468.2	1	n-Heptyl hexanoate	Heptyl hexanoate	C13H26O2	methyl-branched ester	1.17861	1.77857	0.79985	0.962851	-0.761984	-0.822721	-0.845447	-0.817994	-0.80486	-0.811767	-0.801067	0.081713	-0.81048	-0.820877	-0.847392	-0.784255	-0.811509	-0.787178	-0.777268	-0.829636	-0.832863	1.58184	0.971736	0.649797	0.734428	0.607248	1.79989	1.16886	1.89614	-0.782317	-0.805114	0.343208
198	10884-lc	39.5	168.141			capsaicin/capsaicin analogue			phenylpropanoids	0.624056	1.85271	1.0386	1.17521	-0.865559	-1.04709	-0.800112	-0.686869	-0.799182	-0.709604	-0.226404	-1.05607	-0.66104	-1.35263	-0.815497	-1.03062	-0.553236	-1.20296	-1.11886	-0.394182	0.155281	0.45821	0.411321	0.866731	1.17101	0.915811	1.90502	1.61687	1.17591	-0.554185	-0.406355	0.913708
199	4144-gc	23.8436	55	1153.43		unknown_4144	unknown_4144			1.59321	1.87584	0.557353	1.41976	-0.714984	-0.700203	-0.695387	-0.682415	-0.679406	-0.709011	-0.70753	-0.714984	-0.703363	-0.694431	-0.690862	-0.70581	-0.711739	-0.658908	-0.677794	-0.690862	-0.715486	0.299377	-0.061569	0.564808	0.92801	1.44906	2.06392	1.75279	1.48551	-0.676875	-0.684278	-0.713733
200	4123-gc	23.8494	56	1153.43	1	Hexyl 2-methylpropanoate	hexyl isobutyrate	C10H20O2	methyl-branched ester	1.67097	1.92541	0.75552	1.51277	-0.369717	-0.898887	-0.510921	-0.121862	-0.421252	-0.546671	-0.264093	-0.421026	-0.740498	-1.06075	-0.877483	-1.10948	-1.08298	-1.08784	-1.10523	-1.0716	-0.085014	0.067625	-0.031415	0.70547	0.439599	0.583995	2.03976	1.8159	1.47416	-0.661298	-0.108769	-0.414407
201	6881-gc	28.943	39	1302.77		unknown_6881	unknown_6881			1.20228	0.901109	0.291618	1.05036	-1.08311	-1.05924	-1.08512	-0.085155	-0.186309	-0.395884	-0.389083	-0.475582	-0.806735	-1.07616	-1.04046	-1.05033	-1.04594	-1.07028	-1.04183	-0.702037	0.881401	1.01358	0.872026	0.66786	0.50573	0.521864	2.29927	2.12984	1.35767	-0.568216	-0.159369	-0.373749
202	3791-gc	23.2887	103	1138.05	1	Pentyl 2-methylbutanoate	pentyl 2-methylbutanoate	C10H20O2	methyl-branched ester	1.21958	1.75171	0.691545	1.31174	-0.905989	-0.935625	-0.890712	-0.588891	-0.013379	-0.751885	-0.962589	-0.958061	-0.912479	-0.953332	-0.926219	-0.942091	-0.888785	-0.93515	-0.577124	-0.552222	0.388189	0.097666	0.545067	1.50465	0.832649	0.611581	2.12139	1.60866	1.13476	-0.92413	0.192179	-0.392704
203	6071-gc	27.013	56	1244.71	1	Hexyl n-valerate	hexyl pentanoate	C11H22O2		1.67349	1.55308	0.882999	1.59882	-0.865618	-0.859081	-0.889559	-0.878325	-0.357943	-0.899153	-0.869676	-0.902823	-0.878325	-0.875102	-0.860884	-0.544637	-0.86306	-0.850386	-0.875669	-0.882156	0.71685	0.601361	0.571486	0.76009	0.417567	0.073521	1.91458	1.8802	1.3487	-0.524811	-0.17701	-0.138525
204	12412-gc	41.0186	69	1758.87		unknown_12412	unknown_12412			0.923701	0.864824	-0.22779	0.523239	-0.739242	-0.680698	-0.765625	-0.756338	-0.745734	-0.773154	-0.767874	-0.677438	-0.725401	-0.679392	-0.772019	-0.733171	-0.663926	-0.721901	-0.663608	-0.713578	-0.726103	0.681099	1.46362	1.23883	1.13183	1.15476	2.61807	2.40643	0.013898	-0.483932	-0.505563	0.5022
205	12464-gc	41.4553	43	1779.25		unknown_12464	unknown_12464			1.10439	0.958763	-0.681812	0.535321	-0.764553	-0.687877	-0.768377	-0.667982	-0.677298	-0.726591	-0.686356	-0.715823	-0.672811	-0.713452	-0.724184	-0.716219	-0.757385	-0.740796	-0.739977	-0.72941	-0.080769	-0.700162	1.71392	1.25207	0.918579	0.808589	2.47382	2.26805	1.23093	0.104577	0.274903	-0.692076
206	8473-gc	31.6759	91	1392.04	3	Benzyl 3-methylbutanoate	Benzyl isovalerate	C12H16O2	methyl-branched ester	1.01245	-0.806906	0.195024	0.903687	-0.781072	-0.765291	-0.762196	-0.799062	-0.788078	-0.752781	-0.767364	-0.808604	-0.804371	-0.767885	-0.759889	-0.782412	-0.785371	-0.758867	-0.777077	-0.76271	1.31917	1.2476	1.07971	1.18426	1.03513	1.42832	1.87007	1.80023	1.32416	-0.792441	0.382198	-0.759633
207	3863-gc	23.4361	43	1141.67	1	n-Amyl isovalerate	amyl isovalerate	C10H20O2	methyl-branched ester	0.478676	1.27455	-0.218923	0.75908	-1.40788	-1.56714	-0.848016	-0.371289	-0.258389	-0.218875	-0.326254	-0.48417	-0.632157	-0.919648	-1.04093	-1.15206	-0.783816	-0.740362	-0.769551	-0.880363	0.787237	-0.222805	1.25006	1.66958	1.31704	1.3307	1.65372	1.41098	1.56367	-0.916442	0.043772	0.220018
208	443-gc	12.1637	56	829.522	1	1-Pentanol, 4-methyl-	4-methylpentanol	C6H14O		0.96064	0.713196	0.085613	0.700169	-1.03036	-0.867394	-1.01895	-0.825782	-0.835886	-0.910752	-1.01494	-1.00276	-0.968074	-0.994721	-0.926461	-0.472866	-1.01578	-1.00357	-0.597838	-0.517881	0.927476	0.398715	1.33751	0.984028	1.72784	1.75077	1.41031	1.58338	1.21312	-0.471695	0.498564	0.18437
209	3946-gc	23.5723	43	1145.65	3	Hexyl 2-methylpropanoate	0	C10H20O2	methyl-branched ester	0.874498	1.05226	-0.0565	0.844474	-0.885842	-0.899958	-0.895434	-0.900527	-0.880611	-0.857468	-0.450891	-0.623842	-0.873531	-0.873706	-0.866599	-0.437981	-0.857969	-0.887665	-0.671549	-0.88566	0.359847	0.65226	0.919028	1.56255	1.5378	0.869756	1.80333	1.64247	1.7763	-0.799518	0.604993	-0.894313
210	4005-gc	23.6609	68	1148.29	1	3-Methyl-3-butenyl 3-methylbutanoate	3-Methyl butanoate, 3-methyl-3-butenyl	C10H18O2	methyl-branched ester	0.202978	1.45923	0.383656	0.622393	-0.793417	-0.824313	-0.746337	-0.78953	-0.804947	-0.826225	-0.825587	-0.778909	-0.813918	-0.792517	-0.755481	-0.758284	-0.755761	-0.797939	-0.771657	-0.784488	0.990276	0.574943	0.548555	1.70034	0.787672	1.3088	2.20297	1.94753	1.26851	-0.80311	0.175608	-0.751028
211	12221-gc	39.6492	43	1697.06		unknown_12221	unknown_12221			0.937311	0.916029	0.695817	0.7884	-0.766005	-0.735887	-0.757836	-0.743428	-0.749036	-0.751608	-0.756792	-0.767336	-0.772427	-0.743175	-0.788597	-0.796469	-0.764413	-0.806496	-0.739643	-0.373751	1.57825	-0.74878	1.69564	1.61377	0.48563	0.844365	2.03121	1.87438	0.98198	-0.457095	-0.734641	-0.689371
212	6553-gc	28.3589	101	1285.85		unknown_6553	unknown_6553			0.968748	0.863283	-0.037491	0.908338	-0.728797	-0.73047	-0.690216	-0.746938	-0.729633	-0.744347	-0.732149	-0.722159	-0.711286	-0.735806	-0.729912	-0.756553	-0.711555	-0.708871	-0.694361	-0.721061	1.52189	0.333741	2.23673	0.430836	2.44014	1.18872	1.58113	0.880991	0.469842	-0.725467	-0.722984	-0.744347
213	6787-gc	28.7424	69	1296.93		unknown_6787	unknown_6787			1.04011	1.4277	0.308282	0.773705	-0.759932	-0.78996	-0.760162	-0.773012	-0.75061	-0.739298	-0.770646	-0.788234	-0.74636	-0.793185	-0.7723	-0.76759	-0.754904	-0.742373	-0.753317	-0.734728	0.659712	0.875241	1.29381	0.747777	0.946081	2.31255	1.76999	1.69408	0.6546	-0.741053	-0.77995	-0.786025
214	6871-gc	28.8606	70	1300.96	1	4-Methyl-1-hexanol 2-methylbutanoate	0	C12H24O2	methyl-branched ester	0.536981	0.448251	-0.121363	0.277625	-0.86133	-0.844141	-0.855907	-0.860117	-0.860521	-0.856306	-0.827916	-0.852929	-0.879163	-0.870967	-0.86133	-0.852732	-0.858307	-0.848215	-0.248085	-0.062177	1.38022	0.815614	2.11302	0.827776	1.48211	1.5245	1.70952	1.78692	0.964962	-0.736891	-0.377354	-0.331762
215	12031-gc	39.2304	43	1678.78		unknown_12031	unknown_12031			0.746007	0.765858	0.552742	0.654687	-0.830822	-0.879677	-0.836751	-0.881157	-0.841425	-0.809799	-0.818372	-0.478422	-0.827565	-0.821342	-0.858808	-0.867073	-0.837859	-0.832789	-0.405887	0.137405	1.11768	0.445091	1.39822	1.54326	1.24381	1.51766	1.96507	1.93559	0.335956	-0.822195	-0.849337	-0.859744
216	11402-gc	36.7221	43	1574.95		unknown_11402	unknown_11402			1.13169	1.47656	0.849769	1.07858	-1.05283	-1.03183	-1.08257	-0.212894	-0.547651	-0.000163	-1.04145	-1.02117	-1.06855	-1.04324	-1.10076	-1.02461	-1.07592	-1.05048	-0.136159	-0.550999	0.227275	0.814155	0.721672	0.524123	1.46879	2.15774	1.74961	0.855	0.539493	0.110183	-0.579056	-0.0843
217	3471-gc	22.3558	43	1111.8	2	Hexyl 2-methylpropanoate	0	C10H20O2	methyl-branched ester	1.26858	1.32355	0.922536	1.29852	-1.15805	-1.16044	-1.31986	-1.2924	-0.445956	-1.31102	-0.102062	-0.254372	-1.27512	-1.30001	-0.750938	-0.730568	-1.30556	-0.910122	0.12016	0.194811	0.524736	0.23036	0.864982	1.39953	1.17897	0.58758	1.42079	1.40941	0.953874	-0.421523	0.290129	-0.25051
218	4888-gc	25.3723	56	1196.74	1	4-methylpentyl 3-methylbutanoate	0	C11H22O2	methyl-branched ester	1.20707	1.23453	0.831971	1.18007	-1.24624	-1.24213	-1.25463	-0.608554	-0.415777	-1.25892	-1.24673	-0.398668	-1.24295	-1.26048	-0.746065	-0.532174	-1.21966	-1.25259	0.177873	0.390185	0.780245	0.712303	0.989846	1.23337	1.12133	0.9717	1.25285	1.24994	0.920789	-0.513815	0.346566	-0.161275
219	6941-gc	28.943	56	1303.32		unknown_6941	unknown_6941			1.31264	1.08227	0.530253	1.20533	-1.24513	-1.26466	-1.24281	-0.461986	-0.549328	-1.06064	-0.94165	-0.901973	-1.20033	-1.26314	-0.968204	-0.475749	-0.915723	-1.24299	-0.378338	-0.071412	1.056	1.16489	1.02576	0.84888	0.745538	0.771156	1.45346	1.44837	1.38332	-0.159901	0.2298	0.086303
220	659-lc	11.5	425.167							0.160321	2.60774	0.984618	0.269825	-1.32379	-0.450786	-0.71853	-0.985242	-0.233371	-0.839538	-0.811245	-0.497835	-0.394342	-0.635546	-0.792452	-0.299788	-0.260343	-1.22062	-0.704158	-1.04368	0.380627	0.555636	-0.466237	0.508475	0.807764	1.61441	1.8724	1.38917	1.33907	-1.31356	-0.159201	0.660212
221	10605-lc	37.6	415.263			C29H36O2				-0.128527	2.73013	-0.738352	0.793693	-0.686938	-0.248526	-0.970498	-0.799946	-1.42625	-0.285729	-0.779292	-0.105732	-0.822473	-0.35577	-0.23186	-0.139885	-0.282392	-1.28087	-1.33108	-0.576207	1.11713	0.18098	0.900565	0.618418	0.723536	1.04972	1.96182	1.78148	0.898153	-0.370954	-0.709023	-0.485311
222	1697-lc	17.9	395.194			Hexanol - pentose - Hexose			fatty acid derivatives	0.233376	2.29881	-0.612045	0.259261	-0.222346	0.018191	0.2109	-0.334824	-0.373766	-0.506202	-0.302318	-0.023317	-0.278605	-0.448984	0.051996	-0.422255	0.074559	-1.75521	-0.091658	-0.354125	-0.253744	0.08325	-0.656151	-0.866071	1.26606	-1.12022	3.25981	1.98152	0.883442	-0.768741	-0.778812	-0.451776
223	2184-lc	19.9	1421.65							0.430299	2.88906	0.883866	-0.447965	-0.579032	-0.633951	-0.633543	-0.948576	-0.102112	-0.497305	1.18066	0.591147	-0.529404	-0.566762	-1.0749	-0.592595	-0.357427	-0.986886	-0.136509	-0.403462	-0.59272	-0.615237	-0.554177	-0.682885	1.36786	-0.505608	1.60154	1.63679	2.09234	-0.590959	-0.67344	0.031904
224	12371-gc	40.9181	43	1754.22		unknown_12371	unknown_12371			1.87743	1.08008	-0.451741	0.526627	-0.541982	0.941236	-0.450294	-0.490706	-0.523005	-0.526664	-0.510567	-0.545184	-0.479689	0.957911	-0.59911	-0.567362	-0.547324	-0.515211	-0.586168	-0.523527	-0.489196	-0.457555	-0.464384	-0.491714	-0.452708	-0.534555	2.79	2.97484	1.12852	-0.475715	-0.527188	-0.525094
225	12662-gc	44.0576	43	1907.97		unknown_12662	unknown_12662			1.74207	1.24883	-0.507119	0.481875	-0.538434	0.34413	-0.480751	-0.453689	-0.51778	-0.551583	-0.470994	-0.549466	-0.610649	0.465372	-0.574104	-0.507119	-0.537391	-0.517269	-0.521361	-0.487644	-0.505103	-0.490613	0.052658	-0.463744	-0.502086	-0.506111	2.51148	2.87956	2.23245	-0.547882	-0.520337	-0.597192
226	2936-gc	21.683	71	1093.58	1	Butanoic acid, pentyl ester	Pentyl butyrate	C9H18O2	methyl-branched ester	1.30239	2.38366	0.860209	1.28482	0.220456	-0.23347	-0.135926	0.532259	0.146181	-0.85332	-0.514192	-0.472376	-0.823713	-0.639745	-0.82654	-0.296756	-0.767121	-0.588314	-0.820496	-0.904592	-0.802268	-0.378214	-0.807768	-0.295385	0.163222	-0.822908	2.39007	1.15517	2.24701	-0.625468	-0.597723	-0.47914
227	7682-gc	30.2831	70	1345.7		unknown_7682	unknown_7682			1.58512	1.50346	0.073529	1.23218	-0.598704	-0.540479	-0.541552	-0.548383	-0.564853	-0.584418	-0.598704	-0.567825	-0.563742	-0.541194	-0.57381	-0.549468	-0.534437	-0.559317	-0.537985	-0.587097	0.680879	-0.344483	0.446708	-0.548383	-0.555287	-0.530908	2.75372	2.47884	1.83464	-0.550193	-0.577201	-0.490649
228	4556-gc	24.8943	67	1183.03	1	cis-3-Hexenyl Butyrate	cis-3-Hexenyl Butyrate	C10H18O2		1.33547	2.26878	-0.456605	1.34445	-0.51827	-0.491786	-0.487298	-0.487596	-0.483142	-0.498438	-0.543474	-0.519851	-0.523345	-0.527182	-0.498134	-0.078461	-0.523026	-0.468557	-0.494195	-0.450171	0.444594	-0.511682	-0.487	-0.504557	-0.517009	-0.488192	2.00664	1.63698	3.05385	-0.478725	-0.530401	-0.523664
229	6233-gc	27.3084	70	1253.68	1	Heptyl isobutanoate	Propanoic acid, 2-methyl-, heptyl ester	C11H22O2	methyl-branched ester	1.76376	2.24291	0.205808	1.46735	-0.546546	-0.480019	-0.474786	-0.507968	-0.46334	-0.539554	-0.497498	-0.520986	-0.487943	-0.530611	-0.475904	-0.461146	-0.506407	-0.47367	-0.512673	-0.482274	-0.242337	-0.500197	-0.449923	-0.491367	-0.496344	-0.531016	2.41477	1.94394	2.22582	-0.511102	-0.538328	-0.542424
230	333-lc	2.71	133.013							1.92906	0.871904	-0.471598	1.40944	1.05397	0.211263	-0.68042	-1.23254	-0.157792	-0.402601	-0.770358	-0.06203	-1.39407	-0.496245	-0.668946	-1.12306	-1.22767	-1.26197	-0.375569	-0.267308	-0.726905	-0.244984	0.515582	-0.056176	0.320549	0.231991	2.52181	2.0818	0.842417	0.091046	-0.798443	0.33786
231	11811-gc	38.7405	55	1657.5	2	9-Tetradecenal, (Z)-	9-tetradecenol, Z	C14H26O		0.937107	2.00151	-0.053707	0.827658	-0.543156	-0.501649	-0.568783	-0.636166	-0.647987	-0.49491	-0.522168	-0.613514	-0.592475	-0.554344	-0.546193	-0.56205	-0.557932	-0.506979	-0.562567	-0.594076	-0.470771	0.84733	-0.497311	0.580667	-0.501166	0.748561	3.1661	2.65215	-0.542145	-0.561019	-0.46379	0.333784
232	6376-gc	27.9692	82	1273.42	1	3-Hexen-1-ol valerate, (Z)-	0	C11H20O2		2.32802	-0.388255	0.898824	2.16896	-0.394246	-0.405384	-0.405384	-0.416728	-0.468845	-0.402326	-0.388918	-0.408115	-0.415687	-0.436472	-0.397936	-0.406065	-0.359783	-0.44951	-0.415341	-0.400972	-0.433969	-0.443681	-0.394581	-0.410514	-0.364862	-0.377748	2.91635	2.66196	-0.413613	-0.367418	-0.409485	-0.398273
233	7398-gc	29.876	82	1332.67	1	Hexanoic acid, 3-hexenyl ester, (Z)-	(Z)-3-Hexenyl hexanoate	C12H22O2	methyl-branched ester	1.87319	1.38732	0.574213	1.5831	-0.51622	-0.500949	-0.519986	-0.464443	-0.472867	-0.466833	-0.499914	-0.479475	-0.46996	-0.467073	-0.473353	-0.453144	-0.503544	-0.51515	-0.491981	-0.497853	-0.49529	-0.482693	-0.480463	-0.461354	-0.485934	1.0879	2.70296	2.89372	-0.492234	-0.476526	-0.48319	-0.451984
234	11149-gc	36.2498	43	1556.42		unknown_11149	unknown_11149			-0.609765	1.25989	-0.615028	1.23198	-0.558415	-0.5113	-0.523237	-0.561525	-0.585178	-0.61465	-0.569193	-0.522586	-0.527814	-0.566394	-0.552583	-0.54816	-0.523237	-0.508749	-0.552242	-0.603804	0.262937	-0.589873	1.69738	-0.529457	0.165396	-0.544779	1.82305	1.96258	2.80529	-0.600845	-0.524867	1.63517
235	12543-gc	42.3169	43	1820.47		unknown_12543	unknown_12543			1.35983	1.2363	-0.701797	0.558923	-0.01327	0.026693	0.098876	-0.618309	-0.593396	-0.083255	-0.585226	-0.545333	-0.626751	-0.686696	-0.643848	-0.62958	-0.632418	-0.595585	-0.66534	-0.574434	-0.717125	-0.7227	1.78672	-0.570148	-0.621677	-0.608825	2.60889	2.18119	1.43815	-0.644423	-0.738349	1.5229
236	12496-gc	41.7679	43	1794.33		unknown_12496	unknown_12496			1.4989	0.703035	-0.512094	0.197552	-1.10216	0.509525	-0.127655	-0.180294	-1.11164	0.364367	-0.660523	-1.13668	-1.05229	0.401802	0.387576	-0.193359	-0.233498	-0.501366	-0.735547	-1.13473	0.30558	0.548402	0.954315	0.762586	-1.01499	-1.13733	2.29088	2.73046	1.1229	-0.346864	-0.500998	-1.09588
237	12349-gc	40.5051	43	1735.32		unknown_12349	unknown_12349			0.690601	-0.5497	-0.583606	-0.553753	-0.566874	-0.570191	-0.54607	-0.557012	-0.580651	-0.57603	-0.647153	-0.527791	-0.562337	-0.528184	-0.503462	-0.503082	-0.634366	-0.595117	-0.558647	-0.538864	1.94363	0.994167	1.58685	0.951072	0.332516	-0.596407	2.51942	1.26742	2.64121	-0.550508	-0.579809	-0.517267
238	9221-gc	33.1454	56	1441.8		unknown_9221	unknown_9221			0.608349	1.0263	0.485415	-0.57308	-0.557642	-0.55124	-0.574124	-0.578666	-0.56138	-0.599719	-0.527254	-0.581126	-0.536342	-0.617777	-0.527254	-0.505423	-0.535035	-0.539621	-0.547564	-0.55057	0.623232	0.928556	0.751283	-0.577614	-0.586786	-0.57308	2.30561	1.39826	3.58507	-0.560699	-0.607025	0.656937
239	6243-gc	27.3612	68	1255.09		unknown_6243	unknown_6243			-0.10687	0.437462	-0.332506	0.358229	-0.576677	-0.602856	-0.554596	-0.552566	-0.60249	-0.593045	-0.557655	-0.573524	-0.571083	-0.589092	-0.610595	-0.57004	-0.63325	-0.554258	-0.573874	-0.552904	1.3781	1.36027	0.34579	0.664879	-0.59485	-0.553242	2.65022	2.36223	2.63374	-0.564161	-0.549532	-0.221248
240	8651-gc	32.0834	43	1405.37		unknown_8651	unknown_8651			1.22652	1.00932	0.105589	0.887301	-0.630226	-0.611826	-0.53743	-0.657839	-0.57445	-0.621987	-0.590419	-0.629422	-0.624364	-0.610796	-0.665295	-0.577074	-0.618053	-0.629422	-0.62041	-0.6126	1.34057	1.02306	1.41578	-0.631568	-0.655852	-0.619361	2.40157	2.29432	1.85154	-0.637249	-0.614152	-0.585766
241	12694-gc	44.4766	91	1929.91		unknown_12694	unknown_12694			2.37786	-0.127777	2.04334	1.98096	-0.764298	-0.682881	-0.701792	-0.661705	-0.693101	-0.647666	-0.78249	-0.736778	-0.674887	-0.672236	-0.690941	-0.673825	-0.729456	-0.683416	-0.774233	-0.682881	0.4613	-0.753888	1.02996	-0.66801	1.01491	1.39304	1.57225	0.641806	0.186914	-0.80163	0.272172	0.629387
242	9732-gc	34.0661	57	1474.14		unknown_9732	unknown_9732			1.05929	1.71363	1.11053	1.03293	-0.687726	-0.678358	-0.629234	-0.590733	-0.639115	-0.647209	-0.616731	-0.63559	-0.648515	-0.655749	-0.628919	-0.636549	-0.640081	-0.636229	-0.583682	-0.595482	-0.640403	1.04821	-0.05307	0.537655	2.38926	3.0127	-0.629867	0.30791	0.525449	-0.657738	-0.63527	0.028674
243	10618-gc	35.4768	57	1526.29		unknown_10618	unknown_10618			1.99829	1.52798	1.08412	1.02152	-0.621409	-0.551906	-0.586319	-0.653093	-0.594651	-0.576471	-0.585989	-0.624574	-0.548166	-0.588308	-0.623869	-0.611666	-0.609599	-0.639207	-0.61374	-0.567101	-0.62211	-0.603098	1.41894	-0.605827	1.19027	2.28776	-0.558191	1.7648	-0.593644	-0.618609	-0.62811	1.53199
244	10643-gc	35.4591	43	1527.86		unknown_10643	unknown_10643			1.29673	1.0018	0.491127	0.629444	-0.789175	-0.137817	-0.780249	-0.739202	-0.796442	-0.748771	-0.774477	-0.76534	-0.776477	-0.764363	-0.108451	-0.09028	-0.786095	0.208711	-0.823652	-0.826995	-0.818958	1.55589	1.63558	0.304121	1.55195	2.36677	-0.770504	1.87341	-0.788917	-0.775976	-0.758304	0.704912
245	5194-gc	25.7087	120	1206.45	1	Methyl salicylate	Methyl salicylate	C8H8O3		1.32001	0.597263	0.718637	1.14913	-1.84946	-1.47089	-0.763483	0.154471	0.271275	0.010411	-0.685044	0.312878	-0.774799	-0.580669	0.181469	-1.97211	-0.981802	-1.58217	0.706511	0.712531	0.870601	0.724387	0.520248	0.552367	0.673305	0.570795	0.504757	0.60781	0.310919	-2.42758	0.398286	1.21995
246	Add-8-lc	15.79	613.177							0.644303	3.30752	0.394609	1.17395	-0.006419	-0.674231	-1.0877	-1.15345	-0.654501	0.668292	0.172373	0.382149	-1.21059	-0.821283	-0.467878	-0.628639	-0.370833	-1.75256	0.374231	0.42838	0.48688	0.612232	-0.184563	0.638214	1.37427	0.680075	1.11122	-0.223066	-1.20403	-1.12855	-0.494582	-0.385831
247	8974-gc	32.8267	121	1430.69		unknown_8974	unknown_8974			1.19963	1.88751	0.983665	1.21577	-0.907617	-0.971056	-0.961677	-0.96548	-0.938013	-0.917154	-0.990981	-0.662653	-0.940006	-0.95244	-0.98558	-0.789823	-0.979516	-0.925217	0.02799	0.172693	1.71466	1.48717	0.195701	0.925001	-0.014242	0.580035	1.42883	1.44059	-0.532462	-0.381037	0.763805	-0.208109
248	10013-gc	34.497	177	1490.68	1	.beta.-Ionone	.beta.-Ionone	C13H20O		1.55484	1.49393	0.810594	1.39358	-0.996702	-0.072352	-0.42181	-1.26019	-1.00406	-0.819165	-1.21627	-0.347779	-1.44616	-0.973195	-0.561025	-0.781772	-1.03157	-1.277	0.223173	0.362386	1.58611	1.47649	0.808921	1.30307	0.465656	0.87383	1.16949	0.213686	-0.378693	-1.01673	0.28035	-0.411631
249	9487-gc	33.7595	133	1463.75		unknown_9487	unknown_9487			1.35775	1.82484	1.18067	0.421768	-0.68125	-0.660251	-0.67127	-0.702454	-0.68852	-0.657911	-0.648242	-0.742416	-0.676043	-0.749882	-0.639078	-0.725571	-0.679644	-0.694635	-0.505865	-0.483126	1.00371	0.963859	-0.752092	1.97702	2.16835	1.39763	1.47829	-0.71877	0.272816	-0.58075	-0.686494	-0.702454
250	10115-gc	34.8392	91	1499.58	1	gamma-Humulene	0	C15H24	sesquiterpenes	1.78777	2.07811	1.74513	1.24092	-0.709807	-0.774044	-0.72326	-0.644004	-0.722349	-0.870218	-1.08835	-0.529724	-0.297167	-0.737104	-1.27332	-0.832002	-0.78329	-0.774882	-0.338965	-0.257639	0.69445	0.611245	0.324995	1.2325	1.34152	1.01777	1.03398	0.075436	0.721741	-1.08005	-1.28996	-0.179436
251	10193-gc	34.8392	93	1502.86	1	gamma-Humulene	0	C15H24	sesquiterpenes	1.76956	2.03294	1.73217	1.23061	-0.684889	-0.63466	-0.67254	-0.593209	-0.655059	-0.86043	-0.973326	-0.43703	-0.191997	-0.847497	-1.09848	-0.97969	-0.875283	-0.894231	-0.243685	-0.15713	0.767264	0.690239	0.069343	1.30243	1.41714	1.09046	1.12198	-0.044695	0.473356	-1.18266	-1.29503	-0.375989
252	11063-gc	36.0078	43	1548.2		unknown_11063	unknown_11063			-1.13605	-1.18062	-1.13731	0.520284	-0.141092	0.711205	-0.092686	-1.11844	-0.249275	0.547885	-1.14267	0.080675	0.158129	0.491357	-1.157	-0.457958	-1.1358	-1.11216	-0.488658	-1.15095	0.775342	-0.402582	0.691996	1.01397	-1.12728	0.800133	2.09252	1.75071	1.75891	0.052858	0.159904	1.62464
253	10313-gc	34.987	91	1507.47		unknown_10313	unknown_10313			-0.707879	-0.710916	0.236263	0.238838	-0.766381	-0.064325	-0.732244	-0.731544	-0.719087	-0.711932	-0.752505	-0.805597	0.505869	-0.74711	-0.71806	-0.696205	-0.726324	-0.689956	-0.730497	-0.758675	1.22106	1.41296	0.576195	2.15239	-0.776054	-0.739279	2.52746	1.73609	1.32339	0.98018	-0.177976	0.551843
254	10330-gc	34.987	91	1508.12		unknown_10330	unknown_10330			-0.707879	-0.710916	0.236263	0.238838	-0.766381	-0.064325	-0.732244	-0.731544	-0.719087	-0.711932	-0.752505	-0.805597	0.505869	-0.74711	-0.71806	-0.696205	-0.726324	-0.689956	-0.730497	-0.758675	1.22106	1.41296	0.576195	2.15239	-0.776054	-0.739279	2.52746	1.73609	1.32339	0.98018	-0.177976	0.551843
255	2619-gc	20.7089	45	1066.56		unknown_2619	unknown_2619			0.961347	-0.084267	0.085387	0.494561	-1.10156	-0.650056	-0.680943	-0.41599	-1.20165	0.183807	-1.1341	-0.203928	-1.15205	-1.14077	-1.18419	-1.14687	-1.11637	-1.14493	-0.287982	-0.321037	0.148226	0.160114	0.898867	1.53341	0.46066	0.589196	1.47348	-0.178042	2.03088	0.870432	2.12846	1.12591
256	9129-gc	33.0631	41	1438.5	2	beta-Caryophyllene, (E)-	Caryophyllene	C15H24	sesquiterpenes	0.097939	-0.870141	1.12237	0.65594	-0.854089	-0.958346	-0.893529	-0.860574	-0.908812	-0.869237	-0.857617	-0.927176	-0.870744	0.431399	-0.37934	0.154327	0.330576	-0.91661	-0.913348	-0.866834	0.501335	-0.883873	1.25277	0.759973	-0.892901	0.10936	1.81702	1.03208	2.71044	1.31021	0.919789	0.517639
257	8137-gc	31.2334	69	1376.9		unknown_8137	unknown_8137			-0.458752	-2.16716	-1.3669	0.172426	0.662772	-0.525093	-0.021476	-0.096278	-0.870644	0.508358	-0.584066	-0.001066	-1.51997	-0.766591	0.687845	0.266294	0.506014	0.371637	-0.532903	-0.771396	-1.19875	1.45185	-0.832736	1.0586	0.098011	0.259081	1.58853	1.00836	2.89477	-0.060119	0.188487	0.050878
258	10963-lc	39.9	671.366							1.49784	-0.509377	-0.184402	1.6271	0.903276	-0.610738	-0.408251	-0.087715	-0.951788	-0.130583	-0.202828	-0.320492	-0.477493	-0.829248	-0.254665	-0.106717	-0.283718	-0.223759	0.065618	-0.761042	-0.317778	-0.088432	-0.696195	-0.079025	-0.841039	-0.649434	2.80702	0.766066	3.05778	-0.431017	-1.39142	0.112465
259	4129-lc	24.6	1183.5							-0.495208	-0.219742	0.03314	-0.484442	0.087979	-0.160501	-0.327817	-0.620148	-0.885419	-0.539328	0.012621	-0.068469	0.014724	-0.390523	-0.453038	-0.193855	-0.312062	-0.614986	-0.910521	-0.571195	-0.22028	-0.173026	0.211234	-0.425945	-0.806142	-0.075095	2.74532	0.04861	3.4537	2.52814	-0.057265	-0.130467
260	4515-lc	25.4	1271.56							0.307935	-0.513642	-0.990793	0.210454	0.392608	-0.533275	-1.01547	0.152586	-0.356006	-0.96277	-0.434663	-0.065558	0.053336	0.308112	-0.659288	-0.552022	-0.699026	-1.22733	0.242978	-0.861106	0.383975	0.285557	-0.057006	-0.038353	0.198639	0.296363	3.94765	0.056324	2.58019	-0.587068	-0.308023	0.444691
261	6013-gc	26.9306	70	1242.43	1	Isopentyl hexanoate	isoamyl hexanoate	C11H22O2	methyl-branched ester	1.00621	1.23696	-0.288349	0.775735	-0.493545	-0.495395	-0.535697	-0.506308	-0.544715	-0.514871	-0.539688	-0.523565	-0.520329	-0.520329	-0.535365	-0.514233	-0.485597	-0.53009	-0.542699	-0.528125	-0.001677	1.34041	-0.486508	-0.517112	-0.544379	-0.503169	2.82444	-0.56598	3.36905	-0.481363	0.483569	0.682701
262	7371-gc	29.7816	55	1329.67		unknown_7371	unknown_7371			-0.287307	-0.283991	-0.189333	-0.207775	-0.217108	-0.258451	-0.281345	-0.231567	-0.257803	-0.220862	-0.188114	-0.248778	-0.250706	-0.233467	-0.238548	-0.315544	-0.295304	-0.188114	-0.332688	-0.30673	-0.331998	-0.229671	-0.239184	-0.226517	-0.221489	-0.242374	3.01729	-0.259747	4.46886	-0.322371	-0.188114	-0.191164
263	12437-gc	41.3843	55	1775.36		unknown_12437	unknown_12437			-0.243666	0.365036	-0.412443	-0.3054	-0.253386	-0.282974	-0.353011	-0.222228	-0.353819	-0.258649	-0.260158	-0.234754	-0.243666	-0.294527	-0.22003	-0.309304	-0.303063	-0.18962	-0.235494	-0.350591	-0.229582	-0.320297	-0.284508	-0.266962	-0.261666	-0.236977	3.88976	-0.279909	3.67376	-0.216374	-0.216374	-0.289123
264	3504-gc	22.4916	56	1114.41		unknown_3504	unknown_3504			-0.382803	-0.092938	-0.422551	-0.359992	-0.412804	-0.414419	-0.369786	-0.443303	-0.39253	-0.388233	-0.426241	-0.419287	-0.439104	-0.390184	-0.395278	-0.3419	-0.378565	-0.452206	-0.403588	-0.322841	-0.369027	1.05677	-0.401204	-0.431606	-0.395278	-0.390965	2.25897	0.732971	4.25548	-0.331766	1.46945	0.194765
265	9168-gc	33.1042	43	1439.95		unknown_9168	unknown_9168			-0.362636	-0.418624	-0.390755	-0.354675	-0.400224	-0.428914	-0.422376	-0.397269	-0.396942	-0.418624	-0.422376	-0.393027	-0.411529	-0.412874	-0.375734	-0.34983	-0.37353	-0.354371	-0.374474	-0.381122	-0.381759	1.39424	-0.378897	-0.405184	-0.384315	-0.36759	2.64143	1.80876	3.70617	-0.380167	-0.389461	0.97668
266	2337-gc	20.0302	56	1048.04	1	Butyl isovalerate	Butyl isovalerate	C9H18O2		-0.501054	-0.299708	-0.950162	-0.859006	-0.493013	0.530132	-0.207131	-0.933683	-0.988109	-0.245212	-0.657981	0.559459	-0.143478	-0.401662	-0.329961	-0.966446	-0.710242	-1.00146	0.59565	0.605326	0.374261	0.499834	-1.06298	-0.084162	0.507405	1.11979	2.55546	1.11179	2.54954	-0.980999	1.77327	-0.965451
267	4013-lc	24.4	1199.52							0.526126	-1.13323	0.614691	0.140994	0.300162	0.131063	0.074219	-0.613773	0.237346	0.34872	0.41663	0.38216	-0.1403	-0.280618	-1.41599	-1.35868	-1.20888	-1.33195	0.263349	0.211475	-1.452	-0.243367	-1.69902	0.466276	1.22431	0.092733	2.04248	0.537439	2.97301	0.55482	-0.055412	-0.604773
268	2280-gc	19.8588	41	1044.01		unknown_2280	unknown_2280			-0.200189	0.685705	0.141869	-1.64936	0.016926	-0.004647	-1.64743	-1.58972	-1.57945	-0.095603	-1.61251	-0.124773	-0.150692	0.234629	0.302498	0.310417	0.219768	-0.507347	0.741234	0.726233	0.512863	-1.64262	0.684711	0.89019	1.35709	1.38521	1.69866	-0.068139	1.03433	0.669387	0.870484	-1.60974
269	9162-lc	33.5	1008.97							-0.091969	-0.739023	-0.582938	-0.452925	-0.76801	-0.338246	-0.508595	-0.832287	-0.579423	-0.791625	0.278767	-0.579526	-0.743409	-0.751724	-0.806342	-1.00336	-0.624558	-0.537615	1.56966	1.38766	-0.690134	0.003866	1.136	1.17386	0.785549	1.03161	2.33373	2.14158	-0.806188	-0.486122	-0.768441	1.64018
270	480-lc	3.29	447.959							-0.762314	-0.976637	-0.552726	-0.868469	-0.685125	-1.00345	-0.127751	-1.45352	-0.897562	-0.663756	0.920196	-0.917432	0.047314	-0.393792	-0.808053	-1.20727	-0.997608	-1.5752	1.1382	1.16674	1.2362	0.912189	1.18839	1.13498	0.883656	1.37763	1.50843	1.47209	0.464674	0.951605	-0.133038	-0.378585
271	9723-lc	34.7	1105.46							-0.848508	-0.225823	-0.412078	-0.854041	-1.04394	-1.08151	-0.495073	-0.980887	-1.80119	-1.86669	0.269144	-0.81453	-0.607563	-0.388238	-0.61763	-0.531679	-0.931162	-0.072824	1.37664	1.31298	-0.06937	0.325013	1.42327	1.42327	1.48113	1.48545	0.994776	1.08471	0.107811	1.07229	0.588283	0.697985
272	9321-lc	33.9	1051.48							-0.8759	-0.79992	-0.748052	-1.49864	-0.870929	-0.784944	-0.762846	-0.954535	-1.01157	-0.681821	0.334958	-0.792822	-0.76963	-0.949562	-0.68643	-0.823634	-0.688873	-0.610982	0.943223	1.36049	-0.68698	0.634228	1.14183	1.22053	1.40927	1.29099	1.65582	1.55491	0.872821	0.864854	0.853323	0.860811
273	9639-lc	34.5	1050.98							-0.976394	-0.740804	-0.673056	-0.775015	-0.552152	-1.06366	-0.619521	-0.919077	-0.843414	-0.638363	0.947093	-0.789008	-0.689865	-0.649502	-0.775812	-0.952114	-0.902612	-0.872874	1.51553	1.41462	-0.763067	0.737534	1.37493	1.48668	1.46395	1.34504	1.72134	1.60999	0.255077	-0.020519	0.149333	0.195725
274	10021-lc	35.1	1042.98							-0.48888	-0.457089	-0.595428	-0.897063	-0.263802	-0.879341	-0.249061	-0.288792	-1.13827	-0.615005	-0.223299	-0.807025	-1.336	-0.411992	-0.525269	-0.361787	-0.695817	-0.562709	0.991338	0.523349	-0.841964	-0.769816	0.562944	0.885199	0.971229	0.09682	2.57546	3.05761	1.17816	0.321985	0.558647	0.685669
275	8094-lc	31.5	1058.98							-1.32317	-0.852624	-0.251848	-0.549627	-0.98042	-0.640575	-0.395583	-0.686477	-0.039006	-0.815109	-0.31434	-1.08107	-1.56892	-0.625391	-0.874288	-0.556774	-0.52188	-0.709832	0.654777	0.659543	-0.934987	0.475811	0.961773	0.66895	1.14718	0.82977	1.21298	0.14667	2.34693	1.44103	1.75679	1.41973
276	7778-lc	30.9	1059.47							-0.999565	-0.040034	-0.104098	-0.453478	-1.24834	-1.32045	-0.495926	-0.909003	-0.117753	-0.983256	-0.714112	-0.933769	-0.880282	-0.548445	0.020738	-0.928322	-0.010345	0.003979	0.927856	0.80797	-0.914533	-1.00306	-0.862395	0.829031	0.562282	0.881447	2.04118	1.23997	1.62069	1.47169	1.68582	1.3745
277	9579-lc	34.3	1014.97							-0.321939	0.006872	-0.425118	-1.11305	-0.961651	-0.2694	-0.215119	-0.736218	-0.453787	-0.894414	0.009627	-1.12167	-0.647158	-1.11574	-0.254875	-1.8128	-0.811158	0.052357	1.10362	0.74743	-1.06819	-0.342115	0.567482	0.797803	0.299852	-0.626095	1.85224	1.4234	1.57051	1.6266	1.56844	1.56427
278	9970-lc	34.9	1035.98							-0.66403	-0.726364	-0.554623	-0.576547	-1.03288	-0.656724	-0.847518	-0.772074	-0.553923	-0.685223	-0.42801	-0.368848	-0.684719	-0.489248	-1.48739	-0.873872	-0.618964	-0.843323	1.11752	0.79086	-0.764533	-0.798319	0.788682	1.0356	0.9958	0.344939	1.96727	1.5344	1.56181	1.4737	1.43646	1.38008
279	2898-lc	21.9	1261.57							1.00558	-0.169033	-0.26703	0.733083	1.56864	1.43289	-0.929763	-1.11048	-1.1084	0.62451	-0.585609	-0.85148	-0.820194	-1.05847	-1.03005	-1.10544	-1.3108	-0.994271	0.910908	1.20967	0.019275	0.926059	-0.91975	1.03283	1.54388	0.706385	1.70554	0.369025	0.729492	-0.862256	-0.572555	-0.822187
280	8638-lc	32.5	1016.97							1.21029	-0.420227	-0.394967	-0.337408	1.97185	1.3317	-0.34687	-0.585928	-0.620587	-0.46913	-0.61177	-0.744533	-0.439539	-0.6468	-1.29845	-0.543032	-1.3841	-0.339146	-0.288282	-0.767044	-0.492251	-0.671249	-0.417163	-0.217007	-0.464316	-0.636808	2.3567	0.507575	1.6285	0.868203	1.80825	1.45354
281	3693-lc	23.6	1113.5							0.702572	-0.43617	-1.00078	-0.976331	1.15675	0.77174	-0.851619	-0.962115	-0.069897	-0.601992	-0.772064	-0.471065	-1.16742	-0.480228	-0.602755	-0.489125	-1.00349	-0.43341	0.073519	0.14808	-1.09939	-0.40088	-0.245554	0.380265	0.920373	-0.63049	2.19726	0.562766	3.13536	0.734438	1.03557	0.876095
282	9007-lc	33.2	1037.97							1.16329	-0.80079	-0.682903	-0.101568	1.71474	1.21821	-0.74885	-1.01491	-0.7285	-0.965938	-0.115534	-0.692959	-0.680693	-1.23308	-0.889611	-0.986851	-0.779696	-0.993473	0.509651	0.266241	-1.32493	-0.599882	-0.13151	0.295053	0.05291	-0.16207	1.99836	0.897748	1.60799	1.02125	1.57418	1.31413
283	9257-lc	33.8	1058.98							1.02516	-0.838241	-1.23947	0.143598	1.37926	0.833436	-1.35909	-0.880324	-0.771836	-0.803704	0.221119	-1.20068	-1.26084	-0.916498	-0.741031	-1.13554	-0.765042	-0.888974	0.839406	0.658907	-1.23503	-0.611964	0.374156	0.818995	0.798019	0.311073	1.86848	0.989711	1.4359	0.857786	1.2083	0.884957
284	4753-lc	25.9	1437.62							-0.222845	-1.58106	-0.375545	-1.01267	0.988814	0.18124	-1.08512	-0.402204	-0.50039	-0.61407	-0.75799	-0.229839	-0.450037	-0.49515	-0.81577	-0.540641	-0.762177	-0.875873	1.87543	1.45968	-0.777241	0.50239	-0.841788	0.874474	-0.894547	-0.612021	1.89683	1.01968	1.91965	0.730627	1.34245	1.05572
285	1466-lc	16.7	741.187			C32H38O2				0.787471	-0.723783	-1.14471	0.213275	1.62655	1.01306	-1.11599	-0.91764	-0.689606	-0.801144	-0.312483	-0.868222	-1.06612	-0.694834	-0.933403	-0.942626	-0.71271	-0.845797	0.823395	0.950779	-0.700789	1.03804	0.069242	0.449305	-0.906456	-0.696664	1.89299	1.80533	1.25415	1.51592	0.860296	-0.226823
286	1878-lc	18.8	827.187			C35H41O23(+)				0.814607	-0.195972	-0.930116	0.311247	1.61029	0.917204	-1.17694	-1.09489	-0.755662	-0.783699	-0.088744	-0.873431	-0.773653	-1.01738	-0.994482	-1.06268	-0.647992	-0.681183	0.734898	0.887098	-1.04844	1.05883	-0.01534	0.516549	-0.899318	-0.750531	1.91279	1.70874	1.44729	1.4591	0.777098	-0.365294
287	3557-lc	23.4	1099.52							0.168594	-0.280458	-1.01551	0.50354	0.391151	0.474368	-0.843052	-1.45805	-0.57582	-0.53721	-0.690778	-0.336792	-0.768265	-0.330345	-0.237872	-1.00648	-1.08202	-1.41705	1.62175	1.69224	-1.24907	1.50076	0.918164	1.55886	1.33627	0.040086	1.15572	0.412707	0.587519	-0.843501	-1.12096	1.4315
288	7433-lc	30.3	1421.63							-0.226425	-0.652125	-0.624304	-0.133318	1.41619	0.363376	-0.689691	-1.08464	-0.717644	-1.24836	-1.03815	-1.5083	-1.1482	-0.703912	-0.840722	-0.567679	-0.564793	-0.71367	2.09894	1.81733	-0.511829	1.54124	-0.056642	1.42503	0.975572	0.25402	0.84523	0.645397	-0.723473	0.447295	1.21427	0.709978
289	5887-lc	27.8	1245.57							-0.081489	-0.871647	-0.880291	-0.497023	0.496839	0.505088	-0.807637	-1.10448	-0.822203	-0.835055	-0.688333	-0.896459	-1.18995	-0.914453	-0.992661	-1.10564	-0.870928	-0.88735	1.56255	1.64783	-0.838255	1.48144	1.11857	1.51928	1.63536	1.36861	0.451296	0.467268	-0.123017	0.859139	0.708911	0.584689
290	6486-lc	28.8	1331.57							0.132549	-1.43166	-0.007008	-0.148922	0.764136	0.769185	-1.18727	-1.07498	-0.40487	-1.10372	-0.832924	-0.332191	-0.989187	-0.956875	-1.23681	-1.18768	-0.986614	-1.1358	1.44192	1.47452	-0.920456	1.33052	1.16548	1.44413	1.56845	1.24804	0.535493	0.607832	-0.077466	0.774334	0.425808	0.332032
291	2576-lc	21.1	1117.53							0.382164	-0.890785	-0.965129	0.437408	0.798568	0.691188	-1.06306	-1.1301	-1.01387	-0.909176	-1.35498	-0.894726	-0.617926	-1.28496	-1.08687	-1.23468	-1.04624	-1.33723	1.50808	1.45313	0.557724	0.941772	0.721752	1.30513	0.963765	0.086499	1.29723	0.384221	0.784919	0.822523	0.829041	0.864632
292	2935-lc	22	1203.53							0.379295	-0.815274	-1.29494	0.189891	0.290963	0.092489	-1.37643	-0.835748	-1.10235	-0.516768	-0.654173	-1.1482	-0.904013	-1.15346	-1.27106	-1.22034	-1.18632	-1.07948	1.43604	1.36615	0.74899	0.947597	0.997403	1.35182	1.16393	0.254241	1.2653	0.432222	0.860019	0.949132	0.892208	0.940858
293	6348-lc	28.6	1083.5							0.665082	-1.37553	-1.09072	0.989047	0.989528	0.741331	-1.03196	-0.661113	-0.785609	-0.88594	-0.313519	-0.940058	-1.11471	-1.31126	-1.16613	-1.1832	-1.37361	-1.3649	1.25639	1.28044	0.142677	1.09499	0.642065	1.25439	1.21341	0.71602	1.15442	1.05499	-0.093493	0.499083	0.469764	0.528115
294	6928-lc	29.5	1169.52							0.947111	-1.21937	-1.21102	0.844833	1.04684	0.94507	-1.6346	-1.0614	-1.25728	-0.97182	0.004415	-1.16315	-1.2473	-1.00268	-0.770445	-1.19226	-1.05964	-1.138	1.02905	1.04356	0.243139	0.893746	0.5947	1.03225	1.05699	0.466527	1.02032	1.00156	0.474105	0.822624	0.702826	0.759306
295	3851-lc	24	1099.52							1.02632	-0.961158	-1.31029	1.02033	0.943686	1.16452	-1.02764	-1.14567	-0.934227	-1.02049	-0.997112	-1.19161	-1.04958	-0.95307	-0.864637	-1.11068	-1.12913	-1.07426	0.290197	1.23796	0.295975	0.815385	-0.356875	0.922092	1.04124	0.523516	1.37259	1.00991	1.33527	0.709473	0.726093	0.691852
296	4257-lc	24.8	1185.52							0.922269	-0.594777	-1.46467	0.755419	0.930672	0.871174	-1.19402	-1.25748	-1.17631	-1.47566	-0.107422	-0.991162	-0.918594	-1.06147	-0.893927	-1.37983	-1.04319	-1.1142	1.01956	1.02239	0.481918	0.850654	-0.424197	1.02232	1.02281	0.836094	1.02413	0.988363	1.02319	0.805756	0.78282	0.737342
297	6240-lc	28.3	1098.5							0.598036	-1.04418	-0.806723	-0.172825	0.916585	0.399081	-0.748519	-0.996633	-1.24227	-1.33672	-0.945967	-1.02072	-0.666299	-0.797914	-1.56946	-0.759196	-1.15707	-0.692194	0.939523	0.683039	-0.897865	0.218925	1.0898	0.903069	1.07156	0.598036	1.44728	1.06431	1.39613	1.24986	1.31957	0.959746
298	6822-lc	29.3	1183.5							0.395869	-0.944481	-1.13368	-0.074904	0.634346	0.206812	-1.1663	-1.08496	-1.02164	-1.31474	-0.267254	-0.849707	-0.93242	-0.846682	-0.660457	-1.04094	-1.00096	-1.33281	0.847516	0.685724	-0.954395	0.395268	0.985655	0.876668	1.21499	0.569676	1.51185	0.94913	1.30415	1.57097	1.29625	1.18145
299	4434-lc	25.3	477.235							1.35839	-1.18573	-1.01801	0.449749	1.78671	0.336484	-0.85761	-0.609598	-0.431891	-1.06436	-1.1033	-0.622676	-0.965466	-0.738883	-1.53283	-0.874057	-0.958141	-1.46734	1.15513	1.24063	-1.04608	0.695614	1.49189	0.754274	0.340337	0.201279	1.10759	0.655568	0.671458	0.354534	1.17735	0.698975
300	5540-lc	27.3	519.245			C24H4O12				0.93896	-0.748121	-0.776102	-0.069248	1.58749	0.067769	-0.937844	-0.941542	-1.07927	-0.864273	-1.21572	-1.17735	-1.08286	-0.863213	-0.976901	-1.52705	-0.720256	-0.783912	1.2484	1.29439	-0.935027	0.912862	1.3058	0.933609	0.576969	0.308437	1.24999	0.866568	0.982563	0.457708	1.28197	0.685215
301	1511-lc	16.8	453.198							1.22298	-0.965126	-0.776075	0.637862	-0.683933	0.052183	-0.84467	-1.1957	-0.76838	-1.17913	-0.866613	-1.00832	-0.704831	-0.841121	-0.904588	-0.903625	-0.820906	-0.722504	0.718081	0.515623	-1.20861	0.657535	0.838816	1.66838	1.39931	1.52905	1.43598	1.25161	0.874626	-0.413379	1.26103	0.744449
302	2172-lc	19.9	1201.51							0.601325	-0.872383	-0.781431	0.348113	-0.685743	-0.597256	-0.667444	-1.23058	-0.906915	0.397278	-1.24482	-1.02422	-0.619455	-0.861814	-0.746511	-1.00438	-1.09829	-0.646724	1.49045	1.56453	-0.958914	1.1736	-0.155463	1.2124	1.48467	0.297877	1.38691	0.208027	2.13767	0.632843	0.798135	0.36851
303	3526-gc	22.5095	43	1116.05	1	isobutyl hexanoate	isobutyl hexanoate	C10H20O2	methyl-branched ester	0.952627	-1.09323	-1.0604	0.187084	0.310684	-1.11139	0.561239	0.769123	0.370067	-0.088561	-0.126802	0.372402	-1.09702	-1.02649	-1.10962	-1.08029	-1.04463	-1.05231	0.85783	0.647438	-1.07861	0.286411	-1.06861	1.18842	-0.312845	1.03753	0.985376	-0.260474	2.53314	-1.06433	0.986991	1.62924
304	3534-gc	22.5213	95	1116.38		unknown_3534	unknown_3534			1.2993	-0.82786	-0.75468	0.160136	-0.376643	-0.724887	-0.791627	-0.841124	-0.507722	-0.214225	-0.846589	0.065196	-0.752008	-0.798654	-0.767267	-0.739212	-0.614273	-0.798184	1.42686	1.0777	-0.032491	0.478682	-0.641447	1.80082	1.24484	1.81727	-0.78744	-0.826886	0.314094	-0.859146	1.52724	2.29021
305	2015-gc	19.0738	125	1022	1	Cyclohexane, 1,1,3,5-tetramethyl-, cis-	Cyclohexane, 1,1,3,5-tetramethyl-, cis-	C10H20		1.0232	-0.78892	0.143747	0.852395	-1.32973	0.459321	0.22304	-1.23873	-1.31079	-0.589743	-1.29624	0.971583	-0.7766	-0.985479	-1.07525	-1.31763	-1.31286	-1.28855	1.38537	1.08616	0.286217	0.394429	0.554612	1.70965	0.928	1.83633	0.102395	-0.340374	0.478574	-0.280594	0.498027	0.998465
306	2120-gc	19.3216	125	1028.74	1	alpha-Terpinene	.alpha.-Terpinene	C10H16	monoterpenes	1.02378	-0.896002	0.118038	0.840426	-1.22062	0.445175	0.207317	-1.22496	-1.21459	-0.642612	-1.26136	0.970093	-0.855717	-1.11053	-1.09224	-1.2515	-1.22671	-1.21659	1.4321	1.11437	0.261828	0.359846	0.541583	1.76895	0.915164	1.89852	0.071169	-0.385464	0.470662	-0.31556	0.464863	1.01055
307	5056-lc	26.4	705.37							-0.317113	0.06531	0.131736	0.663218	-1.31609	-0.240053	-0.008459	-0.939347	0.94773	-1.03736	0.575496	0.696664	-0.236874	-1.43688	-0.610447	-0.482866	-0.067318	-1.14252	2.02286	2.05769	-0.847466	0.795745	-0.656877	1.00198	2.32911	-0.715978	0.472661	-0.38699	-0.705281	-1.30469	1.07959	-0.387178
308	1005-lc	14	683.257							-1.6105	-0.454926	0.226777	0.660589	-0.349359	-1.73189	-0.556626	-1.28249	-0.7351	-0.538665	-0.597917	-1.08359	0.618703	-0.964621	-0.927349	-0.542603	-0.558712	-0.421271	1.39747	1.56833	1.15891	0.86879	0.817547	1.14222	1.51474	1.07699	-0.676976	-0.755877	1.87094	0.369831	-0.29385	0.790484
309	1377-gc	17.5153	43	979.521	1	Hexyl acetate	Hexyl acetate	C8H16O2		-0.350492	0.128564	-0.398166	-0.416401	-0.35356	-0.44671	-0.43118	-0.361054	-0.414984	-0.369958	-0.440853	-0.439395	-0.400018	-0.394473	-0.375345	-0.396317	-0.421616	-0.483749	-0.40141	-0.448181	-0.42352	-0.430699	-0.45805	2.58968	3.19983	1.65383	0.666336	-0.436971	2.52495	-0.400018	-0.43407	-0.436003
310	5254-lc	26.8	1024.97							-0.245838	-0.029358	-0.081242	-0.370654	-0.682054	-0.329558	-0.398636	-0.857096	-0.464751	-0.998758	-0.420552	-0.808148	-1.25869	-0.41011	-0.875134	-0.462274	-0.813768	-0.898662	1.71531	1.85271	-1.03939	1.127	-0.076803	1.81798	1.92224	1.46196	0.179021	-0.283547	2.20256	-0.488067	0.082878	-0.068579
311	5592-lc	27.3	1046.97							-0.635544	-0.063187	-0.285358	-0.823827	-0.777649	-0.006859	-1.57776	-0.08147	-0.025395	-1.32493	-0.782512	-0.578059	-0.451485	-0.60895	-0.170234	-0.596613	-0.688489	-0.294582	1.14039	1.22491	-1.78917	-0.108278	-0.108715	1.42999	1.94409	1.20989	1.18528	-0.061256	2.69414	0.311189	0.654638	0.045805
312	3985-lc	24.3	1347.57							0.016389	0.282266	0.352256	0.021548	-0.0017	-0.016239	-1.20062	0.391098	-0.600103	1.01448	0.042677	-0.111101	0.682164	-0.636168	-0.313375	-1.16768	-0.918052	-0.852414	1.6156	1.77005	-2.22583	0.676265	-1.17495	1.74729	1.95562	1.18098	0.8159	-0.740833	-0.372915	-0.524185	-0.832972	-0.875447
313	3774-lc	23.8	1208.59							-0.556339	-0.400348	-0.48831	0.018111	0.839244	1.67072	-0.82561	-0.45825	0.524481	-0.445156	0.506593	0.232043	-0.849087	0.141841	0.076119	-1.36588	0.015457	-0.86544	1.72974	1.99269	-1.27604	1.41724	0.754349	1.53754	0.931552	0.676351	-1.21545	-1.1641	0.042803	-0.751324	-1.72856	-0.716974
314	5503-gc	26.3462	54	1225.03		unknown_5503	unknown_5503			-0.430071	-0.415056	-0.423883	-0.403706	-0.477889	-0.444409	-0.364662	-0.394192	-0.411696	-0.396802	-0.418097	-0.416406	-0.447603	-0.434232	-0.386431	-0.468604	-0.429035	-0.396475	-0.411696	-0.468973	-0.444055	1.50283	-0.375605	2.29917	2.48587	2.82954	2.13496	-0.427657	-0.38933	-0.395822	-0.385789	-0.394192
315	2150-lc	19.7	725.266							-0.785543	-1.48591	-0.379869	0.261135	-0.666277	-0.368149	-0.683681	-0.836038	-0.387586	-0.624388	-0.368748	-0.575139	-0.712959	-0.302084	-0.494587	-0.667742	-0.671417	-0.653411	1.52797	1.49548	-0.694066	1.17101	1.08795	1.73348	2.51203	1.61085	1.46409	0.522159	-0.527753	-0.450008	-0.718845	-0.331949
316	5567-lc	27.3	1045.97							0.31991	-0.35975	-0.182553	-0.968306	-0.962682	-0.185424	-0.439923	-0.240785	-0.677221	-0.895937	-0.512699	-0.55317	-0.931635	-0.75886	-0.652191	-0.564193	-0.665104	-0.654795	1.62994	1.72717	-0.528944	0.8171	-0.29438	1.87898	2.3053	1.70114	1.67988	1.02625	-0.197657	-0.950342	-0.61653	-0.292581
317	8353-lc	32	935.439							-0.615496	-0.930002	0.362497	0.173862	-1.13669	-0.812295	-0.585885	-1.80957	0.539016	-0.477849	-0.328566	-0.075115	-0.875635	0.277309	0.739764	0.119019	0.804246	0.507074	1.63329	1.6102	-1.22518	1.38539	1.6072	1.55241	1.22889	1.24556	-0.807529	-0.760695	-0.357781	-0.900636	-1.02283	-1.06395
318	2479-gc	20.402	122	1058.18		unknown_2479	unknown_2479			0.003294	-0.868574	-0.555403	-0.706332	-0.626564	-0.67876	-0.417345	-0.255781	0.070396	-0.661648	-0.968979	-0.496395	-0.613871	-0.365631	-0.071535	-0.470994	-0.379313	-0.334179	0.672546	0.509361	1.16576	0.388542	2.03012	2.33759	2.60695	2.19001	-0.873822	-0.341235	-0.829956	-0.659459	-0.370743	-0.428058
319	2048-lc	19.4	855.304							-0.339658	-1.2337	-0.076197	-0.326532	-0.83355	-1.17253	-0.224826	-0.402872	0.815178	0.559351	0.927085	0.023563	-0.635958	-0.34858	-1.1041	-0.486	-0.579206	-0.559465	1.57886	1.59901	-0.521108	0.999076	1.33868	1.57547	1.70016	2.23386	-0.47578	-0.191444	-1.16217	-0.976345	-0.933968	-0.766302
320	6675-lc	29.1	964.44			double charge chinense				-0.548753	-0.043667	0.553249	-0.436826	-0.775167	-0.634961	0.301606	-0.716038	-0.104142	-0.024348	0.678005	0.030997	-0.417814	0.043283	-0.644486	-0.96836	-0.130106	-1.4181	1.82737	1.81262	-0.999557	1.32736	1.19483	1.89682	1.76092	1.41099	-1.0726	-1.43811	-0.661057	-0.836609	-0.827329	-0.140023
321	8033-lc	31.4	1016.47			double charge chinense				0.875039	-0.658914	-0.812198	1.08584	0.868436	0.179176	-0.618086	-0.763279	-0.61712	-0.714532	-0.637194	-1.04427	-0.338302	-0.829916	-0.34014	-0.485207	-1.0815	-1.0686	1.80786	1.76125	-0.991767	1.22994	1.68413	1.70322	1.53045	1.3035	-0.815145	-0.366629	-0.498742	-0.64671	-0.345017	-0.355589
322	8315-lc	31.9	1037.97			double charge chinense				0.845071	-0.961509	-0.919318	-0.121753	-0.037075	0.096582	-0.59953	-1.02009	0.092005	-0.562536	-0.211264	-0.580097	-1.32006	-0.7234	-0.608094	-1.02584	-0.47436	-0.503599	1.70476	1.66413	-1.1951	1.2729	1.63233	1.70403	1.68793	1.36382	-0.916982	-1.38627	0.321003	-0.051717	0.43221	0.401837
323	8634-lc	32.5	1058.98			double charge chinense				-0.304387	-0.57502	-0.790699	-0.504063	-0.112839	-0.812224	-0.822712	-0.517286	-0.340275	-0.696969	-0.745481	-0.881754	-0.557743	-0.898789	-1.23319	-0.74773	-0.64308	-0.495236	1.67644	1.65556	-1.18052	1.33408	1.62535	1.74103	1.81502	1.424	-0.609633	-0.410688	1.04508	0.242918	0.612411	0.708414
324	7667-lc	30.7	1184			double charge chinense				-1.41413	-0.189697	-1.13616	-0.490603	-0.488162	-0.774417	-0.671926	-0.167784	-0.469543	-0.765981	-1.25083	-0.306497	-0.18614	-0.215487	-1.04507	-0.04698	-0.282645	-0.278989	1.33093	1.36964	-0.25451	0.419128	1.95794	1.80004	2.4894	1.94654	0.136359	-0.224151	0.586407	-0.726217	0.004114	-0.654579
325	6609-lc	29	986.442			double charge chinense				-1.03456	0.981785	-0.42704	-0.503534	-0.498834	-0.680212	-0.840529	-0.789563	-0.834672	-0.403305	-0.17595	-0.005182	-0.50092	-0.843474	-0.217785	-0.682836	-0.576453	-1.2525	1.7263	1.69542	-0.836531	1.04845	2.45513	1.83724	1.64497	1.19607	-0.520832	-0.295869	0.438304	-0.483537	-0.469699	-0.149836
326	5351-lc	27	993.945			double charge chinense				-0.37509	1.59872	-0.697527	-0.490436	-0.470677	-0.264767	-0.518556	-0.36897	-0.502684	-0.607587	-0.680621	-0.795262	-0.32982	-0.583785	-0.413973	-1.19934	-0.866488	-0.676966	1.65662	1.80321	-0.699791	1.17046	1.29641	1.81467	2.30786	1.57433	-0.448878	-0.526075	-0.495986	-0.306866	-0.581908	-0.320229
327	7028-lc	29.7	985.947			double charge chinense				-0.517868	0.347979	-0.009052	-0.394524	-0.464698	-0.434722	-1.16823	-1.1387	-0.609141	0.242723	-0.467826	-1.05068	-0.697591	-0.448929	-0.588047	-0.545192	-0.693767	-0.655521	1.88429	1.8866	-0.481798	1.37487	1.27616	2.0114	1.96672	1.71378	-0.425802	-0.544973	-0.531696	-0.644597	-0.589253	0.398089
328	2487-lc	20.8	1279.58			double charge chinense				-0.145273	-0.835094	-0.670722	-0.883819	0.516035	-0.481318	-0.475345	-0.881879	-0.399179	-0.586371	-1.25474	-0.133865	-0.564893	-0.283067	-0.705801	-0.481518	-0.352523	-0.330722	2.28335	2.42287	-0.354237	0.731036	1.73928	1.98205	1.8241	0.885914	-0.352009	-0.121052	-0.370348	-0.487133	-0.674995	-0.558732
329	2784-lc	21.6	1365.58			double charge chinense				0.267081	-0.358524	-0.708938	-0.362793	-0.059333	-0.699976	-0.583168	-0.410981	-0.574759	-0.79272	-0.566005	-0.594561	-0.468164	-0.430033	-0.519031	-0.3838	-0.772389	-0.305939	1.98505	2.07227	-1.52668	0.903011	2.03308	1.8928	1.96639	1.33534	-0.034718	-0.672935	-0.29442	-0.748389	-0.30055	-0.28621
330	1629-lc	17.5	813.283			Flavanone tri-methyl glucose pentose			flavonoids	-0.526967	-0.532708	-0.367333	-1.27633	-0.477118	-0.128448	-0.808971	-0.127969	-0.664909	-0.457788	-0.33259	-0.255955	-1.28092	-0.32799	-0.243703	0.07058	-0.26931	-0.065505	2.23339	2.33926	-0.315708	0.939149	1.03202	1.8474	1.55097	1.9917	-1.11827	-0.861533	-0.107286	-0.624084	-0.48492	-0.348161
331	5649-lc	27.5	998.483			double charge chinense				-0.347994	-0.634869	-0.111811	-0.963623	-1.57056	-0.623825	-0.622771	-0.434725	-0.005926	-0.313271	-0.170436	-0.629965	-0.466448	-0.363353	-0.21939	-0.193062	0.089057	-0.619197	2.11988	2.27191	-0.677711	1.55738	2.07508	1.74722	1.06463	1.32866	-0.55477	-0.881659	-0.415339	-0.455619	-0.56313	-0.414365
332	6062-lc	28.1	1019.49			double charge chinense				-0.556196	-0.699281	-0.102036	-0.155909	-0.630505	-0.399118	-0.409603	-0.238953	0.252905	-0.162036	-0.352037	-0.610884	-0.752659	-1.3943	-1.25027	-0.045018	-0.189368	-0.656306	1.8963	2.05678	-0.397801	1.56409	1.93429	1.77237	1.46419	1.44521	-0.304499	-0.511536	-0.202757	-0.424046	-0.61675	-1.32426
333	151-gc	8.46475	41	717.398	1	Cyclopropane, butyl-	Cyclopropane, butyl-	C7H14		-0.002756	0.284509	0.199719	0.002831	0.054067	0.004687	-1.90734	-0.112872	-0.799604	-0.844528	-0.326611	-1.86865	-0.536191	0.682322	-0.368416	0.395052	-0.923957	0.991673	-1.94715	-0.440046	0.442162	1.61841	0.060495	0.122131	1.64679	1.88079	0.163708	0.206297	2.4016	-0.164402	-0.311784	-0.602921
334	5396-gc	26.0333	57	1216.57		unknown_5396	unknown_5396			1.06889	-0.266526	-0.410261	-0.138734	-0.690092	0.240697	-0.059802	-1.18674	-0.884375	-0.157183	-0.973452	-1.0406	-0.594819	0.667525	-0.165573	0.584752	0.446389	0.708823	-1.43637	-1.17211	0.152142	1.09278	0.955234	0.270839	1.15206	2.51186	-2.52204	0.681713	1.29112	-0.900665	0.207404	0.567123
335	162-gc	8.75464	43	727.663		unknown_162	unknown_162			0.339635	-0.208092	0.431272	-0.293869	-0.859112	-0.161116	-0.926556	-0.005535	-0.178721	0.180109	-1.10853	-0.343004	0.182675	-0.211758	-0.403052	-0.227423	-0.336003	0.337469	-0.864822	-2.21157	-0.112871	0.90664	-0.139456	1.03072	2.7421	1.85066	0.698091	1.64727	0.516184	-0.209558	0.169145	-2.23092
336	1073-gc	16.2812	70	945.688	1	1-Hexanol, 4-methyl-, (S)-	0	C7H16O		-0.133132	-0.54028	0.125409	0.277403	-0.385929	0.213378	0.30268	-0.097017	-0.229377	0.4211	-0.290761	-0.196445	-0.266266	0.2672	-0.340003	-0.452607	0.00357	0.063287	-1.84904	-1.94175	0.365953	-1.0047	2.70881	-0.833743	1.91978	2.10893	0.480455	1.31576	0.577513	-1.41128	-0.561945	-0.616962
337	12550-gc	42.3758	82	1823.34		unknown_12550	unknown_12550			-0.543011	-0.547105	-0.446982	-0.554647	-0.504828	-0.465309	-0.444476	-0.491722	-0.450121	-0.478118	-0.444476	-0.501537	-0.496292	-0.375845	-0.447608	-0.556713	-0.489118	-0.443226	-0.275884	-0.480051	0.783153	0.022634	1.80718	3.02102	0.202926	2.46844	2.56158	-0.031334	-0.491071	-0.497601	-0.514091	0.104242
338	12559-gc	42.4171	43	1825.93		unknown_12559	unknown_12559			-0.429906	-0.501712	-0.499594	-0.525875	-0.495375	-0.453217	-0.437775	-0.397677	-0.440743	-0.503302	-0.456236	-0.376192	-0.413408	-0.499066	-0.520991	-0.428928	-0.442231	-0.481277	0.122462	-0.390615	1.06202	-0.419681	1.88133	2.90785	-0.464846	2.42241	2.52151	0.564494	-0.449707	-0.476625	-0.45121	-0.525875
339	2359-gc	20.0953	67	1049.64		unknown_2359	unknown_2359			-0.203155	-0.167566	0.473995	0.305502	-0.784441	-0.646705	-0.390297	-0.463781	-0.891979	-0.275919	-0.914284	-0.430392	0.06444	-0.849905	-0.528496	-0.695372	-0.881299	-0.35028	-0.437677	-0.966777	-0.871898	-0.880119	0.74341	2.4957	1.07286	1.92834	2.63322	-0.212402	0.783026	-0.810573	1.23738	0.915447
340	8614-gc	32.0655	67	1404.38		unknown_8614	unknown_8614			-0.571364	-0.602494	-0.615914	-0.601636	-0.570127	-0.603783	-0.655314	0.130912	-0.211117	0.160214	-0.010083	-0.53589	-0.650279	-0.629568	-0.568071	-0.580072	-0.70118	-0.602494	-0.62205	-0.56725	-0.665483	-0.606366	0.573859	2.19628	2.06227	1.8506	1.84902	1.67684	-0.582579	-0.216334	2.09415	-0.624695
341	7865-gc	30.6845	41	1359.46	3	Isoitalicene	0	C15H24	sesquiterpenes	-1.03211	0.089592	-1.06129	-0.145605	0.99981	0.128447	0.680071	0.534086	-1.11827	-1.04543	0.444338	-1.06014	-1.0112	-1.10063	-1.0112	-1.07286	-0.229333	0.520132	-1.03248	-1.11786	0.418458	0.769428	1.7153	1.60344	1.83411	0.725307	-1.01583	-1.09098	1.5325	0.681895	0.633629	0.834677
342	8590-gc	31.9769	91	1401.57	1	Jasmone, (Z)-	Jasmone	C11H16O	sesquiterpenes	0.466567	-0.726641	-0.768742	-0.752468	-0.782412	-0.70411	-0.279197	0.398286	-0.803858	0.528169	0.211412	-0.801517	-0.554092	-0.730991	-0.745811	-0.772142	-0.726099	-0.775553	-0.802102	-0.82877	0.680756	0.498	1.74411	1.60863	1.45615	0.552307	-0.732081	0.328259	1.78412	-0.060224	2.90333	-0.813276
343	10296-gc	34.9455	105	1506.58		unknown_10296	unknown_10296			-0.883176	-0.827047	-0.799173	-0.815387	0.066954	-0.819126	-0.799537	0.477794	-0.820252	-0.822886	-0.833527	-0.869712	0.537873	-0.779789	-0.829327	-0.834294	-0.889802	-0.817254	0.241588	0.07091	1.49532	1.13734	1.21304	2.16279	-0.866488	1.47115	0.394083	0.659965	1.30984	1.87487	-0.811667	1.00494
344	11627-gc	37.3888	43	1601.88		unknown_11627	unknown_11627			-0.521808	1.53661	-0.52237	-0.553157	-0.617652	-0.631928	-0.589085	-0.558379	-0.45604	-0.565384	-0.599932	-0.533664	-0.47678	-0.517886	-0.534233	-0.50621	-0.47517	-0.550844	-0.573027	-0.473562	0.459211	-0.481627	1.1656	1.68546	-0.502347	1.92243	-0.528566	2.83487	1.47744	-0.598116	-0.536507	1.82267
345	8323-gc	31.5874	119	1386.9	1	alpha-Copaene	copaene	C15H24	sesquiterpenes	-0.49051	0.843446	-1.01092	-0.940445	0.486293	-1.26529	0.416778	-0.631185	-0.59879	-0.923068	-1.11593	-0.868042	1.0797	0.363221	-0.59153	-0.927923	-1.19024	-1.18593	0.73744	0.711909	0.520036	0.99782	1.16479	0.916305	1.34677	1.14266	-0.45252	0.638821	2.04529	-1.08115	-1.40755	1.26975
346	8394-gc	31.5934	105	1389.08	1	Isoitalicene	0	C15H24	sesquiterpenes	0.032209	0.69631	-1.48379	-0.680309	0.227172	-0.972575	0.237625	-0.304246	-0.069412	-0.435552	-0.755642	-0.459286	0.943237	0.131822	-0.899195	-1.05947	-1.32325	-1.55389	0.605272	0.624428	0.577892	0.908733	1.29198	0.816505	1.34386	1.25771	-0.931416	0.501639	2.20398	-1.46109	-1.22459	1.21334
347	11123-gc	36.2261	57	1554.14		unknown_11123	unknown_11123			-0.578043	-0.566154	-0.525385	0.69692	-0.586465	-0.601385	-0.536183	-0.54406	-0.525385	-0.600253	-0.535163	-0.56794	-0.618991	-0.561176	-0.566154	-0.602896	-0.56651	-0.58905	-0.542339	-0.560822	0.770633	0.302683	2.13503	0.749857	0.843281	-0.541309	-0.566154	1.85473	3.00406	-0.058996	-0.538228	2.12184
348	9971-gc	34.4675	105	1489.17	2	Eremophila-1(10),7-diene	0	C15H24	sesquiterpenes	-0.818112	-0.755683	-0.762813	-0.798398	0.15246	-0.831706	0.024715	-0.63992	-0.764701	-0.808789	-0.825906	-0.820155	0.45722	-0.200249	-0.728941	-0.800384	-0.788157	-0.809192	-0.786985	-0.740173	0.75771	0.351742	2.18857	1.08757	1.34309	1.20977	1.21967	1.74509	2.19896	-0.319738	-0.738349	1.00179
349	8571-gc	31.9179	161	1399.58		unknown_8571	unknown_8571			0.407316	-0.59098	-0.670717	-0.661416	-0.666519	-0.572922	-0.684869	-0.599946	-0.73035	-0.688684	-0.654508	-0.69444	-0.467764	-0.659107	-0.663268	-0.608575	-0.669315	-0.610312	-0.655885	-0.710971	0.890746	1.00819	2.22151	2.20572	2.03315	1.32012	-0.639061	0.570893	1.99092	-0.088254	-0.381729	0.721022
350	7820-gc	30.6316	161	1358.12	2	alpha-Copaene	copaene	C15H24	sesquiterpenes	-0.643568	-0.393345	-0.680043	-0.618349	-0.663924	-0.614447	-0.647991	-0.588446	-0.620592	-0.594559	-0.635411	-0.63138	-0.524835	-0.638601	-0.646512	-0.673163	-0.600203	-0.637729	-0.64445	-0.617231	1.11432	1.22153	2.12359	2.0467	2.19111	1.40446	-0.659668	0.382684	1.82092	-0.280681	-0.120912	1.07072
351	11069-gc	35.996	119	1548.42	1	Cadina-1,4-diene	0	C15H24	sesquiterpenes	-0.637838	0.124797	-0.428024	-0.62286	-0.637838	-0.618275	-0.587414	-0.619908	-0.667525	-0.667171	-0.651466	-0.672141	-0.67787	-0.61567	-0.662593	-0.633139	-0.636155	-0.615995	-0.674283	-0.615345	1.21035	1.15905	2.35474	2.07381	1.81107	1.51341	-0.692801	0.729057	1.8002	-0.402056	-0.483791	0.74366
352	10800-gc	35.6242	134	1532.8	1	delta-Cadinene	.delta.-Cadinene	C15H24	sesquiterpenes	-0.666858	-0.674385	-0.679383	-0.646702	-0.689544	-0.719115	-0.637424	-0.632136	-0.682036	-0.630943	-0.70076	-0.683901	-0.540831	-0.711403	-0.6666	-0.636941	-0.681504	-0.665315	-0.652158	-0.683367	1.10419	1.02951	1.9983	1.52453	1.28165	1.33938	-0.652408	1.52352	2.14402	0.400149	-0.028494	1.61695
353	10849-gc	35.7011	161	1535.28		unknown_10849	unknown_10849			-0.744558	-0.712909	-0.732099	-0.733822	-0.639583	-0.741785	-0.676134	-0.731119	-0.716914	-0.671864	-0.696363	-0.71905	-0.314152	-0.560984	-0.690324	-0.716677	-0.677209	-0.712441	-0.581505	-0.581676	1.13557	1.06387	1.94294	1.51144	1.30631	1.35683	-0.737038	1.50554	2.05747	0.490363	0.113603	1.60428
354	10921-gc	35.7011	161	1537.3	2	delta-Amorphene	0	C15H24	sesquiterpenes	-0.744558	-0.712909	-0.732099	-0.733822	-0.639583	-0.741785	-0.676134	-0.731119	-0.716914	-0.671864	-0.696363	-0.71905	-0.314152	-0.560984	-0.690324	-0.716677	-0.677209	-0.712441	-0.581505	-0.581676	1.13557	1.06387	1.94294	1.51144	1.30631	1.35683	-0.737038	1.50554	2.05747	0.490363	0.113603	1.60428
355	9935-gc	34.4264	161	1487.66	1	Cadina-1(6),4-diene	0	C15H24	sesquiterpenes	-0.840589	-0.800998	-0.784742	-0.873499	0.158031	-0.857495	0.120072	-0.806939	-0.818686	-0.829371	-0.816445	-0.795734	0.560963	0.169282	-0.768639	-0.788687	-0.81965	-0.834953	-0.44679	-0.52852	1.04795	0.978299	2.14279	1.62064	1.33292	1.25251	-0.803492	1.33455	2.06383	-0.159747	-0.503113	1.09624
356	10398-gc	35.0871	161	1512.3	1	alpha-Amorphene	0	C15H24	sesquiterpenes	-0.744958	-0.724563	-0.772691	-0.755577	-0.171108	-0.779549	-0.492375	-0.716466	-0.769057	-0.741011	-0.79158	-0.75025	0.129775	-0.180094	-0.820546	-0.760046	-0.811409	-0.734478	-0.368746	-0.564906	1.06457	1.03221	2.27603	1.68301	1.28962	1.42209	-0.743201	1.617	1.83603	0.674397	-0.681628	0.849506
357	8716-gc	32.1539	67	1407.98		unknown_8716	unknown_8716			-0.444021	-0.437846	-0.37576	-0.424844	-0.428073	0.023773	-0.41723	-0.404582	-0.423234	-0.497586	-0.39795	-0.392532	-0.502492	-0.416035	-0.400673	-0.16644	-0.438666	-0.458632	-0.408511	-0.444434	-0.446091	1.98714	2.0879	1.27494	2.42354	3.22806	-0.430504	-0.482628	-0.486558	-0.38907	-0.454008	-0.456948
358	8797-gc	32.4668	57	1418.26		unknown_8797	unknown_8797			-0.439833	-0.492614	-0.469822	-0.438174	-0.433222	-0.393474	-0.461149	-0.459085	-0.435197	-0.423116	-0.433879	-0.397487	-0.393474	-0.407167	-0.481466	-0.435857	-0.438505	-0.385224	-0.411273	-0.442832	-0.449889	2.56367	1.97634	-0.410007	2.64673	2.66772	-0.40184	0.286366	1.17211	-0.469472	-0.473678	-0.435197
359	8885-gc	32.638	43	1423.75		unknown_8885	unknown_8885			-0.264122	-0.49941	-0.47961	-0.449391	-0.493238	-0.464286	-0.484114	-0.465158	-0.464576	-0.517081	-0.49079	-0.461678	-0.475144	-0.510702	-0.513244	-0.502522	-0.470421	-0.436555	-0.444052	-0.433531	-0.469834	2.32916	2.44701	-0.424291	2.28321	2.64981	-0.075206	1.04049	0.91418	-0.450239	-0.471303	-0.45336
360	8324-gc	31.5283	57	1386.9	1	Unknown_8324 (ester)	Unknown_8324 (ester)	C13H26O2		-0.433139	-0.433139	-0.436729	-0.42329	-0.40759	-0.442691	-0.41783	-0.396876	-0.427304	-0.450325	-0.421794	-0.407831	-0.408797	-0.426297	-0.411463	-0.41956	-0.443736	-0.435957	-0.404468	0.0371	0.72492	2.83582	2.45578	-0.394999	2.1633	2.67385	-0.416598	-0.386417	-0.43957	-0.435187	-0.381392	-0.387797
361	9450-gc	33.6767	95	1461.02		unknown_9450	unknown_9450			-0.331149	-0.414445	-0.407693	-0.375155	-0.326494	-0.441936	-0.38881	-0.37624	-0.320323	-0.323404	-0.38991	-0.380049	-0.342096	-0.307084	-0.383872	-0.402101	-0.394325	-0.422953	-0.371906	-0.439035	-0.383872	2.18306	2.61419	-0.421246	3.35774	2.04347	0.068416	-0.428093	-0.338956	-0.420109	-0.329595	-0.406012
362	5343-gc	25.9744	55	1214.34	3	6-Nonen-1-ol, (Z)-	(Z)-6-nonenol	C9H18O		-0.367421	-0.376541	-0.374919	-0.385834	-0.399545	-0.370353	-0.357426	-0.312192	-0.409289	-0.41161	-0.357166	-0.387216	-0.395307	-0.389991	-0.395025	-0.397562	-0.385558	-0.387492	-0.379801	-0.396715	0.079487	2.06666	2.33914	-0.420414	2.76967	3.09804	-0.365035	-0.393061	-0.372229	-0.391384	-0.407555	-0.36636
363	8866-gc	32.5733	57	1421.92	1	Octyl 3-methylbutanoate	Octyl 3-methylbutanoate	C13H26O2	methyl-branched ester	-0.428451	-0.376374	-0.419972	-0.390379	-0.406985	-0.37408	-0.398878	-0.362521	-0.425041	-0.416623	-0.400757	-0.372809	-0.403185	-0.405625	-0.387231	-0.370532	-0.404268	-0.388541	-0.418015	-0.415511	-0.43883	2.40297	2.65663	-0.437956	2.45875	2.76984	-0.347615	-0.365509	0.427554	-0.370785	-0.398878	-0.390379
364	9786-gc	34.1607	95	1477.99		unknown_9786	unknown_9786			-0.614454	-0.656161	-0.657622	-0.626692	-0.591346	-0.628898	-0.612309	-0.650359	-0.675492	-0.631949	-0.634458	-0.614185	-0.644622	-0.652382	-0.638105	-0.608312	-0.686524	-0.620128	-0.653252	-0.413204	0.409169	3.29394	1.01419	0.158766	1.3456	1.7747	0.964178	0.573787	1.98588	-0.20339	0.850482	0.343151
365	7995-gc	31.0739	69	1371.45	1	Cyclohexanol, 2,3-dimethyl-	0	C8H16O		-0.362196	0.105038	-0.376831	-0.382308	-0.490566	-1.33444	-0.68843	-0.700412	-1.13537	-0.897911	-0.681758	-0.453889	-1.06744	-1.32103	-0.642918	-0.632222	-0.516213	-0.60058	0.347867	0.62391	0.527462	1.84647	1.77918	1.26529	1.76932	1.85604	1.27956	0.051191	1.7327	-0.450722	-0.283889	-0.164906
366	8076-gc	31.0739	55	1372.81	1	Hexanoic acid, hexyl ester	hexyl hexanoate	C12H24O2	methyl-branched ester	-0.420451	0.324166	-0.115354	-0.161245	-0.525273	-1.15323	-0.605597	-0.667173	-1.14767	-1.11231	-1.13722	-0.559572	-1.14032	-0.841827	-0.522522	-1.14682	-0.49656	-1.1043	0.320544	0.542926	0.437597	1.82587	1.61445	1.10601	1.59335	1.86008	1.39129	0.185629	1.80951	-0.113122	-0.138198	0.097326
367	8746-gc	32.2897	68	1412.01		unknown_8746	unknown_8746			-0.517276	-0.507146	-0.527543	-0.533596	-0.529699	-0.506308	-0.4922	-0.490557	-0.56506	-0.551606	-0.571421	-0.533596	-0.522392	-0.447495	-0.527112	-0.463557	-0.560099	-0.53403	-0.532728	0.220486	-0.14586	2.20213	1.79335	2.39919	1.98301	2.49032	0.360039	-0.555171	0.726604	-0.577375	-0.471117	-0.512194
368	6512-gc	28.2408	95	1281.87		unknown_6512	unknown_6512			-0.68095	-0.623464	-0.622746	-0.598978	-0.652432	-0.64684	-0.669376	-0.644572	-0.619883	-0.630715	-0.647093	-0.646335	-0.658096	-0.610703	-0.640818	-0.653457	-0.674185	-0.613274	0.086513	0.301842	-0.238192	1.77706	1.20707	2.20444	2.48035	1.97172	0.883911	0.284594	1.45669	-0.661476	0.382017	-0.602623
369	7914-gc	30.9561	95	1367.96	1	Cyclohexanol, 2,3-dimethyl-	0	C8H16O		-0.618507	-0.083366	-0.482538	-0.632972	-0.768516	-0.756186	-0.761664	-0.764861	-0.758074	-0.789375	-0.755977	-0.755141	-0.758284	-0.771987	-0.766791	-0.784391	-0.766791	-0.746273	0.385358	0.733545	0.558535	2.23161	1.44089	1.77473	1.99138	2.17355	0.795053	0.422886	0.675134	-0.771552	0.17412	-0.063552
370	8078-gc	31.0739	95	1373.01	2	10-Undecen-1-ol	10-Undecen-1-ol	C11H22O	fatty acid derived VOCs	-0.619179	-0.482252	-1.53321	-0.400167	-0.152728	-0.660231	-0.380258	-0.494217	-0.825016	-0.702489	-0.559365	-0.291749	-1.27751	-0.753379	-0.136145	-0.294244	-0.189906	-0.246401	0.505405	0.813956	0.690416	2.0572	2.01655	1.51328	2.01192	2.06396	0.023264	-0.208848	0.53666	-1.50859	-0.16088	-0.355854
371	6682-gc	28.595	57	1293.28	2	Unknown_6682 (ester)	0	C12H24O2		0.414159	-0.791918	-0.800478	-0.747532	-0.183183	-0.79886	-0.029891	-0.766668	-0.740146	-0.800478	-0.752362	-0.746333	-0.806184	-0.790859	-0.760199	-0.772469	-0.768426	-0.781183	0.041172	0.318415	1.19644	2.53141	1.64828	1.12172	1.18663	1.7686	-0.784298	0.6734	1.80259	-0.795643	0.601255	0.113028
372	7350-gc	29.6987	57	1327.23	2	4-Methyl-1-hexanol 2-methylbutanoate	0	C12H24O2	methyl-branched ester	-0.699748	-0.19547	-0.726848	-0.709491	-0.688488	-0.689203	-0.719719	-0.741156	-0.694435	-0.713699	-0.699933	-0.713122	-0.707973	-0.697356	-0.721093	-0.696989	-0.688131	-0.681768	0.331085	0.599884	1.2451	1.97802	2.04462	1.34082	1.81463	1.97934	-0.71621	0.858979	1.26594	-0.692441	0.207523	-0.072656
373	6593-gc	28.424	41	1287.65		unknown_6593	unknown_6593			0.384694	-0.546122	-0.555985	0.603006	-0.589368	-0.573469	-0.575519	-0.551691	-0.568036	-0.598897	-0.584485	-0.552679	-0.577577	-0.540603	-0.617316	-0.580331	-0.58518	-0.570067	-0.527497	-0.525602	1.29393	-0.601393	2.21676	0.986513	2.79908	1.89921	1.52595	-0.532259	1.32492	-0.593585	-0.557644	-0.528763
374	5042-gc	25.5081	43	1200.65		unknown_5042	unknown_5042			0.624785	0.153201	-0.984751	0.447708	0.231247	-1.18616	0.058704	0.694541	0.375797	-0.675585	-0.337011	-0.352699	-1.0437	-1.57159	-0.787462	-1.53341	-1.13792	-1.11387	-0.015079	0.412414	1.02116	0.650474	1.40132	1.38418	1.33928	1.36131	1.43851	1.44478	0.514692	-1.83786	-0.234994	-0.742022
375	6752-gc	28.6362	55	1295.28		unknown_6752	unknown_6752			0.946116	0.386324	0.076375	0.375599	-1.33323	-1.36664	-0.512795	0.185731	0.094862	0.059781	-0.023927	-0.073192	-0.242025	-1.3224	-1.40861	-0.621581	-1.37152	-0.258148	-1.36893	-1.34431	0.582868	1.68011	0.97283	1.02408	1.65533	2.07932	0.595018	0.697374	0.913861	-1.35396	-0.231428	0.507121
376	7201-gc	29.4448	81	1319.76		unknown_7201	unknown_7201			-0.047409	-0.43511	-0.57603	-0.575215	-0.589795	-0.624105	-0.634948	-0.612026	-0.596534	-0.583417	-0.596534	-0.617	-0.647268	-0.5988	-0.603649	-0.596252	-0.627694	-0.614361	-0.38596	-0.08586	1.05537	1.01133	2.43227	1.54059	2.41378	1.2769	1.42338	1.86045	-0.56262	-0.567141	-0.6298	-0.606522
377	11650-gc	37.7016	43	1614.38		unknown_11650	unknown_11650			0.048282	0.854824	-0.034916	0.313725	-0.7056	-0.697029	-0.619867	-0.683103	-0.631851	-0.666161	-0.738666	-0.666161	-0.665345	-0.720845	-0.596844	-0.677274	-0.658846	-0.651202	-0.638114	-0.654411	0.468286	2.31538	1.18562	1.16957	1.85607	2.39158	1.7825	0.853134	-0.621787	-0.625641	-0.672314	-0.612998
378	5298-gc	25.9094	69	1212.1	2	à-Citronellol	à-Citronellol	C10H20O	monoterpenes	0.72859	0.876735	-0.136274	0.650378	-0.669135	-0.666098	-0.697731	-0.673377	-0.662851	-0.69673	-0.651224	-0.694237	-0.719836	-0.701758	-0.708642	-0.694237	-0.703786	-0.681504	-0.656201	-0.663776	-0.688313	1.42652	1.6946	0.41181	2.0869	2.40067	1.50519	1.42194	0.626509	-0.656884	-0.686357	-0.720892
379	10762-gc	35.5711	71	1531.67	2	gamma-Macrocarpene, (E)-	0	C15H24	sesquiterpenes	0.239529	0.532067	0.017143	-0.297989	-0.65837	-0.722827	-0.716789	-0.690274	-0.695198	-0.693638	-0.695198	-0.72671	-0.730063	-0.702286	-0.706003	-0.735991	-0.745168	-0.682094	-0.481149	-0.725875	-0.713527	0.887524	1.62474	0.580485	1.58252	2.63973	1.74102	1.98317	0.769505	-0.570027	-0.719523	0.811269
380	976-gc	15.8917	57	934.775	1	4-Methylpentanoic acid	Pentanoic acid, 4-methyl-	C6H12O2		1.13588	0.022478	0.12108	0.198806	-0.501973	-0.616021	-0.45077	-0.568363	-0.487807	-1.01506	-1.33162	-0.87419	-0.122286	-0.880632	-0.600441	-0.600208	-0.418551	-0.620937	-0.735035	-0.709279	1.79369	1.54099	1.01532	0.926433	2.18585	1.75926	-1.33162	1.07601	-1.34438	-0.156655	1.10747	0.482574
381	7139-gc	29.3388	69	1315.68	1	2,6-Octadienoic acid, 3,7-dimethyl-, (E)-, methyl ester 'Methyl geranate'	Methyl geranate	C11H18O2		-0.699761	0.753591	-0.665977	-0.742359	-0.722273	-0.685034	-0.664515	-0.757303	-0.68081	-0.746058	-0.748086	0.006066	-0.670091	-0.715521	-0.67871	-0.720981	-0.688375	-0.695734	-0.694193	-0.68322	1.1776	0.911413	1.26624	-0.706012	2.15582	2.28996	1.58763	0.542716	-0.701941	1.06004	1.46621	0.849659
382	7173-gc	29.38	41	1317.16	1	1-Octadecyne	0	C18H34		-0.72964	0.834747	-0.756719	-0.771084	-0.798358	-0.693634	-0.759429	-0.692723	-0.712147	-0.774556	-0.755369	-0.689698	-0.737438	-0.720034	-0.774904	-0.716866	-0.757734	-0.754022	-0.404838	-0.763174	1.28165	0.479616	1.56641	0.271484	2.19672	2.18499	1.5377	1.15032	-0.183749	0.81566	1.31323	0.313589
383	2828-lc	21.7	635.162			Luteolin-Methyl-Acetyl-apiofuranosyl-hexose			flavonoids	-0.960602	1.34103	0.930901	-0.14178	-0.116369	-1.07696	1.08815	-0.890111	-0.826488	-1.22144	-0.507985	-0.967657	0.786597	0.527039	0.389693	0.364658	0.737232	0.241713	-1.02857	-0.877797	2.51656	1.20979	-0.325854	-1.06581	-1.10932	-0.801456	1.96207	0.366252	0.313136	0.026715	-1.41038	0.527039
384	1571-lc	17.19	579.137			Luteolin 7-O-(2-apiosyl)-glucoside			flavonoids	-0.838212	1.04283	1.22388	0.555954	1.51269	0.728814	0.82618	-1.34456	-1.50735	-1.20275	-0.807237	-0.688937	1.71673	1.03244	0.781043	0.84362	0.877847	0.832509	-1.38315	-1.29862	-0.020141	-0.432323	-1.31275	-1.18843	-1.01519	-0.979434	0.63399	-0.154342	0.435505	0.514283	-0.176273	0.791368
385	2093-lc	19.5	621.146			Luteolin (apiosyl-acetyl)-glucoside			flavonoids	-0.481466	1.02117	1.15153	0.513939	1.13955	0.552296	0.925395	-1.5483	-1.45961	-1.11413	-0.565198	-0.824187	1.19936	0.931894	0.725281	0.816921	1.00151	0.923864	-1.35268	-1.4698	0.738194	0.084958	-1.36303	-1.22196	-1.32494	-1.44347	0.745408	-0.16311	0.314629	0.570251	0.077974	0.897749
386	2069-lc	19.5	623.154			Luteolin-Methyl-O-di-hexose			flavonoids	-1.09067	0.786554	0.924241	0.051693	0.913612	0.12094	0.587854	-0.885858	-1.35139	-1.46646	-0.775014	-1.52359	0.956492	0.661543	0.368226	0.479541	0.726966	0.645737	-0.953448	-1.22675	0.393578	-0.23895	-0.508771	0.570576	-1.31537	-1.19723	2.08233	2.31344	-0.199868	0.155116	-0.580005	0.57494
387	894-lc	13.2	579.136			Luteolin 6-C-hexoside-8-C-pentoside			flavonoids	-0.856188	0.422957	0.624018	-0.328492	2.17952	0.691526	0.375132	-1.03593	-1.25286	-1.1242	-1.49204	-1.16301	1.64658	0.957468	0.568597	0.498998	1.10967	1.11562	-0.59147	-0.465138	-1.67578	0.192351	0.562338	-0.552921	-1.19529	-1.33734	0.735278	1.408	0.217589	0.096672	0.129547	-0.461195
388	760-lc	12.2	609.148			Luteolin 6,8-di-C-hexoside			flavonoids	-1.27182	0.296019	0.55632	-0.241138	2.22185	0.585764	0.275149	-1.1627	-1.26946	-1.67726	-1.20163	-1.78403	1.70165	0.867668	0.458757	0.374884	1.07728	1.02814	-0.343116	-0.303225	-0.13059	0.386026	0.403415	-0.445428	-1.51912	-1.07865	0.731893	1.35353	0.290193	0.122601	0.187978	-0.490963
389	1010-lc	14	579.137			Luteolin 6-C-pentoside-8-C-hexoside			flavonoids	-0.743359	0.417423	0.550577	-0.175555	2.19462	0.641763	0.335557	-1.49757	-1.07246	-1.37068	-0.924275	-1.76174	1.59362	0.901807	0.53102	0.464313	1.05269	1.05694	-0.379825	-0.455784	-0.723819	0.248691	0.569756	-0.686852	-1.33214	-1.6669	0.880912	1.41827	0.207695	0.059864	0.073068	-0.407634
390	1020-lc	14.1	530.163							-0.592258	-0.725607	-1.51327	0.246652	1.52011	0.214766	0.472403	-0.854292	-0.491201	-1.03776	-0.443649	-0.994907	1.39877	0.505749	0.626418	-0.938814	1.10962	0.470684	1.61439	1.6127	-1.06343	1.94184	1.18441	0.702204	-0.9331	-0.458682	-1.07168	-1.05651	0.387601	-0.460422	-1.11265	-0.260096
391	1739-lc	18.2	527.05							-1.2987	-1.23938	-0.786945	-0.163391	0.386439	-0.26088	-0.021262	-1.17524	-1.47112	-1.56435	-1.5884	-1.333	0.45081	0.259862	-0.016607	-0.403354	0.335299	0.239486	1.47821	1.32412	1.59476	1.88533	1.02312	1.21269	-0.135803	-0.734483	0.083438	0.246352	1.07514	0.412391	0.957378	-0.771914
392	1155-lc	15	447.095			Luteolin 6-C-hexoside			flavonoids	-0.904479	-0.188101	0.456976	-0.14275	1.21189	0.068881	0.06181	-1.80589	-1.94275	-1.47844	-1.65898	-1.64476	0.860284	0.341119	0.064176	-0.129759	0.478116	0.347674	0.663832	0.480151	0.604703	1.62914	0.450195	0.163714	-0.488203	-1.93156	0.00737	0.508746	1.16843	0.832366	1.45408	0.462015
393	1224-lc	15.5	447.094			Luteolin 8-C-hexoside			flavonoids	-0.741572	-0.236917	0.745427	-0.403175	1.99138	0.111268	-0.160074	-1.78691	-1.25132	-1.57425	-1.36778	-1.21457	1.02145	0.161174	-0.05848	-0.32302	0.399237	0.25144	0.385385	0.223045	0.627912	1.61633	0.016457	0.094819	-0.436062	-1.27551	-0.05848	0.643984	1.34924	0.997258	1.76825	-1.51594
394	1104-lc	14.6	623.163			Quercetin-Methyl-O-hexose-O-rhamnose			flavonoids	-1.16697	-0.63272	0.559735	0.144284	2.72691	1.2424	-0.585976	-0.806631	-0.771947	-0.721817	-1.34532	-1.58295	1.14916	0.754338	-0.462142	-0.021241	0.395699	0.495545	0.165252	0.041456	1.18216	1.73002	0.688051	0.305478	0.911898	-0.672747	0.473541	-0.144752	-0.924823	-1.30547	-0.549861	-1.27056
395	2396-lc	20.6	815.205							-0.244482	-0.476696	-0.341584	-0.604962	2.73035	1.03395	-0.585839	-1.01279	-0.840373	-0.588749	-1.25867	-0.621921	1.42021	0.994491	1.08095	0.871776	1.68262	1.43091	0.972845	-0.099927	-0.575564	0.812587	-0.522224	-1.24791	-1.02355	-0.355801	0.618892	-0.685379	-0.597917	-0.506408	-0.636163	-0.822648
396	1990-lc	19.2	447.094			Quercetin 3-O-rhamnoside			flavonoids	-1.33192	-1.0997	1.06655	0.611459	2.10231	1.35971	-0.138005	-1.16261	-1.33438	-0.176407	-0.469507	-0.702867	1.45863	1.03456	0.19188	0.67502	0.676328	0.948088	-0.381512	-0.784326	-0.173986	0.996204	-0.526034	-1.07144	-0.926667	-1.27931	-1.31429	-1.21166	0.392785	0.737198	1.00317	0.830729
397	836-lc	12.9	609.146			Quercetin 3-O-rhamnoside-7-O-glucoside			flavonoids	-1.16995	-1.70871	0.462449	0.337255	1.96739	1.20711	-0.442277	-1.31476	-1.57693	-1.06809	-1.23134	-1.49646	1.2236	0.667161	0.032063	0.577401	0.865672	1.06719	0.465928	0.375607	0.85439	0.800831	-0.038602	0.36826	-0.389344	-1.12859	-1.44368	-0.73362	0.353826	0.519936	0.795572	0.800715
398	1826-lc	18.6	609.147			Quercetin rhamnoside-glucoside			flavonoids	-1.12075	-0.929844	0.234336	0.206118	3.21524	1.40181	-0.719422	-0.753684	-0.71221	-1.27481	-0.882985	-1.39528	0.984453	0.683768	0.436305	0.214941	0.666334	0.77205	0.244848	0.113961	0.27335	1.55232	-0.114194	-0.913866	0.002023	-0.773018	-1.18968	-1.23648	-0.313037	0.365432	0.780728	0.181241
399	1603-lc	17.3	609.147			Luteolin-di-hexose (3',4',5,7-Tetrahydroxyflavone; 7-O-[Î²-D-Glucopyranosyl-(1->?)-Î²-D-glucopyranoside])			flavonoids	-0.843876	-0.272507	-0.154196	-0.113237	2.46454	0.243746	-0.069728	-0.969634	-0.339188	-0.533386	-1.08587	-0.648791	0.576262	-0.929774	-0.5165	-0.412262	-0.367033	0.896473	-0.140361	-0.084787	-0.108295	-0.18739	-0.669998	0.495381	-0.543315	-0.806156	2.59884	3.02767	-0.791804	-0.194274	0.001104	0.478347
400	1556-lc	17.17	597.183			Phloretin-C-diglycoside			flavonoids	-0.763901	0.445702	0.603124	0.232763	3.55272	-0.042909	-0.856676	-0.756807	-0.983828	0.646929	0.630183	0.80506	0.587962	0.143702	-0.920636	-0.620004	-0.694383	-0.494973	0.012012	0.15706	-0.766757	0.213154	-1.88031	-1.60575	-0.679778	-0.960973	1.04219	0.62045	0.283231	0.672545	0.701779	0.677114
401	1772-lc	18.4	727.207			Naringenin O-Pentose-diglucose			flavonoids	-0.496625	-0.342344	-0.263572	-0.460737	4.09422	-0.188596	-0.154971	-0.275675	-1.02599	-0.175196	-0.068117	-0.5378	-0.315833	-0.02813	-0.311818	-0.376389	-0.189574	-0.425323	-0.897261	-0.111148	-0.3376	-0.545736	-0.925204	-0.978436	-0.563169	-0.364059	1.78151	1.15786	0.717352	1.11919	1.31028	0.178887
402	2337-lc	20.4	813.208			Flavonoid glycosides			flavonoids	-0.373776	0.08014	-0.118366	-0.208249	3.50822	-0.110444	-0.085961	-0.301372	-0.248652	-1.4095	0.016532	-1.07764	-0.023214	-0.963121	-0.71005	-0.186258	-0.470443	-0.302961	-0.864402	-0.354382	-0.489	-0.283908	-0.116962	-0.48268	-0.465258	-0.222613	2.73429	1.58216	0.786623	0.691223	0.733264	-0.263239
403	657-lc	11.4	771.202			Quercetin 3-O-rutinoside-7-O-glucoside			flavonoids	1.38635	0.022717	-1.25389	0.248642	4.04492	0.198613	0.114407	-1.35083	-0.264512	0.151171	-1.05946	-0.279296	0.388267	0.391135	-0.30159	-0.384769	-1.04118	0.605105	-0.754012	-0.205121	-0.267296	-1.6523	0.556271	0.626361	0.23146	-0.191912	-0.529569	0.504638	0.552275	-0.417903	-0.624762	0.556062
404	711-lc	11.7	625.145			Quercetin-hexose, -hexose (3,7-O)			flavonoids	-0.144314	-0.700203	0.260277	-1.11042	4.32856	-0.053064	-2.37899	-0.212484	-0.048688	-0.016205	-0.141089	-0.08133	0.266145	-0.047814	0.287257	0.172936	0.452642	-0.556717	0.041226	-0.286867	0.561969	-0.603868	0.172165	0.631588	0.162875	-0.967792	0.868235	0.153927	-0.380756	0.343527	-0.90161	-0.07112
405	Add-10-lc	17.65	463.094			Quercetin 3-O-glucoside (=17.315 in LC-Search & chromatogram output)			flavonoids	0.250132	-0.855457	-0.260815	0.291307	4.27275	1.07465	0.113333	-0.496819	0.352576	-0.697802	-0.007614	-0.936719	1.65987	0.123842	-0.180902	-0.963371	0.049452	0.134245	0.233627	-0.73583	-0.003513	0.757685	-0.775308	-0.456959	-1.38073	-1.06531	0.11759	-0.096218	0.015859	-0.211575	-0.159271	-0.162712
406	1429-lc	16.6	609.15			Quercetin 3-O-glucoside-7-O-rhamnoside			flavonoids	-0.508136	-0.526807	0.258406	-0.454296	3.94329	0.853411	-0.219113	-1.37426	-0.323244	-0.418288	-0.124604	-0.444356	1.1804	-0.486702	-0.49541	-0.686516	-0.077281	-0.422769	-0.764847	-0.513078	0.469127	0.593466	-0.026561	-0.298191	-0.881009	-1.12748	-0.843707	-0.097085	1.66668	0.311571	0.683218	1.15416
407	2780-lc	21.6	433.116			Naringenin chalcone-O-hexose			flavonoids	-0.302802	1.4379	-0.185962	-0.379538	4.22854	-0.44273	-0.319759	-1.04488	-0.235042	-0.980707	-0.521943	-0.309505	0.94436	-0.457077	-0.146211	-0.305802	-0.494672	0.127113	-0.777285	-0.099389	0.039343	0.467384	-0.855327	-0.298894	-0.157556	-0.643657	0.091733	-0.309042	1.80679	0.415881	-0.798295	0.507022
408	2021-lc	19.34	567.172			Flavonoid-C-hexose-pentose			flavonoids	0.554509	0.472372	-1.84088	-0.555827	4.53245	0.093145	0.114466	0.580495	0.5448	-0.165353	0.182478	-0.030586	-0.007243	0.382243	0.149343	0.106249	-0.102859	0.038673	0.396289	-0.504956	-1.07102	-0.768692	-0.107307	-0.863986	-0.287366	0.467867	-0.512539	-0.22849	-0.235205	0.413051	-0.723497	-1.02263
409	Add-9-lc	16.15	609.145			Kaempferol-Hexose-Hexose (3-O)			flavonoids	-0.192915	0.199814	-0.483431	0.636944	4.69655	0.310678	0.102536	0.014084	-0.350598	0.31308	0.243112	0.079672	0.211714	0.580965	0.403679	-0.936335	0.074779	-0.444719	-0.632648	-0.412704	-0.989817	0.015904	-0.772182	-0.898392	-0.248017	-0.031743	-0.293559	0.146603	1.05152	-0.975235	-0.806493	-0.612846
410	786-lc	12.61	532.133			double charge quercetin compound			flavonoids	0.277861	0.421873	-0.379415	-1.23304	4.37329	0.435467	0.749963	0.208042	-0.043253	0.006907	-1.0343	0.708097	-0.868535	-0.539232	0.463266	-1.32981	-0.015523	-1.15507	0.075981	-0.323892	0.222023	0.083743	-0.449481	0.035432	0.337604	-0.66257	0.126194	-1.03804	-0.653585	0.292995	0.077536	0.829476
411	Add-4-lc	12.24	595.17			Naringenin-C-diglycoside I			flavonoids	0.14582	0.083133	0.002473	-0.118385	4.57083	-0.490558	0.143915	-0.35618	-0.33711	-0.632998	-1.86429	0.215972	0.151519	-1.25239	-1.31362	-0.196689	-0.487898	-0.185411	-0.489671	0.179912	0.131873	0.312541	-0.507532	0.114715	-0.011574	0.208217	0.402877	0.069071	0.270724	-0.165559	0.538202	0.86807
412	1500-lc	16.8	433.113			Naringenin-O-hexose 3			flavonoids	-0.742244	-0.251959	0.328914	0.324507	4.85368	-0.502389	-0.168294	-0.033226	-0.611485	0.505346	0.582563	0.622674	0.4591	-0.600227	-0.321724	-0.088947	-0.500962	0.033917	-1.23568	-0.649875	-0.381766	0.617799	0.040829	-0.085225	-0.744504	-0.12281	-0.075903	-0.517659	-0.028574	-0.661799	-0.391266	0.347181
413	799-lc	12.8	903.238			Rutin; 7-O-[Xylosyl-(1??)-glucoside]			flavonoids	-0.207816	-0.302255	0.196923	-0.37282	5.11054	0.184858	0.005276	0.375895	0.203592	-0.404777	0.15544	-0.144301	-0.99582	0.127528	-0.242299	-0.117369	-0.464075	0.073696	-0.881846	0.24862	-0.237058	-0.263811	0.088105	0.215263	0.077426	-0.258764	0.154418	-1.14753	-0.438721	-0.398378	-0.146174	-0.193758
414	1353-lc	16.3	433.114			Naringenin-O-hexose 2			flavonoids	0.300027	-0.410472	0.034777	-0.530518	5.20179	0.397405	-0.801815	-0.363263	0.0387	-0.82012	-0.339473	0.205391	-0.316921	-0.424873	-0.374851	-0.342543	-0.003187	-0.182343	0.170865	0.034777	-0.130498	-0.308968	-0.016748	0.240597	-0.695267	-0.026061	-0.1204	-0.436852	0.345342	-0.218921	-0.069372	-0.036211
415	5131-lc	26.6	907.377							1.85713	-0.455077	-0.674127	0.899603	2.57222	1.71265	0.132663	-0.696201	1.28845	0.223357	0.880862	0.659045	-0.015843	-0.494912	-0.651451	-1.19447	-0.686309	-0.72407	-0.657412	-0.727846	-0.993643	0.224231	1.40636	-0.170347	1.33856	-0.162838	-0.743569	-1.18169	-0.565331	-0.837107	-0.802807	-0.760089
416	10079-lc	35.3	643.333			Capsianoside IV			acyclic diterpenoids	2.92872	-0.173632	-0.3944	1.40721	3.09973	1.69743	-0.393384	-0.42273	-0.117209	-0.704179	-0.244899	-0.295933	0.103909	-0.215182	-0.050547	-1.01933	-0.456392	-0.552561	-0.087271	-0.512882	-1.03594	-0.348849	-0.2509	-0.474067	-0.115885	-0.328644	-0.601129	-1.18342	-0.307985	0.830732	-0.48961	0.709233
417	5697-lc	27.4	1185.51							2.06584	0.455187	0.235231	2.02291	2.47721	1.96922	0.054468	0.214766	0.280661	0.60439	0.257989	0.578653	0.669165	0.317324	0.183464	-0.399907	0.0136	-0.027147	-0.998979	-0.818116	-0.662892	-0.682081	-1.29679	-0.893474	-0.815828	-1.20022	-0.76606	-0.818001	-0.702388	-0.639053	-0.82856	-0.850572
418	4192-lc	24.7	1261.57			Capsianoside X-1			acyclic diterpenoids	2.43271	-0.758792	0.311017	2.31194	2.60364	1.76988	-0.538335	0.634694	0.102671	0.215895	0.130732	0.610854	0.858956	-0.082369	0.124859	-0.66697	-0.186438	-0.368567	-0.680054	-0.729017	-0.692049	-0.608874	-0.954189	-0.65988	-0.640638	-0.698848	-0.440121	-0.834956	-0.708069	-0.654034	-0.635724	-0.569932
419	4572-lc	25.5	1347.58							2.42481	-0.432773	0.314972	2.21245	2.45651	1.65408	-0.337517	0.818152	0.091002	0.608419	0.341367	0.531107	0.64364	-0.221011	0.045969	-0.963798	-0.349653	-0.553354	-1.17683	-0.787845	-0.655537	-0.908763	-0.61888	-1.00203	0.212131	-0.572473	-0.12727	-0.645131	-0.880183	-0.51896	-0.845362	-0.757237
420	3735-lc	23.7	1202.52							2.07437	0.361014	0.525221	1.76311	2.28635	1.50595	-0.09334	0.487091	0.757541	-0.696453	0.682794	0.791347	0.649209	-0.968982	-0.322539	-1.41797	-0.846198	-0.958944	-0.967656	-0.736594	-0.496043	-0.856272	-0.82984	-0.986127	-0.96107	-1.03699	0.487091	-1.14874	-0.134948	0.608134	0.259841	0.219637
421	3059-lc	22.3	1115.51			Phytatetriene derivative -rhamnose-triglucose			acyclic diterpenoids	1.69155	0.078886	0.391068	1.44857	2.45536	1.43125	-0.332373	0.015732	0.519946	0.490159	0.349579	0.505828	0.624559	0.189516	0.1442	-1.42554	0.021963	-0.147421	-0.909175	-0.71842	-1.24474	-1.03489	-0.978173	-1.05915	-1.02134	-1.15219	0.092977	-1.86739	-0.80726	0.935741	0.719912	0.591273
422	3265-lc	22.8	1116.52			Isotope of Phytatetriene??-Rham-Glu-Glu-Glu			acyclic diterpenoids	1.98796	-0.111417	0.273869	1.68193	2.85655	1.89686	-0.652768	-0.043391	0.500549	0.503366	0.253379	0.549758	0.642059	0.055543	0.040373	-0.986921	0.045869	-0.22072	-1.25239	-0.909049	-0.686805	-1.12928	-0.917598	-0.863067	-0.978336	-0.853478	-0.162752	-0.768494	-1.15624	0.471799	0.108758	-0.175932
423	5259-lc	26.7	1100.52							2.30299	-0.892337	-0.432404	1.79484	2.79593	2.03501	-0.737344	0.047521	-0.61488	-0.560391	-0.56407	-0.19561	0.408932	-0.168497	-0.414658	-0.895302	-0.337992	-0.796165	0.299051	0.316332	-1.09106	0.344181	0.361032	0.496135	0.085419	0.350337	0.187866	-0.496801	-1.13584	-1.30604	-0.460909	-0.725278
424	8503-lc	32.3	986.448							2.30615	-0.844191	0.517186	1.92302	2.15853	1.34685	-1.10151	-0.058105	-0.389717	1.12988	-0.67907	0.564868	0.406952	0.335008	-0.771621	-0.502015	-0.69202	-0.460757	-1.31437	-0.399207	-0.631449	-0.749662	-0.548175	-0.762192	-0.674803	-0.355814	1.60505	-0.318051	0.933532	-0.635469	-0.415979	-0.922858
425	7163-lc	29.9	701.337							2.51152	-0.405802	-0.199631	1.50796	2.65828	2.01364	-0.948285	-0.505821	-0.298866	0.403131	0.013057	-0.565863	-0.458771	-0.324964	-0.776471	-0.364917	-0.557667	-0.545487	-1.03612	-0.400033	-0.138067	0.988489	0.090872	-0.196301	-0.74356	-0.580331	-0.832349	-0.381001	1.67253	-0.488117	-0.709767	-0.401295
426	4910-lc	26.1	1261.56							2.36566	-0.104702	-1.00382	1.62936	2.7859	1.83629	-0.524216	-0.234768	-0.318243	-0.691677	-0.518158	-0.561924	-0.202341	-1.19583	-0.244998	-0.64972	-0.335441	-0.337159	0.018834	-0.404356	-0.592191	-0.389919	-0.497896	-0.478483	-0.46535	-0.933763	1.41276	0.692069	1.23912	-0.331307	-0.250056	-0.713685
427	5311-lc	26.9	1347.56							2.35268	-0.761095	-0.566258	1.87536	2.47152	1.47826	-0.300099	-0.352697	-0.917135	-0.555566	-0.248168	-0.62486	-0.355052	-0.340083	-0.41631	-0.438374	-0.673766	-0.689388	0.546589	0.357894	-0.492989	-0.330993	-0.91109	-0.29514	-0.466995	-0.527611	1.39571	0.948354	1.29955	-1.37987	-0.239067	-0.843307
428	9624-lc	34.4	1059.97							2.73609	-0.828593	-0.167062	2.4738	2.67283	1.83877	-0.534085	-0.281516	0.095468	-0.689319	-0.35192	-0.113673	-0.340985	-1.35248	-0.733018	0.137604	-0.332361	-0.25318	-0.569512	-0.098146	-0.177543	-0.307311	-0.587937	0.078799	-0.25266	-1.06731	-0.100779	-0.060083	0.107042	-0.446326	0.008807	-0.503398
429	9517-lc	34.2	1037.47							2.70119	-0.791833	-0.42658	2.51631	2.58622	1.78743	-0.086467	-0.330838	-0.530239	-0.658536	-0.324286	-0.221699	-0.478661	-0.08758	-0.144639	-0.780456	-0.440774	-0.351651	-1.41161	-0.303042	-0.572121	-0.471016	-0.452634	-0.517495	-0.341014	-0.891368	0.362769	-0.276369	0.320515	0.015834	0.303946	0.29669
430	9982-lc	35	1058.47							2.59303	-0.755233	-0.62819	2.43689	2.29437	1.46379	-0.334661	-0.469494	-0.424492	-0.422648	-0.671885	-0.719004	-0.661793	-0.691813	-0.565118	-0.549345	-0.695008	-0.71452	0.026579	-0.163448	-0.610463	-0.601619	-1.39104	-0.440949	-0.412544	-0.343483	0.813051	0.167161	0.780642	0.089887	0.858761	0.74258
431	2630-lc	21.2	925.383							1.71584	0.23618	0.098731	0.818629	1.67844	0.85006	-0.91999	-0.436781	0.334064	0.827317	0.585806	0.927766	-0.619727	-1.10085	-0.482913	-0.392656	-0.819714	-0.800845	-0.702537	-0.458754	-1.37982	-1.16303	-0.829509	-1.27094	0.719997	-0.638161	-0.724827	-0.592651	0.23618	0.652007	2.88195	0.770738
432	2910-lc	22	535.24							1.59523	-1.21472	0.253195	0.934515	2.27529	0.598432	-0.389455	-0.093302	-0.300071	0.033824	-1.00981	-1.28954	0.060645	-0.380754	-0.329324	-0.362125	-0.75779	-0.191207	-1.52185	-0.947752	-0.452223	-0.214845	0.285039	-0.890262	-0.312434	0.326348	0.816806	-0.200479	2.30925	-0.972381	2.24411	0.097637
433	795-gc	14.5563	104	897.8	1	Styrene	Styrol	C8H8		-1.08938	-0.037578	-0.57461	0.746125	0.079273	-0.706671	2.44316	0.85394	-0.127056	-0.717964	-0.909516	-0.765722	0.42063	-0.173171	1.38256	0.180648	-0.098509	1.22527	-1.37774	-1.05891	-0.57417	2.50567	-0.331077	-0.392627	0.091247	0.358972	0.003563	-0.663046	-1.62002	-0.265351	1.65443	-0.462356
434	1781-gc	18.4892	53	1006.08		unknown_1781	unknown_1781			1.25011	-0.887508	-0.945454	-0.882644	0.755931	-0.887508	-0.91119	-0.91587	-0.943415	-0.867892	-0.965349	1.04426	0.77448	0.710264	1.18111	1.28224	1.18992	1.22483	-0.889011	-0.943007	0.827699	1.32651	1.02015	0.84902	-0.877445	-0.899247	1.12324	0.997448	-0.969991	-0.906542	-0.923345	-0.941787
435	11317-gc	36.5804	69	1569.36	1	4,8,12-Trimethyltrideca-1,3,7,11-tetraene, (E,E)-	0	C16H26		0.803105	0.790112	-1.66875	1.69241	0.368152	0.069942	0.25354	-1.09603	-1.72959	-1.3371	0.913208	0.338579	0.545175	-1.3585	0.635472	0.387391	0.680465	0.735642	-1.44361	-1.12288	-0.084807	0.313967	-0.362933	0.125934	1.28516	0.880659	1.1944	1.37707	-1.68139	-0.953356	-0.348888	-0.202537
436	7625-gc	30.1593	43	1341.92		unknown_7625	unknown_7625			1.07397	-1.40461	-1.4281	0.87441	0.167789	0.273004	-0.433201	-1.42634	-1.40071	-0.253989	-0.52684	-1.41109	-0.460599	0.2884	0.256446	0.532575	0.115008	0.385632	-1.41851	-0.175027	0.494858	0.800523	0.861412	0.667005	0.963699	1.16156	1.78485	1.97917	-1.41223	-1.42082	0.166309	0.325428
437	10912-gc	35.7483	73	1537.08		unknown_10912	unknown_10912			0.489706	-0.176426	-0.834474	-0.473076	0.193142	0.644974	-0.509937	-2.2561	-1.10636	0.074563	-1.13807	-0.905174	-0.005885	0.534615	0.716708	1.33352	0.889274	0.999788	-0.698412	-0.312151	0.076138	0.574141	0.571983	0.107281	0.966863	2.12243	0.16777	0.831753	-2.69664	-1.06844	0.258738	0.627771
438	6513-gc	28.2469	55	1281.87		unknown_6513	unknown_6513			0.83303	-1.63501	0.072183	0.50319	0.198879	0.33811	0.495341	0.893518	-1.59876	0.27247	-0.004841	-0.729088	-1.57372	0.801241	0.754632	0.796568	1.02062	1.02242	-1.5852	-1.55062	-0.341422	0.739248	0.36833	1.27499	1.59339	0.989647	0.005267	-0.228234	-1.6472	-0.639081	0.156105	-1.59602
439	8147-gc	31.2334	41	1376.9		unknown_8147	unknown_8147			-0.188267	-1.83305	-0.96565	0.364583	0.7598	-0.355566	0.178096	0.140141	-0.633887	0.699261	-0.332422	0.202569	-1.14058	-1.00645	0.79984	0.477914	0.616839	0.500649	-0.109923	-0.429254	-0.876063	1.49728	-1.06024	1.31014	0.295225	1.10742	1.43894	1.01737	-3.20581	0.263127	0.294035	0.173921
440	1174-gc	16.8422	41	961.101	1	2-Heptenal, (E)-	E-2-heptenal	C7H12O	fatty acid derived VOCs	-0.770241	-1.28232	0.189962	-0.709843	0.751794	-0.716973	0.480974	-1.00044	-0.587282	0.039021	-0.696649	-1.06526	1.11959	1.28903	0.275052	-0.289906	-0.617935	-1.25092	1.23441	0.105548	0.41631	-0.848434	-0.412299	1.57936	1.58285	0.640124	-1.11221	-0.025003	-2.08737	1.01064	1.87661	0.881809
441	16-lc	1.7	288.936							-1.2956	-1.87979	-0.018257	-0.286755	-1.94458	-0.183423	0.745941	0.303181	0.949226	-0.021887	-1.24625	-0.246473	-0.669712	0.885867	-0.242483	-0.767298	-0.58521	-0.997372	1.55819	1.66882	1.21283	0.730162	-0.191213	0.790085	1.31795	0.393165	-0.340172	-0.943075	-1.40403	0.68756	0.657818	1.36276
442	496-gc	12.4706	43	838.607	1	2,4-Dimethyl-1-heptene	2,4-Dimethyl-1-heptene	C9H18		0.291801	0.654028	1.03876	-0.351293	-0.077559	0.434124	-2.37822	-0.107305	-0.469782	0.156226	-0.586829	-0.473121	1.47581	1.11029	-0.404665	0.840467	0.158528	1.54953	-2.49229	-0.759469	-1.01527	1.59193	-0.632208	0.426187	1.2817	0.511992	-1.58032	0.455424	-0.146203	-0.470769	0.223618	-0.255095
443	2867-gc	21.5004	57	1087.74		unknown_2867	unknown_2867			-0.012964	-0.620621	0.02236	-1.11397	0.41888	0.390211	-0.72618	0.042406	0.041603	0.050406	-0.298378	0.000547	0.672437	0.483	0.44786	0.716586	0.785327	0.76283	0.044276	0.164409	0.229824	1.27367	-0.221114	0.311443	1.94799	1.00713	-2.84134	-0.672409	-1.29463	0.587248	0.319645	-2.91848
444	1359-gc	17.3913	43	976.132		unknown_1359	unknown_1359			0.182171	-0.894513	-0.04654	-0.504147	0.512507	0.187938	-1.4754	0.430889	-0.022409	0.053897	-0.081824	-0.104566	0.293897	0.489727	-0.029703	0.725191	-0.938914	0.483018	-1.76131	-0.315293	0.359158	1.88375	-0.094025	0.305249	2.37583	2.06536	-2.6537	-0.092458	-1.03435	0.102607	0.079765	-0.481777
445	1922-gc	18.8256	57	1015.24		unknown_1922	unknown_1922			0.289733	-0.736723	0.229453	-0.145872	0.41425	0.310794	-1.92408	0.258065	-0.068154	0.011271	0.101107	-0.150974	-0.003307	0.339375	0.009111	0.655045	0.172636	0.341441	-1.88151	-0.02012	0.550505	1.58168	0.209107	0.283416	2.01426	2.10402	-1.82733	-0.247749	-1.86621	0.402358	0.425823	-1.83141
446	1345-gc	17.2911	43	973.393		unknown_1345	unknown_1345			0.206142	-0.627316	-0.357625	-0.088563	0.216928	0.175929	-1.21677	0.208627	-0.308785	-0.120316	-0.067832	-0.281122	0.106848	0.339763	-0.258234	0.447535	-0.168271	0.430826	-1.30299	0.047846	0.38614	1.14764	0.059658	0.230672	2.15621	2.86012	-1.45345	0.229293	-3.12647	0.171004	0.012592	-0.056033
447	1765-gc	18.3947	57	1003.83	2	Orthoformic acid, triisobutyl ester	0	C13H28O3		0.29349	0.260676	0.10009	-0.125741	0.254699	0.158371	-0.325778	-0.124757	-0.089087	-0.610543	-0.165223	-0.155009	0.219165	0.387555	0.018938	0.453527	0.198593	0.518116	-0.475377	-0.027365	0.206653	0.877067	0.19455	0.274097	1.84549	2.34211	-3.08134	-0.620343	-3.08407	0.134257	0.100616	0.046563
448	1004-gc	15.9569	43	936.747	1	1-Pentyn-3-ol, 4-methyl-	0	C6H10O		-1.25566	-1.28452	0.305202	-0.146246	0.409811	0.316076	-1.2577	-0.091036	-0.209014	-1.28417	-0.534933	-1.31889	0.450152	0.74809	0.220063	0.456268	0.306346	0.842938	-0.494194	0.053386	-1.23394	1.35653	-1.27745	0.212279	1.96369	2.0457	1.37103	1.29991	-1.27464	0.374945	-1.25058	0.180569
449	833-gc	14.7219	44	902.438	1	Heptanal	Heptanal	C7H14O	fatty acid derived VOCs	0.390768	-1.4841	-0.121106	-0.772965	0.563671	0.360217	-0.358307	-1.4841	-0.776461	-0.110367	-1.12677	-1.09644	0.055515	0.701593	0.59787	0.37585	0.10367	0.195211	0.208559	-0.726697	0.550449	-0.864052	-0.135114	-0.123256	1.97296	2.01876	-0.597198	-1.4762	-1.38854	1.56789	1.75709	1.22161
450	2697-gc	20.8746	56	1071.24	1	1-Octanol	Octanol	C8H18O	fatty acid derived VOCs	-0.354849	-1.32547	-0.248453	-1.07184	-0.1365	0.751558	-0.257801	-0.505085	-0.47379	-0.8595	-1.2235	-0.945479	-0.233287	0.78222	0.697887	0.908278	0.940735	0.882342	-0.699322	-0.842137	-0.260807	-0.226309	0.717668	1.29069	1.78228	2.97834	-1.0377	-0.982881	-1.24889	0.900616	0.125919	0.17508
451	1873-gc	18.6544	73	1010.58	2	2-Hexenoic acid, (E)-	(2E)-Hexenoic acid	C6H10O2	fatty acid derived VOCs	0.026691	-0.3634	-0.184923	-0.384738	-0.103253	-0.32179	-0.06481	-0.333277	-0.330967	-0.454243	-0.310004	0.237002	-0.124408	-0.351508	-0.395111	-0.329585	0.092355	-0.398098	-0.351508	0.010394	-0.316784	-0.364358	-0.320422	-0.353873	-0.36965	5.09776	-0.32179	0.008841	-0.398098	-0.374003	1.06727	1.08028
452	11460-gc	36.8578	43	1580.33		unknown_11460	unknown_11460			-0.458589	-0.504152	-0.460978	-0.500135	-0.48033	-0.486716	-0.389023	-0.453359	-0.496137	-0.472051	-0.49067	-0.438789	-0.420352	-0.446277	1.13931	0.913638	0.845548	-0.445807	-0.485731	-0.386391	1.12802	-0.413993	1.2633	-0.449103	1.81884	4.11132	-0.444399	-0.497135	-0.36862	-0.420352	-0.40948	-0.401416
453	2969-gc	21.7598	119	1095.37	2	Benzaldehyde, 4-methyl-	p-Tolualdehyde	C8H8O		-0.075894	-0.101963	-0.109744	-0.38141	0.24942	0.29583	-1.08794	-0.601988	-0.361601	-0.468328	-1.13577	-0.987438	-0.650175	0.009649	-0.531472	-0.030741	-0.151778	0.897387	-0.978785	-0.409225	0.626931	0.983906	-0.182951	-0.112868	3.32249	2.85784	-1.08905	0.597801	-1.18537	0.259968	0.062092	0.471176
454	6266-gc	27.438	175	1257.58	1	1,3-Ditertbutylbenzene	1,3-Ditertbutylbenzene	C14H22		0.436474	-0.970131	-0.075125	-0.42293	-0.280355	0.087523	-1.38914	-0.647575	-0.665063	-0.652026	-0.963001	-1.0451	0.193721	-0.106769	-0.951691	0.186192	-0.658418	0.134496	-0.506127	-0.106259	-0.347665	1.08234	0.33529	0.488947	3.23665	2.82938	-0.792345	1.14355	-0.399536	-0.095737	0.455081	0.465346
455	216-gc	9.6117	42	753.389	1	1-Pentanol	Pentanol	C5H12O	fatty acid derived VOCs	-0.918278	-0.479898	-0.092865	-0.839791	0.034814	-0.157885	0.041808	-0.686221	-0.896787	-0.163081	-0.837023	-0.822253	-0.436486	-0.018299	-0.110828	-0.31832	-0.31639	-0.122364	-0.330867	-0.863166	0.061548	-0.350487	-0.506131	-0.043421	3.25339	3.15247	-0.532177	-0.487479	1.16922	0.608828	1.1614	0.846995
456	472-gc	12.3822	74	835.872	2	Butanoic acid, 2-methyl-	2-methylbutyric acid	C5H10O2		-0.290711	-0.293104	-0.266437	-0.25309	-0.290711	-0.292305	-0.299929	-0.291906	-0.341887	-0.308861	-0.274177	-0.312958	-0.274956	-0.289914	-0.33465	-0.345749	-0.274177	-0.296709	-0.29872	0.868538	-0.306821	-0.263364	-0.234079	-0.239248	3.68006	3.77956	-0.275345	-0.284367	-0.222043	-0.264131	-0.271458	-0.336346
457	9398-gc	33.4819	69	1453.67		unknown_9398	unknown_9398			-0.389273	-0.318705	-0.385715	-0.293445	-0.431338	-0.298058	-0.219475	-0.237542	-0.29542	-0.357627	-0.312006	-0.196811	-0.393557	-0.327471	-0.273872	-0.256525	-0.312675	-0.201066	-0.324093	-0.284271	-0.233157	-0.339716	-0.354161	-0.322069	3.28875	4.09732	0.497156	0.664298	-0.286231	-0.27452	-0.377925	-0.250799
458	409-gc	12.0341	41	825.744		unknown_409	unknown_409			-0.313793	-0.283263	-0.328732	-0.346903	-0.407914	-0.328732	-0.342734	-0.368115	-0.346067	-0.294465	-0.315393	-0.359556	-0.348159	-0.366395	-0.37721	-0.313393	-0.374599	-0.304657	-0.333233	-0.380704	-0.306633	-0.348578	-0.277915	-0.319007	3.44377	3.63025	-0.262847	-0.336523	-0.321022	-0.308219	1.52129	0.719456
459	7116-gc	29.256	81	1313.64	1	2,4-Decadienal, (E,E)-	E,E-2,4-decadienal	C10H16O	fatty acid derived VOCs	0.296808	-0.016338	-0.734519	0.024564	0.144209	-0.450939	-0.041259	-0.614669	-0.152819	-0.549934	-0.77919	-0.796224	-1.16805	0.050559	-0.250655	-0.265833	-0.416535	-0.665594	-0.058035	-0.608552	0.090236	-1.09172	0.090602	-0.459829	3.48094	3.30809	0.268199	0.148393	-0.244585	0.185801	0.975208	0.301669
460	802-gc	14.5681	45	898.131	2	2-Heptanol	2-Heptanol	C7H16O		0.554883	-2.08545	-1.04144	-0.746862	-0.418197	-0.17134	-0.186838	-0.346513	-1.79002	-1.00403	-0.852786	-0.972559	-1.74403	0.459415	0.43437	0.098718	0.465658	0.069435	0.437499	0.373929	1.54674	0.970111	2.38504	1.08583	0.16699	-0.805563	0.262537	0.116527	-0.306945	1.24027	1.24206	0.56257
461	407-lc	2.91	259.019							-1.39136	-3.05327	-1.23049	-0.979505	0.487821	0.26877	-0.75332	0.498454	0.526017	-0.45133	-0.994159	-0.624361	-0.417335	1.31979	0.670847	0.279636	0.793772	0.407631	0.688844	0.438893	-0.414838	-1.04708	0.467225	0.977037	0.576173	-0.100796	2.00204	1.67233	0.148343	-0.656232	0.350712	-0.460232
462	477-lc	3.24	191.019			Citric acid				0.258188	-3.57254	-0.022136	0.028208	0.577248	0.440979	-0.238062	0.514174	0.537308	-3.7451	0.083842	-0.005972	-0.039318	0.405837	0.534982	0.311966	0.461634	0.485319	0.58774	0.000586	-0.14468	0.469389	0.493687	0.598473	0.525815	0.208832	0.133877	-0.148473	0.015276	0.598473	-0.055226	-0.300331
463	8145-gc	31.2334	95	1376.9		unknown_8145	unknown_8145			0.471347	-1.09453	-1.89352	0.83856	1.27319	0.431063	0.895439	0.278457	0.121168	0.41014	0.188224	0.801162	-0.330578	0.299326	1.27844	1.02991	1.15563	1.11722	-0.465381	0.120286	-0.539418	-1.8689	-0.294487	1.14949	-1.85099	-1.92475	-0.83918	-0.594558	-0.163025	-1.29384	0.889775	0.404344
464	6171-gc	27.1782	41	1249.62	2	Geraniol	Geraniol	C10H18O	monoterpenes	0.716902	-1.19769	-2.65004	0.083665	1.56116	0.385197	0.486273	2.29781	1.60997	-0.135699	0.484262	-0.26674	-0.502358	0.59613	0.411147	0.951207	-0.037549	0.106874	-0.783694	-0.188321	-0.573615	-1.74192	0.626516	-0.591897	-0.385125	0.551055	-1.71101	0.186299	-0.505617	-0.647943	0.644439	0.220328
465	7855-gc	30.6845	95	1358.7		unknown_7855	unknown_7855			0.328301	-0.371776	-1.36645	0.643142	2.07109	0.819391	1.64313	1.34524	-1.01576	-0.869785	1.34961	-0.734785	-1.02899	0.269578	0.515018	0.813057	0.986739	1.30609	-0.402614	-0.055279	-1.29449	-0.129382	0.451336	0.257133	0.549506	-0.047535	-1.30551	-1.38264	0.086169	-1.31035	-0.837951	-1.28125
466	8437-gc	31.6348	95	1390.07		unknown_8437	unknown_8437			0.409979	-0.050431	-2.12506	0.706214	1.86798	0.778585	1.51787	1.26772	-0.629952	-0.543344	1.25714	-0.40911	-0.216072	0.308016	0.544583	0.780062	0.922442	1.17656	-0.094659	0.133617	-0.843338	-0.507073	-0.196272	-0.557429	-0.207539	-0.32321	-2.11796	-1.01845	0.783524	-2.0764	-0.296563	-0.241421
467	286-lc	2.55	191.053			Isocitric acid				-1.37613	-1.10649	-1.29922	-1.22393	0.03809	0.967486	-1.2355	-1.27136	0.68278	0.533901	-1.48482	-1.42479	1.01693	0.995386	0.455225	0.900383	0.953093	0.959007	0.724012	0.666044	0.861717	-1.23644	0.595646	0.263643	0.731063	0.954674	-1.62306	0.344482	0.386721	0.76529	0.750365	-1.26419
468	6143-gc	27.1727	60	1249.46	1	Nonanoic acid	Nonanoic acid	C9H18O2	fatty acid derived VOCs	0.431251	-1.24801	-2.48596	-0.430122	0.74588	0.893125	-1.28015	-1.32932	-0.523339	0.225301	-0.223419	-0.872675	-0.34678	1.30111	0.827335	1.72647	0.46402	0.687206	-0.342753	0.263637	0.191527	-1.14623	1.0935	-0.093358	0.120999	1.26809	-2.16761	0.568984	-0.058372	0.062681	0.959384	0.717568
469	4206-gc	23.9616	43	1156.58	1	Octanoic acid	Octanoic Acid	C8H16O2	fatty acid derived VOCs	0.45069	-1.40204	-1.96741	-0.489839	0.703058	0.616999	-0.774623	-0.832026	-0.266254	-0.491816	-0.572799	-1.48652	-1.17099	1.01021	0.7658	1.27	0.459312	0.611038	-0.95953	-0.341209	-0.540512	-1.25775	0.974504	-0.203213	1.17077	1.92548	-0.660206	-0.379477	1.49474	0.013581	1.07017	1.2599
470	4230-gc	23.9616	60	1156.58		unknown_4230	unknown_4230			0.371569	-1.27439	-1.77163	-0.500435	0.862392	0.829144	-0.659605	-0.958974	-0.07357	-0.34394	-0.418835	-1.3724	-0.934539	1.23522	0.951117	1.55247	0.693436	0.8047	-0.772934	-0.104644	-0.349115	-1.34008	1.20065	-0.367053	1.3287	2.17827	-1.71518	-0.156631	0.209822	0.043594	0.583445	0.269416
471	1580-lc	17.2	433.209							0.346829	-1.96004	-1.06554	0.635816	1.0357	-0.019642	-0.005218	0.060713	0.207302	0.813069	0.388245	0.051857	0.752019	0.525137	0.839202	0.22411	0.826246	0.970789	1.65035	1.54973	0.525137	0.779108	-0.253751	0.913652	-1.32512	-1.2845	-2.12439	-1.1057	-0.725092	-1.47311	-0.699998	-1.05289
472	8696-gc	32.1539	163	1407.57		unknown_8696	unknown_8696			0.398001	-1.08814	-0.147803	-0.063843	0.721149	1.25196	0.638071	0.589572	0.477471	0.828386	0.401612	0.720417	1.25894	0.813686	0.946363	1.17255	1.25493	1.34028	0.16446	0.254282	-0.526826	-0.354631	-0.327657	-0.305798	-0.837661	-0.038414	-1.45087	-1.97404	-1.93751	-1.85385	-1.08605	-1.23902
473	253-lc	2.49	175.024							-0.803839	-2.43665	-0.826338	-0.595659	0.976579	0.859397	0.565889	0.859162	0.661402	0.55909	0.181777	0.55909	0.557954	0.981838	1.1232	0.764166	0.964017	0.961138	0.590021	0.519725	0.150316	-0.951654	0.27266	0.950242	0.760158	-0.073674	-1.56953	-1.12626	-1.50957	-1.0351	-1.75684	-1.13269
474	1498-gc	17.8105	55	987.58	1	3-Hexenoic acid, (E)-	0	C6H10O2	fatty acid derived VOCs	-0.936263	-0.980707	-0.636891	-0.785954	0.705674	-0.217577	0.557772	0.167297	-0.981864	0.384702	-0.110778	-0.228213	1.68727	0.976705	0.867498	0.806289	1.21477	0.924373	0.641661	0.776759	-0.976479	-0.896852	-0.98885	0.731609	-0.216016	3.01966	-0.954224	-0.973801	-0.955339	-0.947941	-0.734398	-0.939892
475	3038-lc	22.3	307.123							-0.444963	-0.870029	-0.780015	-0.499263	0.071738	0.078733	0.522148	-0.218376	-0.766663	-0.93514	-0.315446	-0.181623	1.186	1.51318	1.19282	1.44524	1.85472	1.93063	1.56074	1.85472	-0.81111	-0.2771	-1.01851	0.036091	-0.739103	-0.533056	-0.680514	-0.774643	-1.15301	-0.981291	-0.985585	-0.281334
476	367-lc	2.83	292.923							-1.62208	-2.26109	-1.30191	-1.20112	1.23625	0.478656	-0.053267	-0.00297	1.17458	-0.137913	0.727993	0.614175	0.393899	0.97642	1.29767	-1.00465	0.488166	0.409456	1.26171	0.330008	0.218259	-1.09424	0.740425	0.298141	0.1854	-0.455505	-0.773677	0.020844	-2.51301	0.581918	0.867607	0.119831
477	8082-gc	31.1686	71	1374.57		unknown_8082	unknown_8082			0.12196	-1.67423	-0.923046	-0.633404	0.42381	0.972884	0.473735	0.1472	0.213664	-0.060771	-0.572128	-0.1268	-0.443673	0.941262	0.707814	0.97095	0.910568	0.810599	-0.077489	-0.04787	0.279404	-2.83731	0.520529	0.949807	0.949738	1.06513	-1.3135	0.456534	-2.77297	0.120964	0.406903	0.039747
478	8096-gc	31.1743	56	1375.54		unknown_8096	unknown_8096			-0.010266	-2.72127	-0.723794	-0.418488	0.328682	0.827126	0.352766	0.160023	0.157499	0.064674	-0.531363	-0.193246	-0.442699	0.815098	0.610122	0.831624	0.774507	0.672325	0.083661	0.204617	0.322422	-2.74798	0.543807	1.6906	0.84732	0.322928	-0.047007	0.286294	-2.59758	0.205522	0.264261	0.067819
479	9238-gc	33.1691	43	1442.43	1	(E)-Geranylacetone	(E)-Geranylacetone	C13H22O		-1.11532	-1.12003	-1.12273	-1.09817	0.480752	1.57786	0.969068	0.28508	0.305239	1.08611	0.019165	0.237232	-1.1537	0.553155	0.802576	0.751695	0.724063	0.790801	0.710093	0.697252	1.02518	0.864604	-1.11902	-1.06437	-1.13541	-1.13993	-1.08372	-1.06837	-1.06253	0.47344	2.06258	-1.13265
480	9635-gc	33.9657	109	1470.95		unknown_9635	unknown_9635			0.621777	-1.73254	-1.70086	-0.552387	0.922745	1.08361	0.668663	0.426031	0.370854	0.300755	0.234728	0.161197	-0.048812	0.622366	1.24627	1.11025	1.26548	1.26575	0.572185	0.61433	0.79781	0.248802	0.282478	-1.70372	-1.7197	-1.70229	-1.72206	-1.04937	-0.478816	-0.700464	0.159198	0.135749
481	2947-gc	21.7303	43	1095.2		unknown_2947	unknown_2947			-0.107484	-1.84195	-0.692758	-1.80175	0.92172	0.627341	0.701336	1.24561	0.966155	0.488095	0.477325	0.307098	-0.283926	0.554101	0.597878	0.567965	0.09155	0.620187	-1.81752	0.15371	0.30769	-0.328601	-0.14631	0.30933	1.11142	0.809402	-1.82966	-1.86605	-1.85392	-0.112047	1.18429	0.639783
482	3066-gc	21.9192	43	1099.59		unknown_3066	unknown_3066			0.499466	-1.73253	-0.194792	-1.73005	0.840584	0.081263	0.75497	1.1939	1.08463	0.270505	1.04378	1.47019	0.380179	0.046018	0.36409	0.158489	0.380047	0.364634	0.265313	0.282461	-1.74033	0.062542	0.308517	0.136814	0.275518	0.681668	-1.75979	-1.74626	-1.74399	0.65094	0.756075	-1.70486
483	1133-gc	16.6178	267	954.943		unknown_1133	unknown_1133			-0.794976	-1.9889	0.804006	0.381427	0.052008	0.860705	1.30651	0.530657	0.879475	1.03067	0.294058	1.00169	0.713667	0.770518	0.188456	0.439837	0.136789	0.1556	-0.704469	-1.27645	0.335303	0.920716	-0.927607	0.01725	0.854002	-0.867325	-2.9849	-1.18145	-1.50003	0.41561	0.527919	-0.390766
484	275-gc	10.4447	57	778.592	1	Propanoic acid, 2,2-dimethyl-	0	C5H10O2		0.236854	-0.703543	0.425025	-0.268191	-0.022601	0.268681	0.193874	0.628887	0.643093	0.159751	-0.101332	0.324508	0.72141	0.109287	0.329056	1.06598	0.335	0.555695	-0.071192	-0.60011	0.337326	0.35028	0.157483	-0.048149	0.544927	0.343815	-4.705	-1.66664	-0.448409	0.866518	0.134119	-0.096389
485	747-gc	14.131	57	886.18		unknown_747	unknown_747			-0.021728	-1.33661	0.087286	-0.364071	0.623776	0.960461	0.268522	0.271868	0.460377	0.579143	-0.317927	-0.022154	0.454352	0.968173	0.940629	1.0438	1.14122	1.1856	-0.352818	-0.404993	0.127676	0.067659	-0.039058	-0.341702	0.127581	0.104047	-4.11798	-1.18215	-1.45868	0.414754	0.170254	-0.037297
486	2148-gc	19.4159	57	1031.31	1	2-Ethyl-1-hexanol	2-ethylhexanol	C8H18O		0.086767	-0.869992	-0.136764	-0.239461	0.281721	0.708902	0.171534	0.125635	0.253104	0.021588	-0.35203	-0.105856	0.177909	0.781669	0.855051	0.883308	0.920134	1.00575	-0.133324	-0.169205	0.104133	-0.001617	0.534839	-0.072124	0.447099	0.498046	-4.74606	-1.00933	-0.836758	0.462561	0.221141	0.131639
487	1591-gc	17.9223	43	992.083	1	5-Hepten-2-one, 6-methyl-	methylheptenone	C8H14O		-0.613586	-2.21258	-0.522662	-0.749677	0.059758	0.676666	0.447195	-0.766496	-0.339158	0.360067	-1.54848	-0.097067	-0.213722	1.1934	0.705501	0.499555	0.497726	0.903981	0.150745	-0.116805	0.202847	-0.262596	-0.213381	-0.382767	0.283977	0.485586	-1.25754	-1.16435	-1.01236	1.34916	3.34274	0.314319
488	2735-gc	21.0691	58	1076.09		unknown_2735	unknown_2735			-0.213414	-2.33668	-0.920059	-0.885518	-0.002535	0.808619	0.194907	-0.03217	-0.126874	-0.204968	-0.582693	-0.245129	-0.241794	1.35964	0.851705	1.18412	1.56988	1.35964	-0.694575	-0.632224	-0.161803	-0.234612	-0.040008	-0.583326	-0.12128	0.370792	-1.81759	-0.586716	-0.490706	0.678728	2.92189	-0.145253
489	762-gc	14.2789	43	890.173	1	2-Heptanone	2-Heptanone	C7H14O		-0.311613	-2.1685	-0.557072	-1.05445	0.186768	0.427318	1.23512	-0.211499	-0.550964	0.896831	-1.25019	0.418131	-1.09975	1.82032	1.13596	1.13339	1.93074	1.88733	-1.1409	-1.39397	0.080678	0.256896	0.262399	-0.104115	-0.425771	-0.82754	-0.83501	0.11137	-0.60142	-0.002247	0.640502	0.111264
490	2563-gc	20.5792	60	1063.34	1	2-Octenal, (E)-	E-2-octenal	C8H14O	fatty acid derived VOCs	0.012122	-1.77862	-1.12069	-0.809148	1.30991	1.01236	-0.011493	-0.042582	0.318685	-0.258691	-0.585535	-0.96449	-0.471133	1.44586	1.44612	1.71117	1.12427	1.2728	-0.386941	-0.29673	-0.491124	-0.958194	0.842117	-0.953384	0.203245	1.13316	-2.34449	-0.950831	-0.493437	0.675234	0.223633	0.186852
491	3313-gc	22.1672	73	1106.59	1	2-Ethylhexanoic acid	2-Ethylhexanoic acid	C8H16O2		-0.146862	-1.67451	-1.32465	-0.812405	1.3832	1.32042	0.559979	0.009096	0.291662	-0.145525	-0.687204	-0.891163	-0.711591	1.44639	1.69956	1.83685	1.34888	1.61646	-0.505521	-0.441557	-0.250936	-1.51536	0.465868	-1.07906	-0.332227	0.515441	-0.771473	-0.926842	-0.670609	0.664913	0.158714	-0.42994
492	4326-gc	24.2036	95	1163.08	2	Camphor	Camphor	C10H16O		0.07964	-2.73826	-0.524875	-1.22699	0.87613	1.00117	0.401966	1.56637	0.754303	-0.009498	-0.452437	-0.115431	0.024298	1.03102	1.06796	1.1239	1.31349	1.19708	-0.495966	-0.575723	-0.004991	-0.501499	0.569514	-0.638097	0.103781	0.569045	-1.94178	-1.22657	-1.61443	0.311264	0.18058	-0.10497
493	5126-gc	25.638	128	1204.41	1	Naphthalene	Naphthalene	C10H8		-0.372853	-2.30601	-1.16802	-1.19498	0.354899	1.45092	0.352907	-0.13521	0.105559	-0.205235	-0.869142	-0.451329	0.266923	1.3585	1.38633	1.66326	1.62696	1.52482	-0.220672	-0.152117	-0.113357	-0.025494	0.076148	-0.333475	0.271651	0.764033	-1.7979	-0.756603	-1.67937	0.536687	-0.061137	0.103312
494	4413-gc	24.4103	123	1169.26	1	1,4-dimethoxybenzene	1,4-dimethoxybenzene	C8H10O2		-0.118564	-2.8253	-0.980906	-1.04521	0.408099	1.20782	0.090574	0.087415	0.196	-0.106328	-0.80857	-0.313488	-0.045359	1.18796	1.04883	1.39681	1.35972	1.46265	-0.055953	0.043353	0.14286	-0.023259	0.413701	-0.140635	0.297677	1.00915	-1.90786	-0.774458	-2.01693	0.625486	0.174422	0.010323
495	4519-gc	24.717	105	1177.98		unknown_4519	unknown_4519			-0.117386	-2.64727	-0.925457	-1.10317	0.358801	1.31469	-0.053941	-0.064939	0.042613	-0.295666	-0.87932	-0.373173	0.082013	1.26896	1.14696	1.50563	1.56952	1.49482	-0.204011	-0.055689	-0.018601	0.082515	0.389422	-0.161627	0.333418	1.09	-1.76032	-0.747517	-1.90479	0.564818	0.086173	-0.017454
496	4815-gc	25.325	119	1195.21		unknown_4815	unknown_4815			0.040197	-1.65389	-0.177836	-0.378149	0.616302	1.50524	0.19954	-0.064228	-0.051176	0.91158	-0.39458	-0.22728	-0.257003	2.23762	1.61773	1.40567	1.62908	1.21908	-0.891955	-1.0447	-0.47888	-0.922239	-0.342188	-0.798397	-0.323959	-0.003806	-1.65522	-1.59839	-0.903406	-0.11594	0.763103	0.138072
497	39-gc	5.15825	43	607.543	1	Ethyl acetate	Ethyl Acetate	C4H8O2		-0.687992	-0.855106	0.654279	-0.306796	0.847499	1.31602	0.251664	0.593496	0.596068	1.1251	-0.533707	-0.249275	1.01629	1.14293	0.9603	1.26475	1.44738	2.13391	-1.36205	-1.50718	-0.358181	-0.256317	-0.700771	-0.611729	-0.178666	-0.399161	-1.71202	-0.736444	-1.87307	0.044485	-0.508857	-0.556833
498	353-gc	11.3546	43	805.777	1	Butyl acetate	Butyl acetate	C6H12O2		-0.188916	-1.49951	0.37439	-0.647032	0.661799	1.5956	0.165162	0.490197	0.535669	1.05303	-0.670604	-0.187965	0.618056	1.02726	1.07193	1.36425	1.53259	1.79832	-1.21975	-1.21389	-0.147417	-0.005043	-0.330542	-0.817638	-0.015376	-0.478173	-2.33348	-0.72215	-1.67613	0.285628	-0.038806	-0.381426
499	1268-lc	15.8	429.143							-0.556326	2.7273	-0.339379	2.22534	-0.055737	-0.587211	1.8143	1.41645	-0.814807	0.519838	1.26595	-0.0348	1.24741	-0.62597	0.179601	-1.08298	0.114053	-0.143521	-0.830555	-0.719895	-0.665171	-1.14835	-0.464128	-0.82452	-0.372928	-1.05213	-0.411691	-0.267566	0.631689	-0.969751	-0.31988	0.145363
500	7933-lc	31.2	411.134							-0.778492	1.99193	-0.969793	2.26861	-0.275768	-0.786631	1.60088	2.26186	-0.3981	-0.446056	-0.424439	-0.485317	1.95644	-0.030662	0.875279	0.236832	0.838897	0.175488	-0.636687	-0.721888	-0.945882	-0.484833	-0.46789	-0.784636	-0.731659	-0.680287	0.436583	-0.804688	-0.1606	-0.713865	-0.708576	-0.206034
501	9304-lc	33.93	954.947							-0.284048	4.33106	-0.11462	0.140806	0.51172	-0.393542	0.487057	0.118357	-1.77972	-0.06311	-0.059041	0.435093	0.191414	-0.118336	0.051687	0.408389	0.440355	0.403142	0.039911	-0.326712	-1.04185	-0.318041	0.252525	0.329465	0.095659	-1.64644	0.12703	-0.923194	0.372911	0.17111	-1.46933	-0.369707
502	Add-16-lc	15.07	741.187			Quercetin-hexose-deoxyhexose, -pentose			flavonoids	-1.11258	2.9756	0.128928	-0.059056	0.019809	-0.551947	2.78014	-0.613593	-2.24486	0.095623	-0.247894	-0.105385	0.025835	-0.431788	-1.35532	-0.184739	-0.446673	0.837528	-0.165685	0.244775	0.227343	-0.086039	0.116832	0.106146	-1.54347	0.096396	-0.271454	-0.099609	1.1651	0.445425	-0.157383	0.412014
503	3637-gc	22.7753	91	1123.42	1	Phenylethyl Alcohol	Phenylethanol	C8H10O		-0.046346	1.04222	-0.342959	-0.335859	-0.174201	-1.61481	0.044866	0.783184	0.583163	0.434935	0.059739	0.210905	-0.126043	-0.599698	-0.173122	-0.62004	-0.011567	-0.193451	-2.27264	-2.14435	-0.547304	-0.706074	-0.026925	-1.17512	1.25125	-0.140509	1.73793	1.38845	2.42085	0.239082	0.718328	0.336114
504	2317-gc	19.9591	43	1045.94	1	1,8-Cineole	Cineole	C10H18O	monoterpenes	-0.856474	0.205409	1.47639	-0.868023	1.49259	0.741046	1.21316	1.38867	1.21531	0.731089	-0.889285	-0.907259	-0.882936	0.407655	-0.060621	-0.884693	0.443221	-0.053175	-0.851779	-0.894266	-0.896413	-0.91978	0.247835	-0.878739	-0.876303	-0.854794	0.838866	-0.876998	1.78812	-0.880834	1.97701	-0.83399
505	961-gc	15.8681	93	934.126	1	alpha-Pinene	a-Pinene	C10H16	monoterpenes	-0.310304	1.52574	1.70164	0.251026	0.758852	0.225817	1.06101	0.634474	0.742266	0.324893	-0.418798	0.55236	0.122463	-1.27867	-0.726168	-0.736569	0.12549	-0.337339	-1.74009	-1.72683	-1.25104	-1.12546	0.333714	-1.73279	0.515319	0.428457	1.13793	-0.654316	1.5768	-1.1887	1.20361	0.005206
506	1205-gc	16.9309	93	963.532	1	Camphene	Camphene	C10H16	monoterpenes	-0.783494	1.96631	1.75051	0.225677	1.26782	0.033989	1.3573	0.141792	1.00479	-0.431599	-0.778812	0.350325	-0.780566	-0.775896	-0.689247	-0.885616	-0.561892	-0.829036	-0.792331	-0.842592	-0.767196	-0.753421	-0.06219	-0.803628	0.098129	-0.281325	0.879474	-0.749436	1.62493	-0.782322	2.46097	-0.811428
507	1220-gc	17.0668	43	966.773		unknown_1220	unknown_1220			-0.655905	1.67534	1.36587	1.21089	-0.61077	-0.565051	-0.567335	-0.596713	-0.609225	-0.591607	1.41937	1.40026	-0.615434	-0.646908	-0.597015	-0.596713	-0.569629	-0.610152	-0.624879	1.44553	-0.594905	-0.591906	-0.593703	-0.604002	-0.601867	-0.616684	-0.641972	1.46996	-0.621713	-0.631267	2.3601	1.60803
508	41-lc	1.84	371.047							-0.480934	1.71789	1.21054	1.24063	-1.61331	-0.930929	0.393552	-0.421231	0.937633	-0.599422	1.54295	0.237343	-0.186565	-0.153421	0.222532	-0.180294	0.685863	0.534096	-0.978394	-0.678892	-0.724586	-1.41256	1.09278	-0.649371	-2.07796	-0.538184	0.066704	-1.58743	0.637789	0.361608	1.66467	0.66691
509	70-lc	1.96	257.066							-0.445158	1.5382	1.41434	1.17482	-1.18256	-1.44925	0.451588	-0.531443	0.861597	-0.450672	1.31462	0.150723	-0.142029	-0.186969	0.141899	0.080871	0.731575	0.627889	-1.76777	-1.57962	-0.893739	-0.658916	1.08984	-0.639812	-0.351042	-2.09238	0.34101	-0.834081	0.610047	0.376254	1.61901	0.681152
510	1943-gc	18.8612	55	1016.37	2	Linalool oxide A, dehydroxy-	0	C10H16O	monoterpenes	0.048937	0.751963	-0.069103	0.336108	-0.169926	-1.3434	0.036489	0.80347	0.163309	0.220877	1.44539	0.350742	0.144863	-0.730889	-0.545754	-0.700742	-0.32679	-0.377277	0.037576	-0.040865	1.43704	-0.313499	0.434094	-0.292363	-0.280669	-2.77468	1.81497	0.377538	-2.78768	0.118471	1.00906	1.22274
511	4781-gc	25.1304	55	1189.96	1	3-Hexen-1-yl butanoate, (Z)-	cis-3-Hexenyl Butyrate	C10H18O2	methyl-branched ester	1.31162	1.36703	0.336978	0.93455	0.090919	-0.953804	0.195962	0.959692	0.644545	0.710817	0.359389	0.331367	-0.018907	-0.753082	-0.171247	-0.551111	-0.093906	0.028798	-1.03575	-0.860486	0.41392	-0.621103	0.355686	0.577642	0.0776	-2.26208	1.89509	0.784741	-2.26622	-2.24737	0.339547	0.119191
512	1102-lc	14.6	568.177							2.11063	0.307544	1.00593	1.29067	0.120936	0.116647	-0.099276	-0.640438	1.48687	-1.88026	2.42211	1.75039	0.089077	-0.319616	-1.98589	-0.195247	0.276226	-0.203184	-0.307572	-0.486767	-0.319346	-0.769999	-0.38997	-1.19941	-0.254866	-0.074374	-0.115167	0.244918	-0.143329	-1.05369	-0.738097	-0.045444
513	7482-lc	30.41	537.271			C28H42O1				0.142366	0.773992	-0.111821	-0.219857	-0.066505	-0.419657	-1.41607	-0.041748	2.73119	-0.404432	2.65099	0.332661	0.448361	0.614217	-0.445394	-0.711227	0.184668	0.657614	0.140059	-0.22505	0.514425	-1.67331	-0.030988	-0.215421	0.083264	-0.183301	0.240377	-2.14174	-1.83382	0.623951	0.032873	-0.030663
514	Add-1-lc	8.48	325.094			Coumaric acid-hexose I			phenolics	1.2598	0.64206	-0.642434	-0.494583	-0.199653	-0.674683	0.213849	-0.054268	0.857809	0.89545	2.2219	1.4067	0.401029	-0.329324	-1.16253	-2.59649	-0.668256	-0.363221	0.109605	1.25437	-0.339636	-0.651689	-2.22716	-0.187384	0.562568	-0.707732	1.45094	-0.263383	-0.372088	0.286534	0.149052	0.222854
515	2357-lc	20.4	1057.47							-0.750601	1.10499	0.726652	1.59992	-0.600392	-1.00502	-0.560173	-0.149011	0.11213	1.06265	0.978687	-0.728449	0.534805	-0.780888	-0.679345	-0.52005	-0.408723	-0.830361	-0.714432	-0.202243	3.78213	0.048463	-0.671177	-0.708977	0.752801	-0.433915	-0.621386	0.404022	0.957414	-0.792479	-0.79633	-0.110719
516	7378-lc	30.2	1007.46							-0.657066	-0.166736	0.190664	1.91566	0.066228	-1.35258	-0.775458	-0.496095	1.16156	-0.369871	0.520513	1.07514	-0.688992	0.594221	1.21995	-0.219286	0.245565	0.045263	0.459619	0.466049	3.0276	-0.318292	-0.369871	0.646646	0.11724	0.182079	-1.51944	-0.580294	-0.539253	-1.3001	-1.81914	-0.761526
517	3139-lc	22.5	1041.47							-1.10119	0.342572	-0.184056	1.51646	-1.03606	-0.842926	0.090354	-0.386609	0.673264	0.492671	0.734798	0.743755	0.090354	1.07262	0.763887	0.320382	0.88004	0.731179	-1.12175	-0.108175	3.41516	0.056523	-0.863147	-1.44978	-0.534325	-1.01734	-1.00071	-0.522621	-0.10616	-0.897958	-1.07335	0.322117
518	7850-lc	31.1	1007.45							-1.01979	-0.94669	0.84133	1.3094	-0.667176	-0.836715	0.661705	0.40965	0.931781	1.39269	0.738705	1.26643	0.680564	1.05682	1.22115	0.690624	1.06153	0.771824	-0.489798	-1.26707	1.85684	-0.407892	-0.754894	-0.960623	-0.86095	-1.22335	-0.87351	-1.38431	-0.565497	-0.939009	-1.12712	-0.566657
519	4607-gc	24.9298	124	1184.05	1	2-Isobutyl-3-methoxypyrazine	2-Isobutyl-3-methoxypyrazine	C9H14N2O		1.22694	0.114852	1.0445	0.694465	-0.776361	-1.92472	-0.229519	0.614438	1.62425	0.342117	1.08718	1.76804	-1.41773	-0.259232	0.598896	-1.16528	-1.46415	-2.3174	0.365165	0.121215	-0.311933	0.321047	0.54183	0.232213	-0.579056	-1.41791	0.340406	0.067178	-0.866777	0.59973	0.530505	0.495119
520	608-lc	10.6	443.193							-0.176705	0.514737	-0.491924	1.70759	1.23075	-0.939377	-0.381618	0.204533	0.969675	1.62603	0.600959	0.872374	1.27077	-1.01808	0.443767	-1.21667	-0.756995	-0.883567	1.03817	1.47692	-0.251954	-0.436062	0.000611	0.494562	-0.94693	-2.04417	-0.743191	-1.9485	0.547007	-1.02788	0.126883	0.138312
521	811-lc	12.9	355.104			Ferulic acid-hexose II			phenolics	0.577711	0.462464	0.039063	0.212508	-0.235846	-0.557884	0.273404	0.041362	1.35163	0.416945	0.807223	1.04079	0.929875	-0.60191	-0.181087	-1.17776	-1.48144	-1.21891	1.19685	0.810664	-0.7575	-0.071205	-1.3992	0.637788	-2.00947	-2.1365	-0.876646	0.064733	0.820899	-0.062417	1.71258	1.3713
522	6571-lc	28.9	1493.62							-1.02398	-0.975482	0.943947	1.42457	-0.75091	-0.493802	-0.442017	0.642528	2.32384	0.763047	1.72494	1.95415	-0.769711	0.236282	-0.087784	-0.88982	-0.550328	-0.715975	0.604424	0.779023	-0.554014	0.205999	0.167218	0.764662	-0.682525	1.05088	-0.847975	-1.57166	-0.770399	-0.524739	-1.27561	-0.658777
523	2958-lc	22	677.29							0.139699	0.923263	1.33614	0.603802	0.227208	-0.363023	-0.002113	0.682107	1.81989	1.53148	1.71848	1.78997	-0.75682	-1.11698	-0.714156	-0.953447	-0.837105	-0.682749	-0.720403	-1.08262	-0.945891	-0.78632	1.63132	-0.719565	-0.706581	1.10808	-0.699344	-0.776448	0.031392	-1.24155	0.147373	-0.585082
524	Add-14-lc	22.07	693.277							-0.27468	-0.081696	1.15191	0.773171	-0.662944	-0.237285	-0.183725	1.08344	1.84523	1.50332	1.68095	1.76415	-0.820718	-0.903049	-0.486337	-0.796008	-0.006131	-0.608161	-0.345509	-0.426048	-1.14773	-0.5462	1.62621	-1.07921	-0.554426	1.5318	-1.6959	0.052	-1.13291	-0.503685	-0.37684	-0.142996
525	1775-lc	18.3	593.152			Kaempferol 3-O-rutinoside			flavonoids	-0.10647	2.95836	-0.570207	-0.149334	0.385353	-0.746369	0.007815	-0.119473	0.515825	2.56219	1.37829	2.31711	-0.244154	-0.793511	-0.73197	-0.368958	-0.971511	-0.963706	-0.817504	-0.094624	0.134548	-0.702681	-0.008241	0.092313	0.028433	0.054385	-0.238871	0.028433	-0.223181	-0.479932	-0.958687	-1.17368
526	2300-lc	20.2	809.325							-0.267068	0.870338	0.453866	0.09269	0.113253	0.152987	-0.920908	0.060343	1.35625	1.50988	2.79562	2.67372	-0.221227	-0.914973	-0.142528	0.038294	-1.79731	-0.014102	-0.214238	-1.77866	-0.016308	-0.654265	-0.343384	-0.297382	-0.486256	-0.029649	0.127684	-0.829955	-0.18175	0.204834	-0.879208	-0.460586
527	2649-lc	21.3	605.152							-0.699475	0.73744	-0.943464	0.346422	-0.173734	-0.753443	-0.439548	1.63477	1.26283	2.24209	2.32758	2.29782	-0.854247	-0.445842	-0.936005	-0.638093	-0.557232	-0.712078	-0.565846	-0.509434	-0.185632	-0.764591	-0.788676	-0.676291	-0.586161	-0.625436	1.03107	0.077918	-0.331784	-0.010155	-0.559987	0.799205
528	3120-lc	22.5	710.172							-0.73169	0.775752	-0.192421	-0.296839	-0.37866	-0.325631	-0.447621	1.65273	1.73145	2.40532	2.9996	1.47201	-0.578001	-0.517667	-0.631048	-0.183839	-0.918955	-0.444321	-0.650598	-0.62268	-1.02159	-0.463942	-0.372817	-0.465932	-0.606216	-0.378304	0.53479	0.414494	-0.206187	-0.23199	-0.366669	-0.952534
529	2694-lc	21.5	769.197							-0.421571	-0.36837	-0.449372	1.294	-0.319653	-0.35976	-0.460063	1.71062	1.83345	2.35108	2.14082	2.50139	-0.621019	-0.614291	-0.293857	-0.517168	-0.337885	-0.165919	-0.348452	-0.863398	-0.402143	-0.775963	-0.453956	-0.395791	-0.32966	-0.255242	-0.408403	-1.22033	-0.620174	-0.365487	-0.277409	-0.186023
530	9675-lc	34.6	395.139							-0.439779	-0.347915	-0.215428	-0.320295	-0.924798	-0.301607	-0.929078	1.80277	2.71088	2.18707	1.16913	2.47046	0.40894	0.155003	0.1483	-0.693818	-0.556177	-0.691303	-0.407432	-0.196552	0.06907	-1.40647	-0.127378	-0.251352	-0.345512	-0.684042	-0.609961	-0.15531	-0.631012	-0.569254	-0.588798	0.271651
531	643-lc	11.3	341.09			Caffeic acid 3-glucoside			phenolics	0.846385	1.6329	-0.146423	1.07783	0.439254	-1.54117	-0.892912	-0.16138	1.22334	0.717565	2.1692	2.10842	-0.376034	-0.14272	-0.640945	-0.91933	-0.157619	-0.371325	0.260983	0.445257	0.019971	0.490067	-0.718825	-2.34752	0.137112	-1.64785	-0.264777	-0.231752	0.339907	-0.099372	-0.661799	-0.586444
532	Add-7-lc	13.24	431.195							0.252562	-0.617244	1.44821	1.23633	-0.350898	-1.41912	-0.60937	0.46045	0.427774	2.51035	1.59156	2.38945	0.141884	-0.234988	-0.703981	-0.544305	-0.962629	-0.956018	-0.18556	0.210976	0.404361	0.411967	-1.22043	-1.04703	-0.136906	-0.678466	-0.794072	-0.623405	-0.560105	-0.253871	1.15874	-0.746227
533	1625-lc	17.5	589.285							-0.350666	2.22378	2.00351	1.36737	-0.348509	-0.264341	0.109678	-0.487802	1.28847	2.23076	2.19097	-0.470704	0.440827	-0.161304	-0.138562	-0.958238	-0.743365	-0.417878	-0.322218	-0.118601	-0.81071	-0.628109	-0.033218	-0.633339	-1.36268	-0.470704	-0.67738	-0.275174	-0.673495	-0.146341	-0.193178	-1.16885
534	3398-lc	23	599.271							-1.64894	0.996532	2.00782	1.41338	-1.40316	-0.027708	1.39298	-0.59834	1.50615	2.18567	1.48147	1.0326	0.159443	0.00653	-0.247125	0.098063	-0.260731	-0.799916	-0.135303	-1.05536	-0.418665	-0.211846	-0.366231	-0.678302	-1.14849	-0.975851	-0.112495	-0.04403	-1.10423	-0.366683	-0.158681	-0.518554
535	2468-lc	20.7	1261.57			Capsianoside X-2			acyclic diterpenoids	-0.257827	2.66671	1.70158	1.95741	-0.802894	-1.07341	0.308163	-0.013318	-0.274909	2.282	1.67748	-0.770457	-1.25156	-0.698658	-0.128379	-0.155383	-0.093345	-0.456314	-0.265897	0.087956	-0.004713	-0.247744	-0.104332	-0.322877	-0.477813	-1.74355	0.061947	-0.507568	-0.217608	-0.12856	-0.564961	-0.181177
536	3653-lc	23.5	1185.52							-0.063611	1.61133	1.73461	1.53501	-0.164712	-0.31319	0.665112	-0.724057	1.26686	1.90179	1.63015	0.037778	-0.523978	-0.318868	-0.274303	-0.838137	-1.45111	-1.13292	-0.172064	-0.072754	-0.62578	-1.11547	-1.75048	-0.341126	-0.552121	-1.2406	0.902947	-0.984751	0.975961	0.237117	-0.010812	0.172187
537	3034-lc	22.3	1145.52							-0.076121	2.0831	1.86222	1.77052	-0.143633	-0.684121	0.509609	-0.52153	1.13125	2.92186	0.985559	-0.028618	-0.895567	-0.697219	-0.112776	-1.30203	0.022616	-0.378812	-1.12579	-0.619827	0.427504	-0.802934	-0.882263	-0.547474	-0.365543	-0.610769	0.039019	-0.658288	-0.636776	-0.352508	-0.269258	-0.041391
538	3090-lc	22.3	1099.52			Capsianoside III			acyclic diterpenoids	-0.851878	1.70268	1.51998	1.50941	-0.827703	-0.999278	0.627912	-0.33562	0.992825	2.38387	0.869635	0.290855	-0.323827	0.092903	0.275575	-0.31231	0.325546	0.05661	-1.67155	-0.697967	0.459129	-1.78378	-1.22934	-1.11358	-0.980128	-0.979134	0.477993	-0.817831	0.346142	0.33557	0.327877	0.329425
539	544-lc	7.73	203.083							0.739481	2.04824	0.994985	1.33009	0.16371	-1.69438	-0.437589	-0.132464	1.36888	-0.643669	1.61437	1.60352	0.282181	-0.63194	-0.875896	-0.63194	-0.364691	-1.04223	-0.580472	-1.23191	-1.43768	0.421221	-0.012655	-0.62032	-1.49423	-0.926479	-0.27362	0.218403	1.25788	-0.217767	0.548731	0.658243
540	3421-lc	23.1	677.289							0.681958	1.4014	0.848086	1.22327	0.03093	-0.987093	0.623072	0.881865	1.59353	1.10623	1.63484	2.134	-0.898604	-0.840139	0.259499	-1.06215	-0.218868	-0.03631	-1.68444	-0.905074	-0.724391	-1.25149	0.547864	-0.741019	-0.927336	-0.725258	-1.06942	-0.862871	-0.262085	-0.01218	0.619783	-0.377584
541	1947-lc	19.1	839.334							0.732254	1.59065	1.0856	1.20999	0.462582	-0.670309	0.738155	0.747482	0.639089	1.1758	1.16719	1.68573	0.388699	-1.12271	0.348941	-0.185933	0.248669	0.315853	-1.60127	-1.5901	-1.13235	-1.40138	0.414193	-1.32419	-1.14383	0.533576	-0.593946	-0.776195	0.608034	-1.00551	-1.22726	-0.31751
542	4480-lc	25.4	805.33							0.982109	1.47218	0.991011	1.12273	0.319133	-0.821392	0.726184	0.891622	1.13476	0.957729	1.49862	1.53656	0.206681	-0.725877	0.546724	0.047961	0.325843	0.17209	-1.61134	-1.08097	-1.37242	-1.15119	-0.65423	-1.37635	-1.41038	-0.895286	-0.499438	-0.776384	0.971732	-0.412031	-1.27656	0.160171
543	2114-lc	19.6	919.371							0.781675	1.94947	-0.052851	1.23371	0.140407	-0.043895	0.042076	-0.075975	0.706665	0.086713	2.40254	2.96388	0.016694	-1.11111	-0.597029	-0.143788	-1.32414	-0.492289	-0.231779	-0.412318	-0.114339	-0.179709	-0.423007	-0.239337	0.108412	-1.50658	-0.262595	-0.743486	-0.137143	-1.63852	-0.39825	-0.304106
544	5909-lc	27.8	437.092							-0.311108	2.14694	1.80767	1.98386	-0.307338	-0.601958	0.596938	1.43021	0.407537	1.05746	1.41629	1.09528	0.293733	-0.629554	-1.54566	-0.661958	-0.664374	-0.70693	-0.710758	-0.586682	-0.502171	-0.672194	-0.94986	-0.80463	-0.77388	-0.959147	0.636968	0.818282	-0.027003	-0.888971	-0.550357	-0.836623
545	694-lc	11.57	325.094			Coumaric acid derivatives			phenolics	0.242578	1.94512	0.137296	1.61611	0.295272	-0.647785	0.597817	0.394494	1.28664	1.08124	2.43622	2.0368	-0.10289	-0.246115	-0.928538	-0.66178	-0.452741	-1.01872	-0.947781	-0.114611	-0.91012	-1.40358	-1.02267	-0.446692	-0.576863	-1.17284	-0.009432	-0.906668	0.322325	-0.168292	-0.603763	-0.050038
546	694-lc	11.6	325.094			Coumaric acid-hexose III			phenolics	0.176182	1.72561	0.377735	1.34616	0.382568	-0.506568	0.618182	0.379672	1.09738	0.96657	2.08288	1.74422	0.202008	-0.047396	-1.73756	-0.922444	-0.798185	-0.619487	-0.261675	0.043931	-2.21953	-0.735202	-0.845206	-0.800554	-0.340345	-1.75332	0.189222	-0.388133	0.489071	0.129815	-0.241528	0.265927
547	5828-lc	27.76	910.351							1.36314	2.38193	0.846745	2.04947	0.165801	-0.845924	1.22956	1.03592	0.580315	1.04843	1.6342	1.01023	-0.347218	-1.11966	0.029109	-0.659323	-0.603443	-0.264261	-0.444099	-1.10361	-0.358815	-1.49841	-0.827414	-0.796388	-0.677182	-0.799053	-0.608568	-0.572283	-0.505754	-0.272654	-0.686469	-0.384341
548	1852-lc	18.6	840.337							0.594616	2.11609	1.20976	1.4583	-0.817991	-0.694069	0.613525	0.481228	0.879483	1.45381	1.88068	2.29694	-0.176016	-0.783558	-0.549404	-0.575256	-0.781529	-0.759558	-0.303308	-0.710268	-0.748703	-0.586963	-0.119779	-0.687885	-0.826076	-0.027582	-0.492557	-0.622135	0.29376	-1.35761	-0.673133	-0.9848
549	3716-lc	23.7	967.386							0.282347	2.21188	0.992128	1.58245	-0.340043	-0.521499	1.51337	0.160967	1.329	0.355041	1.93015	1.97373	-0.39737	-0.509621	-0.604301	-0.362421	-1.28869	-0.499099	-0.597603	-0.335075	-0.50639	-0.889531	-0.458092	-0.456451	-0.827446	-0.539543	-0.87682	-0.776122	0.975978	-0.747554	-0.629475	-1.14388
550	3251-gc	22.0608	71	1103.65	1	Linalool	Linalool	C10H18O		0.858534	-0.526569	-0.168624	0.64603	1.13963	-0.031902	1.16656	1.36474	1.29653	0.445199	0.867574	0.860352	0.246838	-0.318642	0.241317	-0.466	-0.083127	-0.073728	-0.023176	0.005774	-0.839614	-0.462449	0.499394	-0.617643	-0.667136	-0.583847	-4.23111	-0.218265	-0.326889	-0.71863	0.474863	0.244029
551	4780-gc	25.1244	71	1189.96	1	3-Hexen-1-ol, 3-methylbutanoate, (Z)-	cis-3-Hexenyl isovalerate	C11H20O2		0.430099	0.164999	0.298373	0.094705	0.992741	-0.285563	0.828289	1.62788	1.18339	0.332426	0.259555	0.376178	-0.288077	-0.342718	-0.025381	-0.504436	-0.136409	-0.207747	-0.622323	-0.618953	-0.584261	-0.823075	0.490179	-0.81467	-0.570429	-0.570021	-2.85218	-1.01935	3.15756	-0.912945	0.848314	0.093858
552	5621-gc	26.4581	94	1228.14	1	p-Menth-1-en-9-al	1-p-Menthen-9-al	C10H16O		0.46159	0.60678	0.544707	0.68318	0.130915	-0.561065	0.573858	1.11577	1.05837	0.930064	0.955839	0.930705	0.800153	0.134502	0.28295	-0.011099	0.282184	0.429515	-0.071272	-0.057646	0.439355	-2.05476	0.536278	-0.612552	-2.05954	-2.07719	-2.07944	-0.02757	-2.0868	-0.242242	0.35625	0.688199
553	2846-gc	21.3112	59	1083.05	1	Linalool oxide B	Linalyl oxide	C10H18O2		-0.000886	0.658019	0.332314	0.949023	-0.605248	-1.58525	0.61994	1.45482	0.657068	1.46144	1.41861	1.2546	0.6791	-0.929491	-0.522208	-1.03039	-0.32075	-0.0896	-0.832381	-0.831033	-0.081675	-0.848523	0.247156	-1.45579	-1.13951	-1.06337	-0.710467	-1.0912	-0.551422	0.384904	1.74415	1.82804
554	3019-gc	21.8543	59	1097.97	1	Trans linalool furanoxide	Trans linalool furanoxide	C10H18O2		-0.084494	0.61471	0.235519	0.929114	-0.611249	-1.62451	0.63151	1.45676	0.591506	1.43203	1.40905	1.25032	0.572746	-1.03053	-0.60787	-1.12389	-0.438034	-0.198547	-0.465164	-0.416898	-0.121038	-0.707798	0.202659	-1.28345	-1.19899	-1.13986	-0.710625	-1.12036	-0.587344	0.302543	1.76221	2.07998
555	3878-gc	23.4301	138	1141.67		unknown_3878	unknown_3878			0.399328	0.293973	0.265005	0.328513	-0.840982	-0.922023	0.295028	1.09494	1.30076	1.29652	1.02596	0.744764	0.695706	0.211569	-0.011921	-0.165074	0.365993	0.543629	-1.0255	-1.14235	0.363418	-1.40142	0.867294	-1.51383	-0.810577	-0.5499	-1.30511	-2.14985	-1.3237	-0.076239	1.19969	1.94639
556	5997-gc	26.9245	137	1242.26		unknown_5997	unknown_5997			0.19651	-0.151321	-0.035596	0.406188	-0.168485	-1.76032	0.684167	1.95675	1.39539	1.55485	1.83155	1.25822	0.76945	-0.791724	-0.319832	-1.01625	-0.118066	0.273585	-0.434351	-0.450443	0.465309	-0.802808	0.962412	-1.36239	-0.960216	-0.934228	-0.980254	-1.33902	-0.894656	-0.871542	0.574273	1.06286
557	4933-gc	25.4196	137	1197.93	1	3,7-Dimethyl-2,3,3a,4,5,6-hexahydro-1-benzofuran #	0	C10H16O		0.260924	0.41149	0.570081	0.713027	-0.721532	-1.60719	0.657097	1.71843	1.51045	1.537	1.50084	1.28242	1.02877	-0.130675	0.140952	-0.392433	0.292728	0.582512	-1.04838	-1.03177	0.476877	-0.970667	0.543439	-1.51541	-0.932159	-1.09383	-0.936289	-1.23062	-0.699056	-1.40097	-0.129141	0.613086
558	5474-gc	26.2694	94	1223.12	2	1-Methyl-1,4-cyclohexadiene	1-Methyl-1,4-cyclohexadiene	C7H10		0.326715	-0.241902	0.047688	-0.10644	-0.503624	-1.10589	0.296955	1.67396	1.30572	1.74786	1.19245	1.13757	0.905517	0.030533	0.415935	-0.054625	0.72253	0.89964	-0.920166	-1.04893	0.736831	-0.783228	1.00441	-1.20406	-0.856157	-0.908353	-1.74029	-1.78692	-1.17165	-1.0691	0.186544	0.87047
559	4724-gc	25.1244	94	1189.62	1	p-Menth-1-en-9-al	1-p-Menthen-9-al	C10H16O		0.306554	-0.30393	0.09579	0.086164	-0.637845	-1.37436	0.280584	1.78057	1.39859	1.94037	1.28599	1.20555	0.871728	-0.1037	0.223754	-0.219281	0.6057	0.826851	-1.03816	-1.18562	0.748759	-0.83539	0.989221	-1.31184	-0.874799	-0.864137	-1.12426	-1.30426	-1.06458	-1.328	0.099877	0.82411
560	5423-gc	26.0686	94	1216.75		unknown_5423	unknown_5423			0.290347	-0.313628	0.066451	0.145073	-0.654707	-1.39331	0.262057	1.79693	1.43044	1.81366	1.33859	1.21384	0.875214	0.027377	0.329648	-0.202335	0.624818	0.831876	-1.09021	-1.15418	0.691446	-0.870477	0.905377	-1.43824	-0.779028	-0.758806	-1.11372	-1.31603	-1.21463	-1.24822	0.076231	0.828146
561	4332-gc	24.2331	79	1163.41	1	6-[(Z)-1-Butenyl]-1,4-cycloheptadiene	ectocarpane	C11H16		1.15174	0.091404	-1.31388	-0.153885	1.40784	-0.552977	0.894243	2.04159	1.43603	0.496738	0.71998	0.530861	-0.318439	-1.42595	0.037348	-1.05579	-0.197769	-0.440147	-0.55656	-0.725204	-1.16774	-0.614903	1.25332	-0.835132	-0.561778	-0.593845	2.1807	0.406835	-0.890519	-1.65417	0.301427	0.108647
562	1272-gc	17.1314	68	969.193	1	Limonene	Limonene	C10H16		0.9727	-0.751832	-0.291463	0.212112	1.59947	-0.032204	1.1212	2.13924	1.68105	0.78992	0.649415	0.738718	0.373716	-0.19709	0.46001	-0.701712	0.403141	0.343381	-0.356868	-0.72041	-0.482031	0.064107	-1.61639	-0.446385	-1.58997	-1.64845	-0.341294	-0.496443	-1.60972	-1.5995	0.814589	0.518992
563	2211-gc	19.7762	68	1041.12	1	Limonene	Limonene	C10H16		0.947524	-0.037971	0.154338	0.65465	1.52194	-0.743698	0.933044	1.97112	1.66133	0.476839	0.716553	0.629778	0.016887	-1.20409	-0.380191	-1.08595	-0.543523	-0.647112	-0.68225	-0.669648	-1.82329	-0.973859	-0.10221	-1.21631	-0.894811	-1.40096	-0.12234	-0.614055	0.313485	0.093965	1.67488	1.37595
564	5948-gc	26.8184	93	1238.93	3	1-p-Menthene-8-thiol	0	C10H18S		0.671384	0.2638	-0.245275	1.56929	1.9492	-0.48597	0.989531	2.08141	1.88511	0.133441	1.1242	0.761352	0.574189	-0.839687	-0.257208	-0.782914	-0.229628	-0.856735	-0.506246	-0.428418	-0.517085	-1.08564	-0.289998	-0.450327	-0.484977	-1.72213	0.081454	-0.507146	-0.049452	-2.24688	-0.072467	-0.026195
565	3700-gc	23.088	121	1132.12	3	Alloocimene	0	C10H16		0.901208	-0.095868	-0.029214	0.925785	1.53912	-0.380508	1.25679	2.22919	1.8419	1.17986	0.910652	0.877032	0.077974	-0.816349	-0.066897	-1.06139	-0.393443	-0.465273	-0.520199	-0.479039	-1.62039	-0.974686	0.089284	-1.13684	-1.20273	-1.42635	-0.236076	-0.163773	-0.05007	-1.49692	0.715655	0.071557
566	2092-gc	19.3216	121	1028.74		unknown_2092	unknown_2092			0.930343	-0.345566	0.262332	0.499281	1.65542	-0.357959	1.27736	2.28983	1.88886	0.82185	0.794198	0.915887	0.081398	-0.865287	0.093265	-0.833229	-0.057752	-0.116241	-0.650768	-0.68758	-1.78211	-0.713424	0.137923	-1.23523	-0.873757	-1.32412	-0.198627	-0.564726	0.198934	-1.83299	0.604005	-0.011523
567	2677-gc	20.8151	93	1069.46	1	gamma-Terpinene	.gamma.-Terpinene	C10H16		0.887525	-0.168984	0.466298	0.424877	1.65047	-0.498856	1.26017	2.26992	1.87435	0.694478	0.677567	0.852019	-0.071507	-0.76224	-0.031278	-0.956391	-0.074069	-0.276151	-0.7387	-0.735325	-1.7228	-0.898399	0.182147	-1.37552	-0.807667	-1.27928	0.072848	-0.512804	0.47544	-1.79706	0.667607	0.251304
568	1412-gc	17.5979	43	981.777	1	2H-Pyran, 2-ethenyltetrahydro-2,6,6-trimethyl-	2,2,6-Trimethyl-6-vinyltetrahydropyran	C10H18O		1.07139	-0.963475	-0.585425	0.009782	1.644	-0.190168	1.20559	2.43963	1.69589	1.0608	1.14216	0.923341	0.386221	-0.64302	0.152229	-0.806158	0.103814	-0.117798	-0.445181	-0.757458	-1.10509	-0.175731	0.480549	-0.472241	-0.581306	-1.07103	-1.2076	-0.932983	-1.37015	-1.57691	0.595026	0.091291
569	4959-gc	25.5081	59	1200.3	1	alpha-Terpineol	.alpha.-terpinol	C10H18O		1.07323	-1.339	-1.2219	0.452753	1.68166	-0.311599	1.62315	1.90866	1.77608	0.641804	1.09266	1.07323	-0.135831	-1.0269	0.292303	-1.01248	-0.194732	-0.228495	-0.378991	-0.311309	-1.02625	-1.01703	0.851173	-0.451909	-0.513094	-0.291644	-0.272264	-0.14197	-1.17532	-1.91294	0.477811	0.019169
570	4375-gc	24.2331	93	1164.25	1	Ocimenol	Ocimenol	C10H18O		1.26495	-0.961975	-1.30304	-0.149273	1.76239	-0.344189	1.19394	2.44797	1.59852	0.774224	1.01501	0.804147	-0.089991	-1.2417	0.27533	-0.855925	0.054774	-0.218707	-0.344121	-0.520917	-1.0743	-0.598373	1.07703	-0.762222	-1.00358	-0.767357	-0.181629	-0.595792	-0.724644	-1.49493	0.580152	0.384226
571	3593-gc	22.7101	59	1121.61	1	myrcenol	myrcenol	C10H18O		1.20148	-0.848599	-1.14838	0.041805	1.7729	-0.470802	1.17976	2.44196	1.62011	0.766804	1.06591	0.840651	-0.013957	-1.29828	0.211756	-0.927351	-0.050937	-0.291964	-0.231793	-0.391898	-1.06127	-0.58511	0.959769	-0.750151	-1.06909	-0.795495	-0.66251	-0.628084	-0.757491	-1.3851	0.624009	0.641338
572	4083-gc	23.7963	93	1152.1	2	.alpha.-terpinol	.alpha.-terpinol	C10H18O		1.23703	-0.970897	-1.34234	-0.088437	1.73257	-0.363629	1.18125	2.40582	1.58926	0.807021	1.09193	0.850455	-0.03018	-1.36661	0.270627	-0.92723	0.04569	-0.249544	-0.321499	-0.484659	-0.820943	-0.547133	1.07635	-0.702157	-0.841377	-0.716751	-0.598842	-0.603774	-0.823351	-1.52022	0.595124	0.436441
573	2910-gc	21.6004	71	1090.98	1	Linalool	Linalool	C10H18O		1.01186	-0.902922	-0.791333	0.346286	1.76111	-0.327851	1.41648	2.56522	1.90452	0.442675	1.02147	0.894986	0.067227	-0.836648	0.160891	-0.846372	-0.27022	-0.254493	-0.251471	-0.245425	-1.29157	-0.809815	0.583142	-1.13567	-1.11195	-0.982792	-0.774074	-0.589565	-0.584649	-1.13238	0.643641	0.319698
574	3097-gc	21.9252	93	1099.92	1	terpinolene	terpinolene	C10H16		1.13754	-0.668507	-0.297212	0.567655	1.59659	-0.489255	1.26491	2.3806	2.00736	0.718122	0.925798	1.06477	-0.106257	-0.957703	0.03658	-0.871828	-0.112925	-0.247755	-0.481651	-0.485997	-1.55273	-0.738045	0.279677	-1.12152	-0.938505	-1.1239	-0.240198	-0.271375	-0.729176	-1.53112	0.711443	0.274593
575	2048-gc	19.1389	79	1023.77		unknown_2048	unknown_2048			1.01405	0.132606	-0.693234	1.49769	1.03056	-0.702744	0.736169	1.61938	2.33807	0.59236	-0.185873	-0.274287	-0.859077	-1.05788	0.048722	-0.915836	-0.747517	-0.386064	-1.05124	-1.07374	-0.460246	-1.07312	0.610175	-0.989315	-1.13375	-1.03869	0.99356	-0.408244	1.55529	-0.84015	1.059	0.663361
576	2416-gc	20.2132	93	1053.03	1	(E)-Ocimene	(E)-Ocimene	C10H16		0.35721	0.353611	0.806916	1.06664	0.844991	0.370019	0.824609	1.60292	0.992567	2.6156	0.255309	0.211958	-0.398533	-0.242996	-0.120571	-1.06923	-0.423492	-0.69236	-0.86763	-0.875273	-1.76182	-0.88035	-0.122758	-1.32272	-1.4266	-1.53157	-0.202758	0.140401	0.857163	-0.673118	1.44163	-0.129762
577	1628-gc	18.1292	41	996.429	1	Myrcene	Myrcene	C10H16		0.478724	0.7007	0.88165	0.672075	1.13693	-0.47971	0.882372	1.47111	1.17144	0.288741	0.621442	0.478771	0.103179	-0.564854	-0.109713	-0.680008	-0.308908	-0.346165	-0.417063	-0.356738	-1.31444	-1.11164	0.179014	-2.57858	-0.786386	-2.63116	0.874093	-0.127681	1.57847	-0.394363	0.758553	-0.06985
578	2169-gc	19.5991	119	1036.3	1	p-Cymene	p-Cymol	C10H14		0.159549	-0.575507	0.638585	0.115332	1.12908	-0.506249	0.925777	1.64488	1.36131	1.07014	0.332128	0.639608	0.237102	-0.47333	-0.015459	-0.422577	0.182653	-0.108908	-1.22782	-1.44871	-1.21686	-0.832489	-0.073669	-1.93479	-0.450633	-0.997131	0.057566	-0.809834	2.02316	-1.57384	1.7226	0.428338
579	9684-gc	34.0189	41	1472.87	1	alpha-Himachalene	.alpha.-Himachalene	C15H24		1.27699	1.7826	1.09674	0.57926	0.519891	0.677204	0.203667	-0.066612	-0.061772	-0.28117	-0.351622	-0.214447	-0.156318	0.082942	0.890255	0.693533	0.907519	0.893431	0.04489	0.077658	0.322647	-1.74022	-0.29853	1.12176	-1.76396	-1.71322	0.707801	-1.71867	0.435099	-1.77727	-0.375384	-1.79469
580	1237-gc	17.108	60	968.383	1	Hexanoic acid	Caproic acid	C6H12O2		0.525207	0.141161	0.313943	0.276371	0.044958	0.42187	0.393659	0.516617	0.493661	0.365651	0.276472	0.337872	0.463329	0.545624	0.166108	0.203551	0.546685	0.566126	0.395877	0.300187	0.481252	0.515848	0.476659	0.400025	-2.58869	-2.56514	0.366902	0.28653	-2.60578	-2.57041	0.291685	0.216197
581	1741-gc	18.383	41	1003.19		unknown_1741	unknown_1741			0.204935	0.640693	0.437169	0.526595	0.593733	0.218867	0.458715	0.31855	0.360173	-0.370824	0.50159	0.507139	0.604478	0.491373	0.075772	0.211918	0.671785	0.687008	0.755826	0.782217	0.624782	0.354303	-2.04008	0.731123	-2.0175	-1.9797	0.618727	0.519601	-2.00463	0.452306	-1.98401	-1.95262
582	1745-gc	18.3947	42	1003.34	2	2-Hexenoic acid, (E)-	(2E)-Hexenoic acid	C6H10O2		0.686998	0.419771	0.182961	0.237686	0.533454	0.093284	0.379036	0.176772	0.205535	-0.497203	0.397005	0.413115	0.535834	0.40715	0.607871	0.117559	0.62412	0.654113	0.220203	0.366599	0.548513	0.748606	-2.48026	0.595111	-2.54526	-2.55641	0.56277	0.440266	-2.51329	0.187971	-0.055184	0.305303
583	1712-lc	18	581.226							-0.787279	1.14936	0.055508	1.28191	2.06736	-1.15315	0.200293	-0.93208	1.07715	1.75517	0.350613	1.08733	1.79447	-0.830351	-0.242272	-0.486272	-0.428616	-1.12858	0.670723	0.467535	-0.029516	-0.065547	-1.84293	-0.940572	-0.072828	-0.376767	0.957395	-0.478368	-1.64008	-0.384343	-0.607231	-0.488037
584	2138-lc	19.7	515.125			4,5-Dicaffeoylquinic acid			phenolics	1.13425	1.70263	0.354649	1.64981	-0.189145	-0.961425	1.30542	0.888285	0.597902	0.670068	0.865988	1.25242	0.937606	-0.229364	-0.387724	-1.19954	-0.696443	-1.02196	0.383954	0.509351	-0.545451	0.346552	-0.069977	0.204272	-0.608208	-1.62379	0.779479	-0.462285	-1.65651	-0.862341	-1.06315	-2.00532
585	3790-lc	23.9	515.124			Dicaffeoylquinic acid			phenolics	1.05273	1.8352	-1.18741	0.906214	0.359994	-0.164969	1.5705	0.814461	1.2721	1.12897	-0.036188	1.49365	1.01885	0.378001	0.159441	-0.35207	-0.791339	-0.571937	0.316669	0.230858	-0.163741	0.265006	-0.57163	-0.57163	-1.19887	-1.72235	0.401518	-0.392138	-1.11092	-1.77274	-1.63527	-0.960982
586	869-lc	13.1	385.115			trans-p-Sinapoyl beta-D-glucopyranoside			phenylpropanoids	0.787546	1.98822	-0.379307	0.354186	0.518785	0.376118	0.346736	-1.04344	1.67516	0.355244	0.579815	0.856178	1.02163	0.696058	1.06329	0.369914	0.64668	0.472853	0.183166	0.310625	-0.812801	0.207827	-2.10903	0.1792	-1.18197	-1.99501	-0.515153	-0.515153	-0.838146	-1.77848	-1.33099	-0.489765
587	972-lc	13.8	431.193							0.362954	1.10653	0.54335	1.20281	1.20163	0.285395	0.367681	0.096381	0.627997	0.882445	1.16193	1.10186	1.38761	0.856496	0.673179	-0.080834	0.325984	0.40677	-0.060909	-0.272835	-0.381757	-0.532683	-0.843567	-0.450482	-0.912522	-1.67199	0.604444	-1.14282	-1.10359	-2.23369	-1.86123	-1.64652
588	1572-lc	17.2	611.195							1.55688	1.07897	0.83207	0.888656	0.441398	-0.128784	0.077864	-0.411329	1.28967	0.996467	1.45502	1.38396	1.26516	0.70663	0.653183	-0.392571	0.110219	0.02491	-0.217242	-0.042644	-0.944405	-0.767706	-1.23568	-2.13481	-0.69548	-1.17251	-0.001379	0.428386	-0.966404	-1.35372	-1.47612	-1.24866
589	10477-lc	36.8	410.122							-0.719161	-0.252011	-0.458241	-0.225165	1.14891	-0.690905	1.38667	-0.676347	-0.280607	-1.42887	-1.08519	-0.951581	1.29425	1.95623	1.92385	0.890024	1.45264	1.02325	-0.636783	-0.09895	-0.122266	-0.209123	-0.071796	-0.520033	-0.805601	-0.892111	1.93156	-0.049513	-0.331626	-1.40961	-0.590943	-0.500949
590	9941-lc	34.8	407.103							-0.211342	-0.377846	-0.750487	-0.326174	0.614262	0.019469	1.22301	0.467717	-0.711606	-0.428863	-0.992592	-0.484618	1.22379	2.83581	1.95466	1.1798	1.79797	1.39206	-0.497001	-0.403037	-0.879477	-0.22433	-0.513233	-0.395997	-0.917676	-1.31385	-0.347737	-0.503455	-0.39167	-0.576608	-0.915452	-0.545504
591	11248-lc	42.7	393.124							-0.786076	0.230434	-0.693843	1.32416	0.555681	0.354063	1.77593	0.979102	-0.712658	-0.966445	-0.674298	-0.671375	1.6343	1.30041	1.92172	1.38844	1.73257	1.09768	-0.620802	-0.530889	-0.825845	-0.593752	-0.798509	-0.71598	-0.75499	-0.529602	-0.593752	-0.739312	-0.658416	-0.844098	-0.85806	-0.72578
592	3200-lc	22.6	263.078							-0.51802	-0.503521	0.6649	0.08173	-0.088748	-0.304975	1.42889	0.710812	-0.578319	0.683122	-0.755881	-1.203	1.69358	1.719	1.97618	1.44005	1.89207	1.09675	-0.378302	-0.652489	-0.556058	-0.809421	-0.30704	-1.06679	-0.514624	-1.34144	-0.229734	-0.835254	-0.84687	-1.19779	-0.333553	-0.365266
593	6860-lc	29.4	411.134							-1.28447	-0.989215	0.561822	0.332078	1.03843	0.485077	0.97949	1.09763	-0.502717	0.846269	-0.870547	-1.14037	1.39829	1.52006	1.49151	1.12317	1.40881	1.19867	-0.867037	-0.841594	-1.2339	-0.941891	-1.11257	-0.808323	-0.830098	-0.964076	-0.479441	-1.12873	0.359185	-0.837341	0.671841	0.31997
594	5473-lc	27.2	937.461			Capsianoside XVII			acyclic diterpenoids	-0.045516	-0.74398	-0.524462	1.59025	0.920389	-0.324977	-0.731842	1.52048	1.27269	-0.834137	-0.615537	1.19128	2.26311	1.24568	1.52048	0.983912	0.92694	0.507231	-0.577996	-0.506234	-0.438348	-1.50903	-1.20145	-0.409209	-0.822399	-0.455997	-0.609231	-0.898912	-0.932114	-0.479548	-0.602854	-0.678658
595	9081-gc	32.9981	159	1436.65		unknown_9081	unknown_9081			0.924662	0.545371	-0.231195	0.370869	0.930887	1.67747	0.898795	0.875591	1.37172	0.875686	-0.26371	0.17662	0.451432	1.48749	0.380361	0.027893	1.59143	1.32851	-1.16447	-1.16632	-1.15932	-1.22001	-1.06335	-1.11468	-1.14732	-0.866454	0.145356	-0.353294	-0.977253	-1.09978	-1.10448	-1.12852
596	4954-lc	26.3	1247.58							1.75314	-0.447384	-0.091323	1.6892	1.5236	1.42589	-0.439554	-0.642941	0.248499	0.454101	-0.020681	0.557289	0.487142	0.705803	1.23618	0.771858	1.00985	1.01401	-1.0799	-1.62645	-1.22411	-0.926432	-1.07306	-0.960394	-1.13417	-1.21882	0.45918	0.531149	-0.048718	-1.09703	-0.820182	-1.01574
597	5075-lc	26.5	1245.57			Capsianoside IX			acyclic diterpenoids	1.64365	-0.463206	-0.238934	1.434	1.53811	1.44701	-0.263949	-0.741225	0.306914	0.486781	0.10859	0.556863	0.462413	0.70721	1.23428	0.785432	0.992679	1.01337	-1.38843	-0.678778	-1.14492	-1.5958	-1.45582	-1.28281	-0.447916	-1.35221	0.449613	0.507053	0.024574	-1.19444	-0.281136	-1.16895
598	3620-lc	23.5	659.329			Capsianoside I			acyclic diterpenoids	0.073276	-0.752062	0.073276	-0.058241	-0.789656	-0.311382	0.950438	0.139529	0.27431	-0.598005	0.330138	0.740625	0.83844	1.07459	1.1568	0.873484	1.32351	1.07331	-1.26248	-1.14462	-0.950432	-0.789516	-0.851646	-1.85796	-0.955422	-0.854977	-0.558435	-1.20643	0.005904	0.405901	2.8364	0.771333
599	2755-gc	21.164	115	1079.01		unknown_2755	unknown_2755			-0.762724	-0.78473	0.5595	0.988583	0.440553	-0.350726	1.3351	0.881578	-0.729693	1.04771	-0.685558	-0.712154	-0.764491	1.31048	0.562694	-0.038329	1.38845	0.708766	-0.802916	-0.772778	-0.750434	-0.843427	-0.872412	-0.862662	-0.80414	-0.790154	-0.748109	-0.712154	-0.50309	-0.35552	3.06537	1.35741
600	4300-gc	24.1387	137	1161.74		unknown_4300	unknown_4300			-0.646537	-0.933676	1.09821	1.12342	0.854145	0.082438	1.87547	1.90242	-0.701713	1.36446	-0.919605	-0.948005	-0.213229	0.673128	1.12792	0.641102	0.937786	0.52551	-0.91581	-0.912035	-0.971587	-0.962604	-0.891795	-0.913292	-0.978392	-0.927675	-0.893428	-0.982046	0.637333	-0.968431	0.642751	1.19377
601	404-lc	2.96	317.054							-0.350125	0.969581	0.656556	-0.492872	0.794447	0.100204	0.620283	0.354414	0.301352	0.276382	0.747353	-0.030581	1.43953	1.12734	1.17505	0.904582	1.05712	1.06344	-0.583278	-1.50377	-0.981657	-2.49758	-1.83864	-0.005911	-1.33086	-0.519498	-1.16765	-1.57368	0.440658	0.402393	0.415784	0.02963
602	3521-lc	23.3	827.377							0.52924	-1.4384	0.596641	0.704561	1.10304	0.583328	0.94792	0.520132	1.05728	0.237949	1.14147	1.07401	0.242456	0.456004	0.696794	0.164423	0.554167	0.488435	-1.35465	-1.68931	-0.334492	-1.3917	-1.14401	-0.987119	-1.20461	-1.57417	-1.30559	-1.74219	0.746839	0.775686	0.582364	0.963508
603	137-gc	8.06847	71	704.589	1	1-Penten-3-ol, 3-methyl-	0	C6H12O		-0.450499	-0.209364	1.55892	1.20393	0.165665	0.794358	0.833083	0.81163	0.876418	1.8169	0.90688	1.13257	0.585462	0.680922	0.118539	0.279081	0.676617	0.876122	-1.18303	-1.28365	-0.541238	-0.342671	-1.09567	-0.306509	-1.3376	-2.05602	-1.21825	-1.25593	-1.31394	-0.905473	0.383907	-0.201155
604	286-gc	10.5393	55	781.444	1	Cycloheptane, bromo-	Cycloheptane, bromo-	C7H13Br		-0.642602	0.206288	0.89559	0.429312	0.372889	1.13322	0.54231	0.603509	0.916157	1.21862	0.175678	0.296591	0.572484	0.57992	0.283005	0.260967	0.635284	0.738552	-0.693493	-0.983304	0.169632	-0.584476	-0.805181	-0.981757	-1.18064	-2.70008	-1.42171	-0.947107	-1.234	-0.76587	0.48168	2.42854
605	6687-lc	29.1	1141.52							-0.024026	-0.088289	1.07407	0.312525	-0.475722	-1.11633	0.679326	0.697064	-0.831632	1.54967	-0.314294	1.75479	-0.757342	1.31622	1.01131	0.077194	0.80096	0.672102	-1.01457	-0.80945	-1.27269	-1.09211	-1.49403	-0.962245	-1.434	-0.903132	0.456677	0.564947	2.06727	-0.059598	0.587234	-0.971893
606	5833-lc	27.8	1331.58							-0.882167	-0.845022	-0.662933	-0.972947	-0.872377	-1.25746	-0.112876	-0.481086	2.47495	0.917594	2.1508	1.0393	0.682197	1.00836	1.46684	0.633944	1.0873	1.03848	-0.589112	0.128488	-0.935444	0.138242	-1.26961	0.269819	-0.159415	-1.26933	-0.669246	-0.968184	-0.282184	-0.682284	0.092929	-0.217561
607	4624-lc	25.7	1493.63							0.23031	0.025713	-0.645321	0.43717	0.307518	-0.705747	-0.321024	-0.477981	0.540708	0.707444	0.853443	0.800823	1.32849	0.59865	2.33467	1.51377	1.63849	1.77761	-0.659384	-0.807872	-0.49981	-0.969063	-0.922936	-1.19804	-0.965183	-0.961904	-1.84363	-0.962674	0.06475	-0.637948	-0.619221	0.038171
608	8444-lc	32.2	999.443							-0.328899	0.405187	0.664511	-0.452923	-0.732409	-0.962727	-1.06957	-0.656851	0.058707	1.69881	0.284492	1.18141	0.907771	1.3863	1.93921	1.31931	1.90452	1.82555	-0.484597	-0.392092	-0.538901	-0.466841	-0.541023	-0.658198	-1.15892	-1.22089	-0.723559	-0.394647	-0.349598	-0.874453	-0.455513	-1.11316
609	8948-lc	33.1	1118							-0.562436	-0.392653	-0.799811	0.611644	-0.936168	-0.802651	-0.686481	-0.91893	-0.014746	0.848746	0.06889	0.619604	0.203925	1.81202	2.35907	1.68098	2.02352	1.90027	-0.569784	-0.483016	-0.61087	-0.72845	-0.870496	-0.92159	-0.665787	-0.903593	-0.775083	-0.48675	-0.77967	0.445502	0.412136	-0.077352
610	7223-lc	30	943.436							-0.807801	-0.777868	0.064522	0.865754	-0.929905	-0.704876	-0.163533	-0.479007	0.965555	0.604633	0.79553	1.17705	1.0369	1.67778	1.66416	1.48341	1.90205	1.83191	-0.626215	-0.904668	-0.608662	-0.928089	-0.323332	-1.04263	-0.857774	-1.03805	-0.639811	-0.402501	-0.788332	-0.446726	-1.02568	-0.573782
611	8769-lc	32.8	1161.01							-0.926671	-0.611877	-0.637803	0.882213	-0.805985	-0.59939	-0.109406	-0.283579	0.81518	1.19965	0.77405	1.09476	0.398138	1.78072	2.09548	1.44288	1.83904	1.68596	-0.467006	-0.912297	-0.661007	-0.510695	-0.766913	-0.934312	-0.612496	-0.592285	-0.743415	-0.528044	-0.95607	-0.810125	-0.644041	-0.894658
612	3807-lc	23.9	889.368							-0.989735	-1.54578	0.807224	0.137721	-0.712859	-0.554002	0.846532	0.655914	-0.759621	0.419765	1.06605	0.981454	1.26484	1.5001	1.35251	1.22288	1.58603	1.544	-0.314193	-0.376959	-1.85647	-1.17781	-0.615537	-0.394805	-1.30573	-0.494384	-0.320888	-0.361055	-0.513545	-0.931412	0.673275	-0.833521
613	7527-lc	30.5	964.944							-1.53337	-1.25938	0.612123	1.13267	-1.01427	-1.2523	0.737119	0.461357	-0.264039	1.09574	-0.12479	1.32853	0.66709	1.50861	1.40924	1.18803	1.48869	1.41935	0.143022	0.141683	-1.0327	-0.617323	-0.076972	0.268931	0.280465	-0.462541	-0.940152	-1.37381	-0.964504	-1.18106	-0.666112	-1.11934
614	8457-lc	32.2	912.419							1.07671	-0.253786	1.17355	0.644919	0.735712	0.191324	0.306299	2.17561	1.13448	1.5249	1.30737	1.28386	1.78906	-0.248195	-0.42185	-1.5699	-0.303576	-0.168726	-1.4784	-0.881129	-0.299598	-0.395262	-0.432545	-1.13122	-0.470473	-0.548483	-0.598736	-0.297051	-0.786309	-0.683713	-1.31675	-1.05808
615	10171-lc	35.7	904.42							0.800758	1.31973	0.972394	0.758064	0.990482	0.00844	1.08299	2.2759	-0.017308	1.16791	-0.882676	1.44874	1.56069	0.956716	0.375544	0.053867	0.092776	-0.60103	-0.719778	-0.977186	-0.705253	-0.677225	-0.696497	-1.22503	-1.25827	-0.64586	-0.622262	-0.827002	-1.17101	-1.05725	-1.10756	-0.673818
616	5948-lc	28	1269.47							-0.985702	-0.014366	0.674162	0.730603	-0.882088	-0.848881	0.734657	0.762399	0.798983	0.826692	0.41045	0.794049	0.566308	0.901658	0.69301	0.771407	0.846489	0.832574	-1.28786	-0.814698	-0.724652	-0.84784	-1.05232	-1.12887	-1.17117	-1.49212	2.16749	0.849925	1.32459	-1.2724	-1.04538	-1.11711
617	7508-lc	30.4	1153.53							-1.15936	0.567341	0.70565	1.50314	-1.22598	-1.11177	0.510265	0.522937	1.18721	1.1911	1.1107	1.41556	0.063957	0.796165	0.795042	-0.070502	0.631532	0.377828	-0.944082	-1.00357	0.824255	-1.12718	-0.873477	-0.519086	-1.05248	-1.00844	1.31663	1.13496	-0.848528	-1.08667	-1.47451	-1.14864
618	4551-lc	25.5	1215.5							-0.774059	1.61598	1.69199	-0.850533	-0.595379	-0.479373	1.16302	0.600322	1.79463	1.45074	1.36413	1.23589	-1.27311	0.81744	0.800121	-0.963392	0.831259	0.573196	-1.12604	-1.21348	-0.569501	-1.17168	-0.513814	-0.587082	-0.681782	-0.833571	0.568573	-0.5251	-0.320498	-0.748647	-0.522394	-0.757857
619	2226-lc	20	417.214							0.430465	0.989729	0.696648	1.63689	1.1149	0.411919	0.519939	0.02589	0.778176	1.12025	0.76245	1.27818	0.944241	0.785936	0.869976	0.534363	0.02589	-0.041321	-0.216232	-0.018355	-0.588685	-0.673109	-1.15902	-0.944449	-2.19305	-1.8128	-1.30277	-1.36847	0.171708	-1.38317	-0.109768	-1.28637
620	5420-lc	27.1	1147.52							0.729669	0.179882	0.471852	1.2888	1.3154	0.306412	0.310458	0.365185	0.823291	0.849491	0.686553	1.11849	0.423723	1.18639	1.00444	0.458375	0.988143	0.816613	-1.3727	-0.762936	-0.846713	-0.843597	-1.04496	-1.51385	-0.86008	-1.02571	-1.11846	-1.26139	1.30789	-1.22785	-1.31821	-1.43461
621	3931-lc	24.2	1069.43							2.11052	-0.063768	1.20802	1.50036	-0.784398	1.00648	0.361318	0.515536	0.427439	1.83207	0.584194	1.34123	0.276285	0.865095	0.776142	0.154779	0.5586	0.388501	-0.955741	-0.915767	-0.792208	-1.17174	-0.753393	-1.10456	-0.938957	-0.813111	-1.46413	-1.22986	-0.814043	-0.982134	-0.232465	-0.890294
622	7289-lc	30	912.419							0.311146	-0.305751	0.701874	1.37705	-0.94693	-0.863814	0.838933	0.339164	-0.222843	1.52669	1.05036	1.39055	1.12302	1.22543	0.962272	0.634472	0.974868	1.10425	-0.974053	-0.91562	-0.689208	-0.770069	-0.632341	-1.09176	-1.70155	-0.776931	-1.14504	-1.00647	1.1791	-0.598312	-1.2234	-0.87508
623	9104-lc	33.4	904.42							0.095206	-0.9318	1.5892	1.56606	-0.265114	-0.55239	0.85767	1.35882	-1.20834	1.63513	0.014418	1.74944	0.763867	0.773129	1.08902	0.722094	1.12637	0.998386	-0.823627	-0.718847	-0.633242	-0.717831	-1.19849	-0.719355	-0.874924	-0.674303	-0.829635	-0.674419	-1.16437	-0.756313	-0.474688	-1.12113
624	7855-lc	31.1	985.948							0.078169	-1.37932	0.884086	1.02228	-1.26754	-0.916382	0.718562	0.626576	1.24771	1.32153	1.14124	1.16515	0.809416	1.08566	1.10993	0.713262	0.971133	0.908903	-1.19003	-0.995976	-0.889314	-1.45403	-0.854157	0.066284	-1.12457	-1.27127	0.863556	-0.825969	-1.13348	-0.806875	-0.071831	-0.552706
625	7917-lc	31.2	964.443							0.365823	-1.25466	0.580691	0.788385	-0.017819	-0.56451	0.151865	-0.147559	1.39537	0.795296	1.36076	0.982777	1.21284	1.20053	1.06234	0.902254	1.29721	1.24977	-1.57747	-1.34855	0.43718	-1.04818	-1.24962	-0.901024	-1.26969	-0.983634	0.433272	-1.13664	-0.64509	-0.859114	-0.080283	-1.13252
626	7808-lc	31	539.285							-0.485258	-0.507231	2.00442	1.23524	-0.607611	-0.280555	1.15857	0.793866	1.72823	-0.331102	0.720241	0.927925	2.64255	0.927925	0.680551	0.564108	-0.206954	-0.662741	-0.192232	-1.12901	-0.61704	-0.440849	-0.663837	-1.17204	-0.87426	-0.887714	-1.07533	-0.273322	-0.659461	-0.364761	-0.950126	-1.0022
627	4642-lc	25.7	555.282							-0.609185	0.652127	1.35226	0.866799	-1.54371	-0.368874	0.862089	1.24693	1.85532	-0.055609	1.01066	2.07776	2.18401	0.056755	-0.349976	-0.107168	0.500254	0.585447	-0.88797	-1.29495	-0.23623	-0.938351	-0.38168	-0.94106	-0.942267	-0.629542	-0.871834	-0.746365	-0.572179	-0.52841	-0.853478	-0.391568
628	9272-lc	33.8	562.255							-0.848355	-0.278689	0.787699	0.949463	-0.432434	-0.991481	0.958183	1.33136	2.40553	-0.625282	1.72499	2.31967	0.871972	0.949463	0.54109	-0.115362	0.119806	0.593188	-0.848073	-1.07404	-0.819915	-0.79229	-0.633625	-0.706759	-0.831246	-0.938158	-0.505723	-0.410089	-0.685496	-0.863184	-0.622592	-0.529615
629	3747-lc	23.8	821.372							0.355693	0.369245	1.11001	1.06943	-0.055907	-0.686355	1.14534	0.900312	0.720072	0.697798	0.828547	1.13364	-1.17291	1.22246	1.22475	1.01906	1.34018	1.29546	-1.03605	-0.855619	-0.808225	-0.815349	-0.854103	-0.994009	-1.32822	-1.20475	-1.01496	-0.92864	-1.21304	-0.971098	0.596137	-1.08891
630	8564-lc	32.4	956.444							-0.743174	0.934369	1.34483	1.19487	-1.45639	-0.670076	0.756286	0.583728	0.203422	1.06254	-0.265586	1.3159	-0.32567	1.28385	1.41563	1.19952	1.48032	1.3259	-0.521801	-0.921714	-1.22147	0.651087	-0.741627	-0.557842	-0.826727	-0.751213	-0.949889	-1.08818	-0.786522	-0.823963	-1.04646	-1.05393
631	8210-lc	31.7	1345.57							-0.9273	-0.214762	1.91133	1.76316	-0.893545	-0.654792	1.16615	1.37758	1.6185	0.766681	1.07691	2.05081	-0.351175	0.119797	1.21395	-0.381274	0.067274	-1.21269	-0.525143	-0.668932	-0.262356	-0.795795	-0.639145	-0.718911	-0.964567	-0.776181	0.320307	-0.08302	-1.01934	-0.682432	-0.583983	-1.09711
632	7133-lc	29.9	1259.57							-0.864375	-0.462058	1.89956	2.00123	-0.901089	-0.642693	1.14793	0.986749	1.73384	1.07402	0.800746	1.78214	-0.761927	0.725206	1.11233	0.181967	0.749963	-0.589837	-1.09802	-0.561575	-0.641594	-0.694885	-0.690844	-0.575675	-0.901693	-0.819148	-0.877864	-0.456221	-0.67226	-0.566092	-0.408082	-1.00975
633	7617-lc	30.6	1345.57							-0.665038	0.258302	1.82353	1.75493	-0.696724	-0.887681	1.21602	1.14974	1.7326	1.24193	0.988691	1.77792	-0.561145	0.636837	1.04967	-0.136853	0.445168	-0.786911	-0.632005	-0.644483	-0.663598	-0.60897	-0.585226	-0.622969	-0.079238	-1.21545	-0.825862	-1.09104	-0.723633	-0.747715	-0.764762	-1.13603
634	5400-lc	27.1	1083.52			Capsianoside VIII			acyclic diterpenoids	-0.19134	1.04858	1.21931	1.28243	0.45517	-0.462272	1.15463	1.20719	1.29987	1.29526	1.28245	1.31887	1.23169	1.10338	1.10354	-0.859159	-0.863074	-0.848556	-1.06984	-1.09901	-0.534221	-0.968993	-0.884202	-0.894919	-1.0107	-0.920885	-0.318814	-0.890526	-1.11443	-0.792956	-0.602237	-0.676227
635	6940-lc	29.5	1367.62							-0.670232	0.766811	1.47081	1.90392	-0.327957	-0.962038	1.31162	1.05363	1.19783	1.35916	1.43425	1.72378	-0.026877	0.876192	0.11282	-1.22273	-0.718471	-0.694581	-1.29485	-0.989413	-0.816089	-0.556064	-0.746078	-0.436284	-0.974113	-0.844752	0.386659	0.547941	-0.493456	-0.998843	-0.524473	-0.84812
636	3316-lc	22.8	1407.64							-0.567255	2.35429	1.42674	1.6667	-0.838777	-1.56722	0.791976	-0.113994	0.590314	1.65771	1.21558	0.671206	-0.570475	0.6383	0.663159	0.142313	0.74391	0.706594	-0.627197	-1.60865	-0.42118	-0.721716	-0.691202	-1.18662	-0.801421	-0.723628	0.124922	0.135391	-0.835095	-0.974091	-0.741984	-0.538589
637	4578-lc	25.6	1331.58							-0.968202	1.69243	1.48525	1.51897	-1.05281	-0.891344	1.02981	0.608742	0.84141	1.52334	1.22219	0.98172	-0.915602	0.949327	0.887022	0.232267	0.902969	0.818255	-0.958399	-0.711973	-0.848855	-0.586341	-0.981037	-0.987867	-0.70126	-0.62929	0.118131	-0.596224	-0.760835	-0.963194	-0.960135	-1.29846
638	4074-lc	24.4	1215.49							-0.585655	2.09436	1.73937	1.9665	-0.653871	-0.814736	1.1234	0.612656	1.26385	0.810166	1.23652	1.07173	-0.396562	0.671942	0.801723	-0.521457	0.967623	-0.282673	-0.98831	-0.723567	-0.767197	-0.776567	-0.567472	-0.757809	-0.777131	-0.663923	-0.866343	-0.74389	-1.20173	-0.880732	-0.528709	-0.861513
639	5279-lc	26.9	1053.44							-0.93896	1.29957	1.44237	1.37862	-0.778394	-0.868382	1.21005	0.987273	1.40108	1.05343	1.23696	1.20564	0.798535	0.933712	1.02775	-0.399089	0.152912	0.866972	-1.0054	-0.978643	-0.899089	-0.894803	-0.919762	-0.834165	-1.08149	-0.799804	-1.13333	-0.81577	-0.076514	-0.892593	-0.878193	-0.800471
640	4216-lc	24.7	1245.57							-0.804039	1.50555	1.21565	1.42741	-0.518193	-0.978948	0.994333	0.71459	1.07863	1.29039	1.26981	1.10973	0.026989	1.24044	1.316	0.017049	1.23022	0.251014	-0.904667	-0.868701	-0.779449	-0.955833	-0.842637	-0.833234	-0.891315	-0.806629	-1.17652	-0.688826	-0.810351	-0.729838	-1.30536	-0.793263
641	3872-lc	24	1215.49							-0.669778	2.01649	1.60861	1.98219	-0.717284	-0.865682	0.967923	0.423764	1.18344	0.655298	1.13082	0.984549	-0.137891	0.732806	0.64646	0.239487	0.954088	0.903971	-1.20812	-0.6862	-0.756702	-0.844078	-0.709896	-0.760005	-0.726462	-0.931477	-1.15258	-0.844756	-0.828959	-0.708619	-1.11049	-0.770923
642	4698-lc	25.8	967.436							-1.00062	1.63913	1.3307	1.83847	-0.957673	-1.02842	0.906436	0.613996	1.07664	0.571588	0.69356	0.845063	0.800541	1.0299	0.902656	0.666727	1.26744	1.00105	-0.895365	-0.85165	-0.757702	-0.849157	-0.955179	-1.03855	-0.807671	-0.953713	-0.99675	-0.76703	-0.761322	-0.940291	-0.805173	-0.81764
643	7827-lc	31.1	1029.94							-0.564853	2.95809	0.852545	0.771625	-1.12276	-0.769893	0.618297	-0.605502	1.43617	1.07078	1.24625	1.01444	0.688148	0.739157	0.562484	0.154493	0.66907	0.642145	-0.542719	-0.543798	-0.53543	-0.897074	-0.619983	-1.13939	-1.52279	-0.85623	0.391808	-0.724535	-0.882224	-0.779346	-0.690341	-1.01864
644	8426-lc	32.2	948.917							-1.04236	3.07306	1.16881	0.787272	-0.560193	-0.33268	0.906157	0.727275	1.11656	1.17597	1.04173	1.13062	1.27032	0.258233	0.386483	-0.247091	0.333953	0.054779	-1.00585	-0.845878	-0.784615	-0.659197	-0.903507	-1.10268	-0.99282	-0.741953	-1.02678	-0.272836	-0.510034	-0.852909	-0.929417	-0.620432
645	4990-lc	26.3	1201.51							1.08244	0.834439	1.16271	1.29904	0.75394	-0.003686	0.646612	0.980654	0.920552	1.37491	1.05484	1.38238	0.544031	0.965588	0.684644	0.101793	0.551129	0.402559	-1.0461	-0.79291	-0.732861	-1.47419	-1.23077	-0.767153	-1.01401	-1.06835	-1.18686	-0.82659	-1.3111	-0.919235	-1.03787	-1.33058
646	6118-lc	28.1	1023.46							0.309726	0.54262	0.48981	1.4193	0.8785	-0.456888	0.559082	1.46876	1.16079	-0.221966	0.870748	1.11181	1.88533	0.996338	1.22135	0.700362	0.667131	0.393625	-0.847119	-1.11916	-1.14674	-1.01585	-0.83127	-0.859805	-1.06204	-1.03466	-1.35242	-1.06513	-0.791887	-0.791368	-1.21382	-0.865167
647	2769-lc	21.5	513.271			Capsianoside V			acyclic diterpenoids	-0.846075	1.27301	1.89592	1.52777	-0.913394	-0.503259	1.4113	-0.111502	1.46109	1.95797	1.00434	0.546841	1.03239	0.533811	-0.179789	0.251418	0.354454	0.603429	-0.515569	-0.93155	-0.701734	-1.05901	-0.713083	-0.636692	-0.191645	-0.980449	-0.556029	-1.39333	-0.886355	-1.30063	-0.62704	-0.80661
648	4251-lc	24.8	553.267			Trihydroxy-phytatetraen-one-acetyl-O-glucose			acyclic diterpenoids	-0.673553	0.309187	1.44841	0.753294	-0.689157	-1.39434	1.33031	0.712454	2.02123	1.52663	1.55068	1.46428	0.951905	0.741244	0.017958	-0.096339	0.379689	0.415844	-0.406529	-0.700293	-0.639344	-0.70635	-0.307457	-0.338901	-1.44962	-0.61265	-1.57153	-0.942064	-0.368891	-1.16896	-0.677532	-0.879602
649	6463-lc	28.8	1421.63							-0.804561	-0.827491	1.27474	1.28549	-0.701466	-0.814632	1.14345	1.1294	0.462417	1.4931	1.32249	2.34877	0.561391	1.06959	1.33791	0.337829	0.507414	0.114982	-0.694473	-0.928833	-0.691594	-0.537823	-0.861131	-0.782825	-0.902354	-0.964945	-0.937678	-0.747109	-0.698119	-1.08754	-0.695864	-0.710532
650	8416-lc	32.1	904.42							-0.86692	-0.885279	1.50707	1.27858	-0.880592	-0.607316	1.10157	1.21643	1.12939	1.52541	1.10661	1.48163	0.837782	1.03496	0.988569	0.4097	0.806983	0.764136	-1.22025	-0.806337	-0.73468	-0.880725	-0.857035	-0.748165	-0.814785	-0.888113	-0.745621	-0.759412	-1.11673	-0.663076	-1.0247	-0.689092
651	8738-lc	32.7	904.421							-0.912497	-0.793441	1.48332	1.21833	-0.634215	-0.831207	0.843028	0.86224	1.63599	1.60434	1.51266	1.62666	0.863383	1.02238	0.768852	-0.239453	0.559684	0.717955	-1.14074	-0.633864	-0.708647	-0.536342	-0.844413	-1.04904	-0.671286	-0.547215	-1.0206	-0.47242	-0.629306	-1.14333	-0.996854	-0.913945
652	9134-lc	33.4	1125.53							-1.28523	-1.04302	1.42954	1.40749	-0.631229	-0.659541	0.590124	1.13835	1.53492	1.48624	1.53049	1.6434	0.284894	0.901112	0.816362	0.3026	0.848628	0.662285	-1.27608	-0.577415	-0.6997	-0.587993	-0.795578	-0.613665	-0.904687	-0.706186	-0.988373	-1.00991	-0.510181	-1.06257	-0.412906	-0.812182
653	4387-lc	25.1	1245.57							-0.54383	-0.76166	1.70484	1.93134	-0.377152	-0.733768	0.79072	0.309518	1.08237	1.54736	1.1501	1.17761	-0.735473	1.04764	1.5742	0.627795	1.2206	0.253955	-0.831875	-0.665016	-0.973218	-0.557228	-0.546643	-1.15679	-0.651663	-1.15932	-1.03377	-0.669164	-0.802816	-0.660485	-0.517696	-1.04049
654	9619-lc	34.4	896.423							-0.934556	0.004671	1.50367	1.5148	-1.28046	-0.929939	1.34897	0.838322	1.11915	1.16212	0.800606	1.41313	-0.157448	1.00941	1.25841	0.861321	1.09818	0.526463	-0.760781	-0.751182	0.250174	-1.00049	-1.19954	-0.643444	-0.614732	-0.930226	-0.834176	-0.866662	-1.06978	-0.81379	-1.11444	-0.807739
655	10348-lc	36.3	896.422			double charge				0.842647	-0.273823	1.41735	1.48958	-0.888953	-0.856467	0.998906	0.771679	1.3741	1.00683	1.18215	1.36204	0.05491	0.843396	1.27943	0.705877	1.13145	0.552397	-0.887311	-0.850177	-0.89636	-0.991114	-1.12263	-0.688879	-0.879726	-1.11646	-0.812848	-0.958578	-0.822515	-0.829011	-1.09088	-1.04703
656	3288-lc	22.8	1208.6							-0.81865	-0.312353	0.638229	0.549003	0.061771	-0.258894	0.068212	0.959915	1.85335	1.08429	1.8506	1.57015	0.554742	1.46319	1.34174	-0.263514	1.36864	0.647902	-0.68535	-0.902893	-0.7222	-0.746692	-1.00995	-1.00942	-0.843787	-0.727558	-0.794645	-1.30753	-0.814407	-1.18583	-0.621276	-0.986787
657	4323-lc	25	907.379			Phytatetraen derivative with acetyl-O-diglucose			acyclic diterpenoids	0.153597	0.002633	0.862692	0.795989	0.500329	0.191796	1.0665	0.914429	1.194	1.19103	1.13551	1.15802	1.07984	0.761432	0.962977	0.739513	0.95699	0.528652	-1.01165	-1.23874	-1.42999	-1.02659	-1.42193	-1.17626	-1.48223	-1.1068	-1.1627	-1.09818	0.228694	-1.04524	-0.106385	-1.11794
658	5094-lc	26.5	1185.52							-1.09264	0.31158	0.95564	1.13777	-0.301302	-0.709096	0.455726	1.58132	1.65827	1.04524	1.68086	1.2598	1.54799	0.771266	0.853001	0.122822	0.594167	0.443669	-0.758631	-0.979522	-1.4149	-0.724488	-0.760504	-0.837804	-1.00482	-0.79368	-0.282546	-0.793838	-0.987813	-0.833671	-1.05823	-1.08564
659	4406-lc	25.2	1099.51			Capsianoside III-2			acyclic diterpenoids	-0.046939	0.443996	1.0238	1.15702	0.390503	-0.324143	0.536583	1.23558	0.937726	0.874779	0.960599	1.14769	1.25684	1.11644	1.16484	0.841538	1.01279	0.845763	-1.00836	-1.14074	-1.29317	-1.19637	-1.21877	-0.986341	-1.03022	-1.21122	-0.833677	-1.14872	-1.15068	-0.520237	-0.673289	-1.16362
660	4878-lc	26.1	1185.52							-0.29844	0.600322	1.10277	1.14223	0.319562	-0.569268	0.948012	1.19254	0.939323	1.15647	0.959623	1.19069	1.19251	0.965997	1.11033	0.57368	0.950098	0.812155	-0.669244	-1.235	-1.10311	-1.06939	-0.93643	-1.37424	-0.907288	-1.08396	-0.751604	-1.28516	-1.05904	-0.645887	-1.22866	-0.939618
661	3994-lc	24.3	555.281							-0.42989	0.250184	1.39241	1.11889	-0.187557	-0.923737	1.22209	1.02849	1.22171	1.28408	1.33879	1.34257	1.16602	1.11307	0.709537	0.472677	0.583171	0.591269	-0.799714	-0.834318	-0.263175	-0.948217	-1.09895	-1.2153	-0.882755	-1.19959	-0.974496	-0.909792	-1.15529	-0.956387	-1.1371	-0.9187
662	6654-lc	29	891.388							-0.804458	0.297656	1.37143	1.13439	-0.801306	-0.741581	1.27116	0.948837	1.28497	0.93099	1.12475	1.01803	1.4971	0.772715	1.0971	0.890718	0.978045	0.573747	-0.720672	-1.42397	-1.10922	-0.64998	-0.863316	-0.831923	-0.974938	-0.724101	-0.88031	-1.02618	-0.890872	-0.708063	-0.764976	-1.27577
663	5495-lc	27.2	745.329							-0.711567	0.852773	1.06021	0.580526	-0.423353	-0.866345	1.22188	1.00603	1.57644	0.552524	1.26745	1.50731	1.38048	0.781175	0.993794	0.682071	0.857699	0.803818	-1.06979	-0.913944	-1.24543	-0.737224	-0.77855	-0.968663	-0.93583	-0.764163	-1.17903	-1.08519	-0.875745	-1.1994	-0.510375	-0.859574
664	5212-lc	26.7	659.328			Dihydroxy-phytatetraen-oic acid-O-diglucose			acyclic diterpenoids	-0.926148	0.370325	1.39134	0.986798	-0.428691	-0.654967	1.06311	1.00016	1.20777	0.962087	1.04944	1.19155	1.46562	1.00295	1.12008	0.839274	0.831964	0.693392	-0.849344	-0.92796	-0.870799	-0.882487	-1.02392	-1.14037	-1.03579	-1.00663	-0.992017	-1.02538	-1.18244	-1.10952	-0.162801	-0.956603
665	5898-lc	27.9	701.339							-0.593252	0.592654	1.43679	0.875955	0.01164	-0.935937	1.08958	1.13259	1.27754	1.06215	1.2178	1.20234	1.26577	0.752068	0.940699	0.757623	0.694755	0.55736	-0.819151	-1.348	-0.712392	-1.10196	-0.760064	-1.03903	-0.805787	-1.27891	-0.814289	-1.24137	-1.24598	-1.03863	-0.129594	-1.00299
666	5618-lc	27.4	849.376							-0.975558	0.195809	1.01204	0.764198	-0.465402	-0.644046	1.33479	1.46065	1.31019	1.88947	1.35697	1.10426	1.23776	0.743332	0.609676	0.274725	0.728464	0.53206	-1.3449	-0.703611	-1.03635	-0.691529	-1.14003	-0.710162	-0.534694	-1.04737	-1.00758	-0.652668	-0.686789	-0.646569	-0.803127	-1.46401
667	2406-lc	20.5	513.27			Trihydroxy-phytatetraen-oic acid-?-O-glucose II			acyclic diterpenoids	-1.00477	-0.267262	0.406267	1.04715	-0.677787	-0.811474	1.12989	0.720785	1.02796	1.49544	1.15234	1.14145	1.91604	1.07364	0.998799	0.26106	1.28175	1.13165	-1.48621	-0.893746	-0.837329	-0.974766	-0.739739	-0.845779	-0.779998	-0.55586	-0.793673	-0.819688	-1.09318	-0.549959	-0.795125	-0.85788
668	2856-lc	21.8	761.322							-0.201267	0.063198	0.549476	1.04419	-0.250319	-0.980247	1.12423	0.874463	1.21555	1.42275	1.22325	1.23209	1.52037	0.936192	0.930032	0.763008	0.988334	1.05365	-1.19419	-0.8508	-1.04312	-0.873046	-0.850554	-0.842008	-1.01929	-0.807867	-0.851129	-1.00493	-1.06655	-1.02459	-0.864405	-1.21645
669	5469-lc	27.1	1039.46							-0.935562	0.836815	0.985631	1.23507	-1.40907	-0.727554	0.935315	0.92395	0.958745	0.961607	1.5482	1.46909	0.783839	0.962177	0.955869	0.139315	0.744936	0.682893	-1.4208	-0.623185	-1.15207	-0.76517	0.378235	-1.06194	-1.0465	-1.55946	-0.869579	-0.682329	0.327699	-0.622899	-0.821176	-1.13209
670	6794-lc	29.3	1139.51							-1.73554	0.142053	0.914933	1.60079	-0.789787	-1.16156	0.678176	0.670954	1.27158	1.35279	1.27422	1.61763	0.368234	0.982653	0.913334	0.204327	0.753709	0.635105	-0.916574	-0.986115	-1.48296	-1.22686	-0.712103	-0.850467	-0.415965	-1.37282	0.349204	-1.37447	-0.202983	-0.038231	-0.027826	-0.435451
671	1321-gc	17.2378	77	971.935	1	Benzaldehyde	Benzaldehyde	C7H6O		-0.283573	-0.336802	1.41672	1.70754	0.123503	-0.631805	0.686212	0.587113	2.06772	0.55691	0.107935	0.08554	0.465444	-0.046753	-0.70156	-0.506686	-0.338609	-0.074409	-0.948481	-1.20336	0.579304	1.51028	-0.69612	-0.651994	1.81056	-0.775145	-0.566134	1.33327	-1.61869	-1.30912	-1.26785	-1.08094
672	2218-lc	20	837.346							2.35891	1.02864	0.180641	1.4241	-0.778243	1.90484	-0.26868	-0.877826	-0.14581	1.17494	0.867569	1.18315	1.11151	-0.85979	0.225247	0.042427	0.263951	0.354383	-0.729267	-0.938003	-1.02918	-0.550654	0.193285	-1.75592	0.618965	0.267374	-1.12401	-0.978237	-0.515995	-1.31587	-0.603057	-0.729394
673	878-gc	14.9464	48	908.709	1	Propanal, 3-(methylthio)-	methional	C4H8OS		0.172783	1.0915	1.70196	0.280399	0.241471	0.473297	1.58346	0.341409	0.830098	0.497877	0.811361	0.597204	1.04136	-0.820095	-0.180405	-0.689119	-0.046273	0.440721	-1.25014	-1.41864	-0.807185	1.06495	0.394227	-1.00703	1.05998	-0.502726	-1.19161	0.148639	-0.23204	-2.63848	-1.75021	-0.238753
674	2752-lc	21.5	505.192							-0.057241	1.76524	0.983921	0.922378	0.516611	0.55312	0.946225	0.478354	0.764184	0.137697	1.28124	-0.090578	1.09438	0.908424	0.834746	0.39586	0.638932	0.566729	-1.73808	-0.981831	-0.866441	-0.999463	0.566729	-1.47664	0.075293	0.212574	-1.22883	-0.785919	-1.75666	-1.80403	-1.04462	-0.812323
675	1463-gc	17.6628	60	984.36	3	3-Hexenoic acid, (E)-	0	C6H10O2		0.369275	-0.880929	-0.916342	-0.325497	-0.199265	-1.37183	-0.506359	-1.10844	0.056418	3.25585	0.060113	-0.103497	-0.038314	-0.211465	0.086444	-0.104322	-0.452046	-0.240874	1.13651	0.844751	0.807668	-0.011724	0.591029	1.03909	1.10878	-2.35248	-0.975137	-0.587767	1.52877	-0.538827	0.10789	-0.067482
676	2265-gc	19.8588	43	1043.37		unknown_2265	unknown_2265			-0.037968	-1.41386	-0.453237	-1.04102	0.251986	-0.162079	-0.068627	-0.155996	-0.039012	-0.031794	-0.273741	-0.102586	-0.484338	0.292489	0.148812	0.166645	0.012223	-0.158851	1.0094	0.685917	0.439967	-0.481683	0.867868	1.63948	0.354351	-4.15037	-0.166834	-0.593336	1.13919	0.685982	1.01956	1.10148
677	Add-12-lc	27.22	271.063			Naringenin Chalcone			flavonoids	-0.631935	0.364876	-0.334906	-0.874523	0.012761	-0.749034	-1.26906	-0.478412	-0.777911	0.679998	0.624118	-0.673516	1.02573	-0.894126	-0.765036	-0.380693	-0.679164	-0.643217	2.0761	2.28521	-0.281806	1.87611	-0.415199	-1.13153	-0.733158	-0.385137	-1.05835	-0.375076	1.1302	1.26182	1.01598	1.17887
678	7774-lc	30.9	1421.63							-0.090456	-0.091319	-0.446004	-0.429414	-0.139668	0.162415	-0.479035	0.175359	-1.4224	-0.705865	-0.193089	-0.086579	-1.29091	-0.137639	-1.09845	-0.550539	-0.054371	0.110669	2.87035	2.62835	0.069118	1.59529	-0.521055	1.87776	-0.03985	-0.945109	-0.037586	0.824209	-0.088947	-1.09683	-0.474737	0.106349
679	Add-17-lc	19.39	947.243			Quercetin-hexose-deoxyhexose, -hexose, -C10H8O3 (176)			flavonoids	0.086633	-0.554481	-0.176698	-1.18903	1.78347	-0.928505	0.180848	-0.054027	-0.428925	-0.021287	-1.42624	0.122611	0.001005	0.040838	-0.188577	0.355206	0.166447	-0.776531	2.86528	2.75823	-1.02816	1.57294	-1.19318	-0.249234	-0.718571	-0.294441	-0.267327	-0.554124	-0.360941	-0.109246	0.250563	0.335451
680	8382-gc	31.6052	69	1388.88	1	beta-Damascenone	damascenone	C13H18O		0.968751	-0.152044	-0.963033	0.343764	0.18054	0.080848	0.320394	0.700606	0.910143	0.527335	0.332568	0.47463	-0.454597	-0.270318	-0.481024	-0.231041	-0.379185	-0.504482	0.338185	0.400811	0.942644	-3.75639	1.32879	0.192903	0.445125	1.34912	-2.26024	0.156469	0.733584	-1.0467	-0.297008	0.068827
681	1094-gc	16.4111	45	949.595		unknown_1094	unknown_1094			0.79658	0.927415	-0.166478	0.478788	-0.461118	-1.27012	-0.012667	-0.849894	-0.339193	0.714284	1.03676	0.40364	-0.653969	-1.07659	-0.851344	-1.1662	-1.27794	-2.02655	0.888148	0.827439	0.645939	-0.156916	-0.251279	-0.154223	2.49032	2.37078	-0.395692	-0.639613	0.854822	-0.475289	-0.273158	0.063321
682	1112-gc	16.4466	43	950.395		unknown_1112	unknown_1112			0.550444	0.450446	-0.552743	0.814809	-0.408191	-1.5499	-0.152179	0.367884	1.69341	0.399161	0.516301	0.000942	-0.747723	-0.904277	-1.19729	-0.820139	-2.72824	-0.992673	0.460192	0.399593	0.32163	-0.437458	1.45811	-0.633514	1.83522	1.73548	-0.488612	-0.720509	0.50584	0.152002	-0.278796	0.950774
683	1945-gc	18.8907	81	1016.37	3	3-Methylbutyl 2-methylpropanoate	iso-amyl-isobutyrate	C9H18O2		0.236428	0.0887	-0.277742	0.36147	0.656928	-1.67897	0.496988	-0.881017	-0.372267	-0.025633	1.02133	0.442108	1.03543	-0.82771	-1.02513	-1.09326	-1.27938	-1.80969	2.16147	2.07941	0.941736	-0.261526	-0.355334	1.21099	0.949271	1.0772	-1.10725	-0.906496	-0.465182	-0.284688	0.26639	-0.374585
684	1973-gc	18.8847	77	1016.85	1	.alpha.-Phellandrene	.alpha.-Phellandrene	C10H16		0.486824	-0.239077	-0.38564	0.615681	1.14832	-1.89649	0.855862	1.53155	1.7389	0.385439	1.10907	0.282685	0.504053	-1.32941	-0.790829	-1.45981	-1.0698	-1.51258	1.39502	1.30525	0.655794	-1.08759	-0.278642	0.284632	0.083675	0.2075	-0.851722	-1.33196	-0.132048	-1.06667	0.345254	0.496736
685	2645-gc	20.7324	87	1067.2	1	7-Methyl-1,6-dioxaspiro[4.5]decane 'Conophtorin'	0	C9H16O2		0.876899	0.784484	0.783822	1.60735	-0.475492	-0.803752	0.452372	0.921356	-1.3489	1.74359	-1.18429	1.21518	-1.55915	-1.03301	-1.26329	-0.995977	-1.05315	-1.1684	0.454898	0.525928	1.47258	0.881861	-0.661329	0.364343	0.464624	-0.779864	-1.06717	-0.957455	0.020651	0.561133	0.966355	0.253788
686	90-gc	6.89154	57	666.646	1	1-Penten-3-ol	penten-3-ol	C5H10O		0.226209	0.575263	0.275208	0.4638	0.294659	-0.723576	0.433509	-0.397595	-0.440122	0.507297	0.629463	0.621605	-0.750953	-0.809331	-0.458361	-0.673592	-0.732259	-1.08096	1.09929	1.09971	0.679905	-0.216163	0.577333	0.219172	0.445705	1.12236	-4.19131	-0.99088	0.52346	0.437061	0.678852	0.555238
687	232-gc	9.73587	57	757.025	2	2-Penten-1-ol, (Z)-	(Z)-2-pentenol	C5H10O		0.277223	0.549124	0.341006	0.517686	0.209002	-0.550977	0.465943	-0.351107	-0.367785	0.540732	0.766698	0.865288	-0.451978	-0.802883	-0.47721	-0.661374	-0.808064	-1.09929	1.10299	1.09799	0.556395	-0.290591	0.192824	0.255226	0.59958	1.11336	-4.16103	-1.28575	0.611604	0.308966	0.560799	0.375605
688	891-gc	15.1058	81	913.152	3	2,4-Hexadienal, (E,E)-	hexa-2,4-dienal	C6H8O		0.420692	0.633173	-0.169557	0.222559	-0.106093	-0.80274	0.183523	-1.10366	-0.802161	1.04214	1.03664	0.822859	-0.354622	-0.328834	-0.032101	-0.284738	-0.520598	-1.80157	2.31385	2.35652	0.690881	-0.140651	-0.05017	-0.082488	-0.727386	0.889352	-1.79683	-2.14691	0.352365	0.610501	-0.131963	-0.191993
689	531-gc	12.6008	55	842.198	2	2-Hexenal	2-Hexenal	C6H10O		0.561449	0.601158	-0.076737	0.431679	0.107019	-0.471906	0.500472	-0.597234	-0.461365	-0.446034	1.33387	1.17725	-0.048522	0.011721	0.133898	-0.072955	-0.357852	-1.56399	2.18303	2.3084	0.929819	-0.905067	0.260013	0.015999	-1.32968	-0.69495	-1.98731	-2.16057	0.12055	0.612303	-0.020524	-0.09393
690	580-gc	12.9258	83	851.559	1	2-Hexenal, (E)-	t-2-hexenal	C6H10O		0.685703	0.82602	0.3449	0.796163	0.491256	-0.155664	0.705902	-0.189427	0.043942	-0.77398	0.983446	0.736099	0.260052	0.270719	0.36598	-0.570415	0.043942	-1.97524	0.924772	0.973702	0.655305	-0.406578	0.480886	-0.558601	-0.920845	-0.268745	-2.45403	-3.27171	0.542882	0.766189	0.291979	0.355451
691	625-gc	12.9258	41	853.431		unknown_625	unknown_625			0.756098	0.864746	0.308675	0.660018	0.236813	-0.358431	0.521032	-0.358431	-0.145823	-0.960688	1.13104	1.01213	0.00318	0.120713	0.222386	-0.67065	-0.160854	-1.90606	1.47909	1.54217	0.945418	-0.544521	0.548983	-0.404617	-1.12573	-0.343086	-2.23705	-2.77601	0.47893	0.701303	0.20792	0.251228
692	147-lc	2.11	145.061							0.286444	-0.149826	0.959358	0.027845	-1.40057	0.013395	0.343652	0.862031	1.38386	0.781324	1.23395	0.727632	0.8817	0.710422	0.080401	-0.236825	-0.215526	-0.60739	0.980742	0.422927	0.543907	1.08345	-0.165649	1.25564	-1.04705	-2.3039	-1.7556	-2.40065	-0.728423	-0.519846	-0.537045	-0.510355
693	459-lc	3.22	383.047							-0.897369	0.594712	0.691237	0.28524	0.450356	0.019545	0.150572	0.37412	0.52702	0.513523	0.538499	0.654377	0.322684	-0.122988	0.442284	-0.417427	0.209992	0.296342	0.49796	0.454377	0.344314	0.096421	0.098923	0.585477	0.214653	-1.15702	-2.47834	-4.23288	0.572459	0.557453	-0.108725	-0.077785
694	6972-gc	28.9606	341	1303.87		unknown_6972	unknown_6972			-0.769278	-0.658536	0.150244	0.858195	0.773561	-0.618034	0.682232	-0.566979	0.809396	0.191578	-0.19415	-0.123395	0.57362	0.711451	0.125291	-0.28929	-1.16789	0.002052	0.528075	-2.15576	-1.00681	0.868665	0.722949	0.45753	1.29282	-1.1155	-2.72168	-1.14003	-0.014537	1.86327	1.0634	0.867636
695	1438-lc	16.6	359.146			Benzopyranone-Methyl-C9H15O2				-0.636443	-0.026543	1.58375	2.08965	0.676287	0.041883	0.316607	-0.809564	-0.545866	-0.054676	-0.629402	-1.30882	1.25046	0.147728	-0.206393	-0.903231	-0.721638	-0.550023	0.107457	0.165156	-0.316578	0.070744	-0.10241	-0.288792	0.412699	-0.497832	-2.40739	-1.75456	2.13667	1.24966	0.637435	0.873998
696	647-gc	13.3042	57	862.394	1	2-Hexen-1-ol, (Z)-	(Z)-2-Hexenol	C6H12O		0.866052	0.015943	0.353999	0.15173	0.703395	-0.565395	0.911839	-0.230149	-0.309701	-3.01299	0.573768	-0.006881	0.400693	0.078737	0.174109	0.02095	-0.196404	-0.492395	0.875491	0.938728	-0.073676	0.087073	0.827252	0.952884	1.23674	-0.354215	-3.61063	-0.187752	0.51643	-0.359552	-0.186924	-0.099151
697	2441-gc	20.3016	91	1055.44	1	Phenylacetaldehyde	phenylethanal	C8H8O		0.598889	0.533156	0.102233	0.759471	0.720035	-1.62774	1.294	0.402449	0.501553	-3.75795	0.31857	0.271959	0.463186	-0.220361	0.176464	0.052282	-0.18645	0.317549	-1.01848	-1.81608	-0.486878	0.062278	-0.298652	-0.260395	1.14197	0.915372	-1.0979	-0.265583	0.729866	0.29189	0.52173	0.861556
